# Supplementary material for: N-[2-(2,2-Di­methyl­propanamido)­pyrimidin-4-yl]-2,2-di­methyl­propanamide n-hexane 0.25-solvate hemihydrate
Source: Acta Crystallogr Sect E Struct Rep Online. 2013 Oct 5;69(Pt 11):o1617–8. doi: 10.1107/S160053681302713X (PMC3884292; doi:10.1107/S160053681302713X)
Supplement: Supplementary file 1 [file e-69-o1617-sup1.cif]

##############################################################################
#                                                                            #
# This CIF contains the data in a paper accepted for publication in          #
# Acta Crystallographica Section E. It conforms to the requirements of       #
# Notes for Authors for Acta Crystallographica Section E, and has been       #
# peer reviewed under the auspices of the IUCr Commission on Journals.       #
#                                                                            #
# Full details of the Crystallographic Information File format               #
# are given in the paper "The Crystallographic Information File (CIF):       #
# a New Standard Archive File for Crystallography" by S. R. Hall, F. H.      #
# Allen and I. D. Brown [Acta Cryst. (1991), A47, 655-685].                  #
#                                                                            #
# The current version of the core CIF dictionary is obtainable from          #
# ftp://ftp.iucr.org/pub/cif_core.dic.                                       #
#                                                                            #
# Software is freely available for graphical display of the structure(s)     #
# in this CIF. For information consult the CIF software page                 #
# http://www.iucr.org/resources/cif/software.                                #
#                                                                            #
# This file may be used for bona fide research purposes within the           #
# scientific community so long as proper attribution is given to the journal # 
# article from which it was obtained.                                        #
#                                                                            #
##############################################################################
data_I
_audit_creation_method     SHELXL-2013
_database_code_depnum_ccdc_archive     'CCDC 964448'
_chemical_name_systematic
;
<i>N</i>-[2-(2,2-Dimethylpropanamido)pyrimidin-4-yl]-2,2-dimethylpropanamide
<i>n</i>-hexane 0.25-solvate hemihydrate
;
_chemical_name_common     ?
_chemical_formula_moiety     '2(C14 H22 N4 O2), 0.5(C6 H14), H2 O'
_chemical_formula_sum     'C31 H53 N8 O5'
_chemical_formula_iupac     '2C14 H22 N4 O2, 0.5C6 H14, H2 O'
_chemical_formula_weight     617.81
_chemical_melting_point     ?
_shelx_space_group_comment
;
The symmetry employed for this shelxl refinement is uniquely defined
by the following loop, which should always be used as a source of
symmetry information in preference to the above space-group names.
They are only intended as comments.
;
_space_group_crystal_system     triclinic
_space_group_name_H-M_alt     'P -1'
_space_group_name_Hall     '-P 1'
loop_
    _space_group_symop_operation_xyz
    'x, y, z'
    '-x, -y, -z'
_cell_length_a     10.6055(5)
_cell_length_b     12.2181(6)
_cell_length_c     14.9774(7)
_cell_angle_alpha     88.060(3)
_cell_angle_beta     73.093(4)
_cell_angle_gamma     74.179(3)
_cell_volume     1784.36(16)
_cell_formula_units_Z     2
_cell_measurement_reflns_used     7150
_cell_measurement_theta_min     0.407
_cell_measurement_theta_max     28.283
_cell_measurement_temperature     123(2)
_exptl_crystal_description     needle
_exptl_crystal_colour     colourless
_exptl_crystal_size_max     0.300
_exptl_crystal_size_mid     0.050
_exptl_crystal_size_min     0.040
_exptl_crystal_density_diffrn     1.150
_exptl_crystal_density_meas     ?
_exptl_crystal_density_method     'not measured'
_exptl_crystal_F_000     670
_exptl_absorpt_coefficient_mu     0.079
_exptl_absorpt_correction_type     multi-scan
_exptl_absorpt_process_details     '(SADABS; Sheldrick, 2004)'
_shelx_estimated_absorpt_T_min     0.977
_shelx_estimated_absorpt_T_max     0.997
_exptl_absorpt_correction_T_min     0.9766
_exptl_absorpt_correction_T_max     0.9968
_exptl_special_details     ?
_diffrn_ambient_temperature     123(2)
_diffrn_radiation_type     MoK\a
_diffrn_radiation_wavelength     0.71073
_diffrn_radiation_source     'fine-focus sealed tube'
_diffrn_radiation_monochromator     graphite
_diffrn_measurement_device_type
                                  'Bruker--Nonius KappaCCD with APEXII detector'
_diffrn_measurement_method     '\f and \w scans'
_diffrn_detector_area_resol_mean     9
_diffrn_reflns_number     21621
_diffrn_reflns_av_R_equivalents     0.0998
_diffrn_reflns_theta_min     2.297
_diffrn_reflns_theta_max     25.246
_diffrn_reflns_theta_full     25.242
_diffrn_measured_fraction_theta_max     0.994
_diffrn_measured_fraction_theta_full     0.994
_diffrn_reflns_limit_h_min     -12
_diffrn_reflns_limit_h_max     12
_diffrn_reflns_limit_k_min     -14
_diffrn_reflns_limit_k_max     14
_diffrn_reflns_limit_l_min     -16
_diffrn_reflns_limit_l_max     17
_refine_special_details     ?
_reflns_number_total     6422
_reflns_number_gt     3597
_reflns_threshold_expression     I>2\s(I)
_refine_ls_structure_factor_coef     Fsqd
_refine_ls_matrix_type     full
_refine_ls_R_factor_all     0.1609
_refine_ls_R_factor_gt     0.0786
_refine_ls_wR_factor_gt     0.1319
_refine_ls_wR_factor_ref     0.1636
_refine_ls_goodness_of_fit_ref     1.043
_refine_ls_restrained_S_all     1.040
_refine_ls_number_reflns     6422
_refine_ls_number_parameters     451
_refine_ls_number_restraints     101
_refine_ls_hydrogen_treatment     mixed
_refine_ls_weighting_scheme     calc
_refine_ls_weighting_details
              'w=1/[\s^2^(Fo^2^)+(0.0128P)^2^+3.1862P] where P=(Fo^2^+2Fc^2^)/3'
_atom_sites_solution_hydrogens     geom
_atom_sites_solution_primary     direct
_atom_sites_solution_secondary     difmap
_refine_ls_shift/su_max     0.001
_refine_ls_shift/su_mean     0.000
_refine_diff_density_max     0.351
_refine_diff_density_min     -0.244
_refine_ls_extinction_method     none
_refine_ls_extinction_coef     .
loop_
    _atom_type_symbol
    _atom_type_description
    _atom_type_scat_dispersion_real
    _atom_type_scat_dispersion_imag
    _atom_type_scat_source
    'C' 'C' 0.0033 0.0016
                         'International Tables Vol C Tables 4.2.6.8 and 6.1.1.4'
    'H' 'H' 0.0000 0.0000
                         'International Tables Vol C Tables 4.2.6.8 and 6.1.1.4'
    'N' 'N' 0.0061 0.0033
                         'International Tables Vol C Tables 4.2.6.8 and 6.1.1.4'
    'O' 'O' 0.0106 0.0060
                         'International Tables Vol C Tables 4.2.6.8 and 6.1.1.4'
_computing_data_collection     'COLLECT (Bruker, 2008)'
_computing_cell_refinement     'DENZO-SMN (Otwinowski & Minor, 1997)'
_computing_data_reduction     'DENZO-SMN (Otwinowski & Minor, 1997)'
_computing_structure_solution     'SIR2004 (Burla <i>et al.</i>, 2005)'
_computing_structure_refinement     'SHELXL2013 (Sheldrick, 2008)'
_computing_molecular_graphics     'PLATON (Spek, 2009)'
_computing_publication_material
                      'SHELXL2013 (Sheldrick, 2008) and publCIF (Westrip, 2010)'
loop_
    _atom_site_type_symbol
    _atom_site_label
    _atom_site_fract_x
    _atom_site_fract_y
    _atom_site_fract_z
    _atom_site_U_iso_or_equiv
    _atom_site_adp_type
    _atom_site_calc_flag
    _atom_site_occupancy
    _atom_site_disorder_assembly
    _atom_site_disorder_group
    O O8 0.3412(3) 0.46261(19) 0.05984(17) 0.0307(6) Uani d 1 . .
    O O14 0.4845(3) 0.3749(2) 0.46471(17) 0.0358(7) Uani d 1 . .
    N N1 0.3512(3) 0.5088(2) 0.2372(2) 0.0233(7) Uani d 1 . .
    N N3 0.3818(3) 0.6952(2) 0.2389(2) 0.0285(8) Uani d 1 . .
    N N7 0.3042(3) 0.6391(2) 0.1249(2) 0.0256(7) Uani d 1 . .
    H H7 0.287(4) 0.7128(17) 0.117(2) 0.031 Uiso d 1 . .
    N N13 0.4056(3) 0.3746(2) 0.3391(2) 0.0262(7) Uani d 1 . .
    H H13 0.395(4) 0.333(3) 0.297(2) 0.031 Uiso d 1 . .
    C C2 0.3483(4) 0.6108(3) 0.2042(2) 0.0234(8) Uani d 1 . .
    C C4 0.4134(4) 0.6713(3) 0.3196(3) 0.0304(9) Uani d 1 . .
    H H4 0.4324 0.7296 0.3496 0.037 Uiso calc 1 . .
    C C5 0.4204(4) 0.5693(3) 0.3616(3) 0.0266(9) Uani d 1 . .
    H H5 0.4425 0.5559 0.4188 0.032 Uiso calc 1 . .
    C C6 0.3925(4) 0.4870(3) 0.3142(2) 0.0240(8) Uani d 1 . .
    C C8 0.3040(4) 0.5661(3) 0.0571(2) 0.0235(8) Uani d 1 . .
    C C9 0.2520(4) 0.6243(3) -0.0223(2) 0.0241(8) Uani d 1 . .
    C C10 0.3278(5) 0.7128(4) -0.0646(3) 0.0516(13) Uani d 1 . .
    H H10A 0.3121 0.7713 -0.0163 0.077 Uiso calc 1 . .
    H H10B 0.2935 0.7483 -0.1157 0.077 Uiso calc 1 . .
    H H10C 0.4262 0.6754 -0.0887 0.077 Uiso calc 1 . .
    C C11 0.0990(4) 0.6824(4) 0.0157(3) 0.0479(12) Uani d 1 . .
    H H11A 0.0835 0.7404 0.0642 0.072 Uiso calc 1 . .
    H H11B 0.0506 0.6256 0.0424 0.072 Uiso calc 1 . .
    H H11C 0.0644 0.7184 -0.0352 0.072 Uiso calc 1 . .
    C C12 0.2773(5) 0.5344(3) -0.0978(3) 0.0490(12) Uani d 1 . .
    H H12A 0.2445 0.5706 -0.1493 0.073 Uiso calc 1 . .
    H H12B 0.2281 0.4780 -0.0717 0.073 Uiso calc 1 . .
    H H12C 0.3757 0.4966 -0.1211 0.073 Uiso calc 1 . .
    C C14 0.4569(4) 0.3226(3) 0.4087(2) 0.0249(8) Uani d 1 . .
    C C15 0.4773(4) 0.1939(3) 0.4109(3) 0.0348(10) Uani d 1 . .
    C C16 0.3527(12) 0.1542(14) 0.4115(16) 0.049(4) Uani d 0.6 A 1
    H H16A 0.3759 0.0709 0.4125 0.074 Uiso calc 0.6 A 1
    H H16B 0.3252 0.1788 0.3554 0.074 Uiso calc 0.6 A 1
    H H16C 0.2769 0.1873 0.4672 0.074 Uiso calc 0.6 A 1
    C C17 0.580(3) 0.145(2) 0.3155(10) 0.051(4) Uani d 0.6 A 1
    H H17A 0.5968 0.0616 0.3125 0.077 Uiso calc 0.6 A 1
    H H17B 0.6658 0.1637 0.3080 0.077 Uiso calc 0.6 A 1
    H H17C 0.5409 0.1770 0.2653 0.077 Uiso calc 0.6 A 1
    C C18 0.5496(13) 0.1468(16) 0.4841(8) 0.055(4) Uani d 0.6 A 1
    H H18A 0.5631 0.0642 0.4858 0.083 Uiso calc 0.6 A 1
    H H18B 0.4934 0.1826 0.5455 0.083 Uiso calc 0.6 A 1
    H H18C 0.6388 0.1632 0.4680 0.083 Uiso calc 0.6 A 1
    C C16B 0.3332(17) 0.182(2) 0.425(2) 0.049(5) Uani d 0.4 A 2
    H H16G 0.3356 0.1015 0.4267 0.074 Uiso calc 0.4 A 2
    H H16H 0.2996 0.2159 0.3728 0.074 Uiso calc 0.4 A 2
    H H16I 0.2719 0.2221 0.4837 0.074 Uiso calc 0.4 A 2
    C C17B 0.596(4) 0.128(3) 0.3298(18) 0.057(6) Uani d 0.4 A 2
    H H17G 0.6042 0.0467 0.3344 0.085 Uiso calc 0.4 A 2
    H H17H 0.6810 0.1432 0.3322 0.085 Uiso calc 0.4 A 2
    H H17I 0.5782 0.1533 0.2706 0.085 Uiso calc 0.4 A 2
    C C18B 0.493(2) 0.162(2) 0.5081(10) 0.057(5) Uani d 0.4 A 2
    H H18G 0.5070 0.0797 0.5141 0.086 Uiso calc 0.4 A 2
    H H18H 0.4102 0.2028 0.5563 0.086 Uiso calc 0.4 A 2
    H H18I 0.5723 0.1829 0.5158 0.086 Uiso calc 0.4 A 2
    O O8A 0.5012(3) 0.06266(19) 0.11110(18) 0.0308(6) Uani d 1 . .
    O O14A -0.1719(3) 0.2917(2) 0.2818(2) 0.0401(7) Uani d 1 . .
    N N1A 0.2274(3) 0.0794(2) 0.2012(2) 0.0241(7) Uani d 1 . .
    N N3A 0.1930(3) -0.0951(2) 0.1596(2) 0.0291(8) Uani d 1 . .
    N N7A 0.4086(3) -0.0859(2) 0.1563(2) 0.0278(7) Uani d 1 . .
    H H7A 0.424(4) -0.1590(17) 0.163(3) 0.033 Uiso d 1 . .
    N N13A 0.0596(3) 0.2457(2) 0.2438(2) 0.0278(7) Uani d 1 . .
    H H13A 0.134(3) 0.268(3) 0.238(3) 0.033 Uiso d 1 . .
    C C2A 0.2704(4) -0.0302(3) 0.1724(2) 0.0246(8) Uani d 1 . .
    C C4A 0.0594(4) -0.0408(3) 0.1783(3) 0.0319(9) Uani d 1 . .
    H H4A -0.0004 -0.0836 0.1721 0.038 Uiso calc 1 . .
    C C5A 0.0030(4) 0.0726(3) 0.2060(3) 0.0296(9) Uani d 1 . .
    H H5A -0.0920 0.1087 0.2172 0.035 Uiso calc 1 . .
    C C6A 0.0941(4) 0.1311(3) 0.2166(2) 0.0258(9) Uani d 1 . .
    C C8A 0.5165(4) -0.0389(3) 0.1257(2) 0.0236(8) Uani d 1 . .
    C C9A 0.6589(4) -0.1224(3) 0.1082(2) 0.0245(8) Uani d 1 . .
    C C10A 0.6809(4) -0.2132(3) 0.0330(3) 0.0382(10) Uani d 1 . .
    H H10D 0.7725 -0.2662 0.0219 0.057 Uiso calc 1 . .
    H H10E 0.6728 -0.1764 -0.0250 0.057 Uiso calc 1 . .
    H H10F 0.6116 -0.2550 0.0541 0.057 Uiso calc 1 . .
    C C11A 0.6756(4) -0.1802(3) 0.1980(3) 0.0378(10) Uani d 1 . .
    H H11D 0.7674 -0.2333 0.1852 0.057 Uiso calc 1 . .
    H H11E 0.6065 -0.2219 0.2205 0.057 Uiso calc 1 . .
    H H11F 0.6638 -0.1223 0.2457 0.057 Uiso calc 1 . .
    C C12A 0.7650(4) -0.0561(3) 0.0739(3) 0.0340(10) Uani d 1 . .
    H H12D 0.8572 -0.1083 0.0619 0.051 Uiso calc 1 . .
    H H12E 0.7513 0.0024 0.1217 0.051 Uiso calc 1 . .
    H H12F 0.7548 -0.0196 0.0162 0.051 Uiso calc 1 . .
    C C14A -0.0697(4) 0.3197(3) 0.2778(2) 0.0283(9) Uani d 1 . .
    C C15A -0.0712(4) 0.4379(3) 0.3093(3) 0.0303(9) Uani d 1 . .
    C C16A 0.0042(5) 0.4278(4) 0.3835(3) 0.0526(13) Uani d 1 . .
    H H16D 0.0024 0.5039 0.4034 0.079 Uiso calc 1 . .
    H H16E 0.0994 0.3825 0.3573 0.079 Uiso calc 1 . .
    H H16F -0.0411 0.3904 0.4375 0.079 Uiso calc 1 . .
    C C17A 0.0004(4) 0.4968(3) 0.2252(3) 0.0396(11) Uani d 1 . .
    H H17D -0.0007 0.5725 0.2455 0.059 Uiso calc 1 . .
    H H17E -0.0480 0.5043 0.1776 0.059 Uiso calc 1 . .
    H H17F 0.0954 0.4511 0.1987 0.059 Uiso calc 1 . .
    C C18A -0.2197(4) 0.5074(3) 0.3492(3) 0.0453(11) Uani d 1 . .
    H H18D -0.2227 0.5835 0.3699 0.068 Uiso calc 1 . .
    H H18E -0.2655 0.4693 0.4023 0.068 Uiso calc 1 . .
    H H18F -0.2666 0.5141 0.3009 0.068 Uiso calc 1 . .
    O O1 0.3274(3) 0.2837(2) 0.19608(18) 0.0267(6) Uani d 1 . .
    H H1A 0.367(4) 0.219(2) 0.168(2) 0.040 Uiso d 1 . .
    H H1B 0.341(4) 0.336(3) 0.161(2) 0.040 Uiso d 1 . .
    C C19 0.0268(6) 0.7745(4) 0.3857(4) 0.0705(16) Uani d 1 . .
    H H19A 0.0798 0.6973 0.3935 0.106 Uiso calc 0.6 B 1
    H H19B 0.0354 0.7854 0.3193 0.106 Uiso calc 0.6 B 1
    H H19C -0.0699 0.7851 0.4205 0.106 Uiso calc 0.6 B 1
    H H19D 0.0647 0.6924 0.3894 0.106 Uiso calc 0.4 C 2
    H H19E 0.0794 0.8003 0.3278 0.106 Uiso calc 0.4 C 2
    H H19F -0.0692 0.7906 0.3865 0.106 Uiso calc 0.4 C 2
    C C20 0.0808(9) 0.8604(8) 0.4226(8) 0.062(3) Uani d 0.6 D 1
    H H20A 0.1341 0.8212 0.4644 0.074 Uiso calc 0.6 D 1
    H H20B 0.1455 0.8850 0.3690 0.074 Uiso calc 0.6 D 1
    C C20B 0.0356(16) 0.8381(9) 0.4706(8) 0.057(4) Uani d 0.4 D 2
    H H20C -0.0158 0.8098 0.5287 0.068 Uiso calc 0.4 D 2
    H H20D 0.1327 0.8194 0.4701 0.068 Uiso calc 0.4 D 2
    C C21 -0.0176(6) 0.9607(4) 0.4725(4) 0.0702(16) Uani d 1 . .
    H H21A -0.0932 0.9351 0.5157 0.084 Uiso calc 0.6 D 1
    H H21B -0.0562 1.0066 0.4261 0.084 Uiso calc 0.6 D 1
    H H21C -0.1187 0.9775 0.4932 0.084 Uiso calc 0.4 D 2
    H H21D 0.0081 0.9829 0.4069 0.084 Uiso calc 0.4 D 2
loop_
    _atom_site_aniso_label
    _atom_site_aniso_U_11
    _atom_site_aniso_U_22
    _atom_site_aniso_U_33
    _atom_site_aniso_U_12
    _atom_site_aniso_U_13
    _atom_site_aniso_U_23
    O8 0.0437(18) 0.0156(13) 0.0338(15) -0.0028(12) -0.0177(13) 0.0011(11)
    O14 0.0485(19) 0.0318(15) 0.0313(15) -0.0069(13) -0.0216(14) -0.0006(12)
    N1 0.0280(19) 0.0180(15) 0.0295(17) -0.0078(13) -0.0159(14) 0.0030(13)
    N3 0.034(2) 0.0175(16) 0.0382(19) -0.0080(14) -0.0167(16) 0.0020(14)
    N7 0.032(2) 0.0144(15) 0.0355(18) -0.0059(14) -0.0184(15) 0.0034(14)
    N13 0.039(2) 0.0172(16) 0.0276(17) -0.0072(14) -0.0189(15) 0.0037(13)
    C2 0.027(2) 0.0165(18) 0.030(2) -0.0055(16) -0.0129(17) 0.0023(15)
    C4 0.031(2) 0.023(2) 0.040(2) -0.0082(17) -0.0135(19) -0.0071(17)
    C5 0.029(2) 0.025(2) 0.030(2) -0.0089(17) -0.0129(18) 0.0015(16)
    C6 0.023(2) 0.0225(19) 0.026(2) -0.0062(16) -0.0078(17) 0.0005(16)
    C8 0.019(2) 0.023(2) 0.027(2) -0.0051(16) -0.0056(16) 0.0030(16)
    C9 0.026(2) 0.0224(18) 0.0233(19) -0.0047(16) -0.0092(16) 0.0057(15)
    C10 0.068(3) 0.045(3) 0.053(3) -0.028(2) -0.026(3) 0.023(2)
    C11 0.034(3) 0.061(3) 0.042(3) 0.004(2) -0.016(2) 0.010(2)
    C12 0.068(3) 0.036(2) 0.039(2) 0.004(2) -0.027(2) -0.002(2)
    C14 0.021(2) 0.0254(19) 0.026(2) -0.0057(16) -0.0052(17) 0.0038(16)
    C15 0.046(3) 0.025(2) 0.046(2) -0.0164(18) -0.027(2) 0.0111(18)
    C16 0.047(6) 0.034(8) 0.084(8) -0.021(5) -0.036(6) 0.010(6)
    C17 0.055(7) 0.016(6) 0.081(7) 0.006(4) -0.033(5) 0.000(5)
    C18 0.069(8) 0.041(7) 0.082(7) -0.025(7) -0.056(6) 0.032(6)
    C16B 0.056(8) 0.026(9) 0.063(9) -0.024(7) -0.003(7) 0.017(7)
    C17B 0.050(10) 0.031(11) 0.088(11) -0.007(8) -0.020(10) 0.002(9)
    C18B 0.087(13) 0.044(8) 0.058(8) -0.015(11) -0.052(8) 0.020(7)
    O8A 0.0267(16) 0.0167(13) 0.0484(16) -0.0057(11) -0.0105(13) 0.0062(11)
    O14A 0.0256(17) 0.0328(16) 0.061(2) -0.0081(13) -0.0100(14) -0.0021(13)
    N1A 0.0225(19) 0.0166(15) 0.0345(17) -0.0053(13) -0.0103(14) 0.0016(13)
    N3A 0.030(2) 0.0208(16) 0.0425(19) -0.0107(15) -0.0159(16) 0.0030(14)
    N7A 0.0260(19) 0.0146(15) 0.047(2) -0.0060(14) -0.0175(16) 0.0045(14)
    N13A 0.023(2) 0.0195(16) 0.0410(19) -0.0089(14) -0.0061(16) -0.0016(14)
    C2A 0.026(2) 0.0202(19) 0.030(2) -0.0070(17) -0.0110(17) 0.0066(16)
    C4A 0.031(3) 0.026(2) 0.047(2) -0.0133(18) -0.019(2) 0.0019(18)
    C5A 0.022(2) 0.025(2) 0.043(2) -0.0055(17) -0.0113(18) -0.0041(17)
    C6A 0.026(2) 0.0202(19) 0.031(2) -0.0051(17) -0.0103(17) 0.0018(16)
    C8A 0.026(2) 0.0194(19) 0.0271(19) -0.0041(16) -0.0131(17) 0.0006(15)
    C9A 0.024(2) 0.0181(18) 0.033(2) -0.0031(15) -0.0123(17) 0.0007(15)
    C10A 0.039(3) 0.025(2) 0.049(3) 0.0015(18) -0.019(2) -0.0084(18)
    C11A 0.038(3) 0.033(2) 0.043(2) -0.0048(19) -0.018(2) 0.0049(19)
    C12A 0.024(2) 0.033(2) 0.043(2) -0.0019(18) -0.0111(19) -0.0002(18)
    C14A 0.025(2) 0.029(2) 0.027(2) -0.0035(18) -0.0050(17) 0.0010(16)
    C15A 0.028(2) 0.029(2) 0.033(2) -0.0038(17) -0.0112(18) -0.0036(17)
    C16A 0.068(4) 0.043(3) 0.051(3) -0.007(2) -0.030(3) -0.008(2)
    C17A 0.039(3) 0.024(2) 0.052(3) -0.0083(19) -0.008(2) -0.0008(19)
    C18A 0.036(3) 0.034(2) 0.053(3) -0.003(2) 0.002(2) -0.013(2)
    O1 0.0328(17) 0.0163(13) 0.0333(15) -0.0067(12) -0.0131(13) 0.0009(11)
    C19 0.073(4) 0.056(3) 0.070(4) -0.025(3) 0.005(3) -0.013(3)
    C20 0.038(6) 0.059(6) 0.075(7) -0.017(5) 0.007(5) -0.020(6)
    C20B 0.049(10) 0.041(7) 0.062(9) -0.014(6) 0.010(7) 0.008(7)
    C21 0.075(4) 0.059(3) 0.077(4) -0.021(3) -0.019(3) -0.007(3)
_geom_special_details
;
All e.s.d.'s (except the e.s.d. in the dihedral angle between two l.s. planes)
are estimated using the full covariance matrix. The cell e.s.d.'s are taken
into account individually in the estimation of e.s.d.'s in distances, angles
and torsion angles; correlations between e.s.d.'s in cell parameters are only
used when they are defined by crystal symmetry. An approximate (isotropic)
treatment of cell e.s.d.'s is used for estimating e.s.d.'s involving l.s.
planes.
;
loop_
    _geom_bond_atom_site_label_1
    _geom_bond_atom_site_label_2
    _geom_bond_site_symmetry_2
    _geom_bond_distance
    _geom_bond_publ_flag
    O8 C8 . 1.221(4) ?
    O14 C14 . 1.216(4) ?
    N1 C2 . 1.321(4) ?
    N1 C6 . 1.343(4) ?
    N3 C2 . 1.343(4) ?
    N3 C4 . 1.347(5) ?
    N7 C8 . 1.375(4) ?
    N7 C2 . 1.398(5) ?
    N7 H7 . 0.881(18) ?
    N13 C14 . 1.372(5) ?
    N13 C6 . 1.392(4) ?
    N13 H13 . 0.870(18) ?
    C4 C5 . 1.370(5) ?
    C4 H4 . 0.9500 ?
    C5 C6 . 1.391(5) ?
    C5 H5 . 0.9500 ?
    C8 C9 . 1.528(5) ?
    C9 C12 . 1.517(5) ?
    C9 C11 . 1.524(5) ?
    C9 C10 . 1.532(5) ?
    C10 H10A . 0.9800 ?
    C10 H10B . 0.9800 ?
    C10 H10C . 0.9800 ?
    C11 H11A . 0.9800 ?
    C11 H11B . 0.9800 ?
    C11 H11C . 0.9800 ?
    C12 H12A . 0.9800 ?
    C12 H12B . 0.9800 ?
    C12 H12C . 0.9800 ?
    C14 C15 . 1.529(5) ?
    C15 C16 . 1.524(10) ?
    C15 C17B . 1.525(13) ?
    C15 C18 . 1.526(10) ?
    C15 C16B . 1.527(13) ?
    C15 C18B . 1.539(12) ?
    C15 C17 . 1.543(10) ?
    C16 H16A . 0.9800 ?
    C16 H16B . 0.9800 ?
    C16 H16C . 0.9800 ?
    C17 H17A . 0.9800 ?
    C17 H17B . 0.9800 ?
    C17 H17C . 0.9800 ?
    C18 H18A . 0.9800 ?
    C18 H18B . 0.9800 ?
    C18 H18C . 0.9800 ?
    C16B H16G . 0.9800 ?
    C16B H16H . 0.9800 ?
    C16B H16I . 0.9800 ?
    C17B H17G . 0.9800 ?
    C17B H17H . 0.9800 ?
    C17B H17I . 0.9800 ?
    C18B H18G . 0.9800 ?
    C18B H18H . 0.9800 ?
    C18B H18I . 0.9800 ?
    O8A C8A . 1.227(4) ?
    O14A C14A . 1.208(4) ?
    N1A C2A . 1.334(4) ?
    N1A C6A . 1.336(5) ?
    N3A C2A . 1.339(4) ?
    N3A C4A . 1.340(5) ?
    N7A C8A . 1.373(5) ?
    N7A C2A . 1.390(5) ?
    N7A H7A . 0.871(18) ?
    N13A C14A . 1.381(5) ?
    N13A C6A . 1.391(4) ?
    N13A H13A . 0.886(18) ?
    C4A C5A . 1.375(5) ?
    C4A H4A . 0.9500 ?
    C5A C6A . 1.394(5) ?
    C5A H5A . 0.9500 ?
    C8A C9A . 1.529(5) ?
    C9A C12A . 1.523(5) ?
    C9A C10A . 1.530(5) ?
    C9A C11A . 1.531(5) ?
    C10A H10D . 0.9800 ?
    C10A H10E . 0.9800 ?
    C10A H10F . 0.9800 ?
    C11A H11D . 0.9800 ?
    C11A H11E . 0.9800 ?
    C11A H11F . 0.9800 ?
    C12A H12D . 0.9800 ?
    C12A H12E . 0.9800 ?
    C12A H12F . 0.9800 ?
    C14A C15A . 1.529(5) ?
    C15A C18A . 1.522(5) ?
    C15A C16A . 1.531(5) ?
    C15A C17A . 1.537(5) ?
    C16A H16D . 0.9800 ?
    C16A H16E . 0.9800 ?
    C16A H16F . 0.9800 ?
    C17A H17D . 0.9800 ?
    C17A H17E . 0.9800 ?
    C17A H17F . 0.9800 ?
    C18A H18D . 0.9800 ?
    C18A H18E . 0.9800 ?
    C18A H18F . 0.9800 ?
    O1 H1A . 0.841(19) ?
    O1 H1B . 0.828(18) ?
    C19 C20 . 1.512(9) ?
    C19 C20B . 1.550(12) ?
    C19 H19A . 0.9800 ?
    C19 H19B . 0.9800 ?
    C19 H19C . 0.9800 ?
    C19 H19D . 0.9800 ?
    C19 H19E . 0.9800 ?
    C19 H19F . 0.9800 ?
    C20 C21 . 1.435(9) ?
    C20 H20A . 0.9900 ?
    C20 H20B . 0.9900 ?
    C20B C21 . 1.447(11) ?
    C20B H20C . 0.9900 ?
    C20B H20D . 0.9900 ?
    C21 C21 2_576 1.473(10) ?
    C21 H21A . 0.9900 ?
    C21 H21B . 0.9900 ?
    C21 H21C . 0.9900 ?
    C21 H21D . 0.9900 ?
loop_
    _geom_angle_atom_site_label_1
    _geom_angle_atom_site_label_2
    _geom_angle_atom_site_label_3
    _geom_angle_site_symmetry_1
    _geom_angle_site_symmetry_3
    _geom_angle
    _geom_angle_publ_flag
    C2 N1 C6 . . 116.2(3) ?
    C2 N3 C4 . . 113.6(3) ?
    C8 N7 C2 . . 127.7(3) ?
    C8 N7 H7 . . 120(2) ?
    C2 N7 H7 . . 112(2) ?
    C14 N13 C6 . . 127.1(3) ?
    C14 N13 H13 . . 120(2) ?
    C6 N13 H13 . . 112(2) ?
    N1 C2 N3 . . 127.5(3) ?
    N1 C2 N7 . . 118.9(3) ?
    N3 C2 N7 . . 113.7(3) ?
    N3 C4 C5 . . 125.0(3) ?
    N3 C4 H4 . . 117.5 ?
    C5 C4 H4 . . 117.5 ?
    C4 C5 C6 . . 114.9(3) ?
    C4 C5 H5 . . 122.5 ?
    C6 C5 H5 . . 122.5 ?
    N1 C6 C5 . . 122.4(3) ?
    N1 C6 N13 . . 112.6(3) ?
    C5 C6 N13 . . 124.9(3) ?
    O8 C8 N7 . . 123.0(3) ?
    O8 C8 C9 . . 122.1(3) ?
    N7 C8 C9 . . 114.9(3) ?
    C12 C9 C11 . . 110.0(3) ?
    C12 C9 C8 . . 108.6(3) ?
    C11 C9 C8 . . 108.9(3) ?
    C12 C9 C10 . . 108.8(3) ?
    C11 C9 C10 . . 109.6(3) ?
    C8 C9 C10 . . 110.9(3) ?
    C9 C10 H10A . . 109.5 ?
    C9 C10 H10B . . 109.5 ?
    H10A C10 H10B . . 109.5 ?
    C9 C10 H10C . . 109.5 ?
    H10A C10 H10C . . 109.5 ?
    H10B C10 H10C . . 109.5 ?
    C9 C11 H11A . . 109.5 ?
    C9 C11 H11B . . 109.5 ?
    H11A C11 H11B . . 109.5 ?
    C9 C11 H11C . . 109.5 ?
    H11A C11 H11C . . 109.5 ?
    H11B C11 H11C . . 109.5 ?
    C9 C12 H12A . . 109.5 ?
    C9 C12 H12B . . 109.5 ?
    H12A C12 H12B . . 109.5 ?
    C9 C12 H12C . . 109.5 ?
    H12A C12 H12C . . 109.5 ?
    H12B C12 H12C . . 109.5 ?
    O14 C14 N13 . . 122.6(3) ?
    O14 C14 C15 . . 122.2(3) ?
    N13 C14 C15 . . 115.2(3) ?
    C16 C15 C18 . . 117.0(11) ?
    C17B C15 C16B . . 120(2) ?
    C16 C15 C14 . . 115.5(7) ?
    C17B C15 C14 . . 112.8(18) ?
    C18 C15 C14 . . 109.1(8) ?
    C16B C15 C14 . . 103.2(10) ?
    C17B C15 C18B . . 114.3(16) ?
    C16B C15 C18B . . 99.5(15) ?
    C14 C15 C18B . . 105.2(12) ?
    C16 C15 C17 . . 102.4(16) ?
    C18 C15 C17 . . 106.1(11) ?
    C14 C15 C17 . . 105.5(11) ?
    C15 C16 H16A . . 109.5 ?
    C15 C16 H16B . . 109.5 ?
    H16A C16 H16B . . 109.5 ?
    C15 C16 H16C . . 109.5 ?
    H16A C16 H16C . . 109.5 ?
    H16B C16 H16C . . 109.5 ?
    C15 C17 H17A . . 109.5 ?
    C15 C17 H17B . . 109.5 ?
    H17A C17 H17B . . 109.5 ?
    C15 C17 H17C . . 109.5 ?
    H17A C17 H17C . . 109.5 ?
    H17B C17 H17C . . 109.5 ?
    C15 C18 H18A . . 109.5 ?
    C15 C18 H18B . . 109.5 ?
    H18A C18 H18B . . 109.5 ?
    C15 C18 H18C . . 109.5 ?
    H18A C18 H18C . . 109.5 ?
    H18B C18 H18C . . 109.5 ?
    C15 C16B H16G . . 109.5 ?
    C15 C16B H16H . . 109.5 ?
    H16G C16B H16H . . 109.5 ?
    C15 C16B H16I . . 109.5 ?
    H16G C16B H16I . . 109.5 ?
    H16H C16B H16I . . 109.5 ?
    C15 C17B H17G . . 109.5 ?
    C15 C17B H17H . . 109.5 ?
    H17G C17B H17H . . 109.5 ?
    C15 C17B H17I . . 109.5 ?
    H17G C17B H17I . . 109.5 ?
    H17H C17B H17I . . 109.5 ?
    C15 C18B H18G . . 109.5 ?
    C15 C18B H18H . . 109.5 ?
    H18G C18B H18H . . 109.5 ?
    C15 C18B H18I . . 109.5 ?
    H18G C18B H18I . . 109.5 ?
    H18H C18B H18I . . 109.5 ?
    C2A N1A C6A . . 116.9(3) ?
    C2A N3A C4A . . 114.4(3) ?
    C8A N7A C2A . . 126.9(3) ?
    C8A N7A H7A . . 120(3) ?
    C2A N7A H7A . . 113(3) ?
    C14A N13A C6A . . 127.9(3) ?
    C14A N13A H13A . . 121(2) ?
    C6A N13A H13A . . 111(3) ?
    N1A C2A N3A . . 126.7(3) ?
    N1A C2A N7A . . 117.9(3) ?
    N3A C2A N7A . . 115.3(3) ?
    N3A C4A C5A . . 124.4(3) ?
    N3A C4A H4A . . 117.8 ?
    C5A C4A H4A . . 117.8 ?
    C4A C5A C6A . . 115.8(4) ?
    C4A C5A H5A . . 122.1 ?
    C6A C5A H5A . . 122.1 ?
    N1A C6A N13A . . 112.8(3) ?
    N1A C6A C5A . . 121.7(3) ?
    N13A C6A C5A . . 125.5(3) ?
    O8A C8A N7A . . 122.8(3) ?
    O8A C8A C9A . . 121.7(3) ?
    N7A C8A C9A . . 115.4(3) ?
    C12A C9A C8A . . 108.2(3) ?
    C12A C9A C10A . . 109.1(3) ?
    C8A C9A C10A . . 109.9(3) ?
    C12A C9A C11A . . 109.5(3) ?
    C8A C9A C11A . . 110.8(3) ?
    C10A C9A C11A . . 109.4(3) ?
    C9A C10A H10D . . 109.5 ?
    C9A C10A H10E . . 109.5 ?
    H10D C10A H10E . . 109.5 ?
    C9A C10A H10F . . 109.5 ?
    H10D C10A H10F . . 109.5 ?
    H10E C10A H10F . . 109.5 ?
    C9A C11A H11D . . 109.5 ?
    C9A C11A H11E . . 109.5 ?
    H11D C11A H11E . . 109.5 ?
    C9A C11A H11F . . 109.5 ?
    H11D C11A H11F . . 109.5 ?
    H11E C11A H11F . . 109.5 ?
    C9A C12A H12D . . 109.5 ?
    C9A C12A H12E . . 109.5 ?
    H12D C12A H12E . . 109.5 ?
    C9A C12A H12F . . 109.5 ?
    H12D C12A H12F . . 109.5 ?
    H12E C12A H12F . . 109.5 ?
    O14A C14A N13A . . 121.9(3) ?
    O14A C14A C15A . . 123.7(3) ?
    N13A C14A C15A . . 114.4(3) ?
    C18A C15A C14A . . 108.4(3) ?
    C18A C15A C16A . . 110.2(3) ?
    C14A C15A C16A . . 110.1(3) ?
    C18A C15A C17A . . 109.6(3) ?
    C14A C15A C17A . . 109.6(3) ?
    C16A C15A C17A . . 109.0(4) ?
    C15A C16A H16D . . 109.5 ?
    C15A C16A H16E . . 109.5 ?
    H16D C16A H16E . . 109.5 ?
    C15A C16A H16F . . 109.5 ?
    H16D C16A H16F . . 109.5 ?
    H16E C16A H16F . . 109.5 ?
    C15A C17A H17D . . 109.5 ?
    C15A C17A H17E . . 109.5 ?
    H17D C17A H17E . . 109.5 ?
    C15A C17A H17F . . 109.5 ?
    H17D C17A H17F . . 109.5 ?
    H17E C17A H17F . . 109.5 ?
    C15A C18A H18D . . 109.5 ?
    C15A C18A H18E . . 109.5 ?
    H18D C18A H18E . . 109.5 ?
    C15A C18A H18F . . 109.5 ?
    H18D C18A H18F . . 109.5 ?
    H18E C18A H18F . . 109.5 ?
    H1A O1 H1B . . 111(4) ?
    C20 C19 H19A . . 109.5 ?
    C20 C19 H19B . . 109.5 ?
    H19A C19 H19B . . 109.5 ?
    C20 C19 H19C . . 109.5 ?
    H19A C19 H19C . . 109.5 ?
    H19B C19 H19C . . 109.5 ?
    C20B C19 H19D . . 109.5 ?
    C20B C19 H19E . . 109.5 ?
    H19D C19 H19E . . 109.5 ?
    C20B C19 H19F . . 109.5 ?
    H19D C19 H19F . . 109.5 ?
    H19E C19 H19F . . 109.5 ?
    C21 C20 C19 . . 117.4(7) ?
    C21 C20 H20A . . 107.9 ?
    C19 C20 H20A . . 107.9 ?
    C21 C20 H20B . . 107.9 ?
    C19 C20 H20B . . 107.9 ?
    H20A C20 H20B . . 107.2 ?
    C21 C20B C19 . . 114.3(9) ?
    C21 C20B H20C . . 108.7 ?
    C19 C20B H20C . . 108.7 ?
    C21 C20B H20D . . 108.7 ?
    C19 C20B H20D . . 108.7 ?
    H20C C20B H20D . . 107.6 ?
    C20 C21 C21 . 2_576 122.8(7) ?
    C20B C21 C21 . 2_576 123.2(8) ?
    C20 C21 H21A . . 106.6 ?
    C21 C21 H21A 2_576 . 106.6 ?
    C20 C21 H21B . . 106.6 ?
    C21 C21 H21B 2_576 . 106.6 ?
    H21A C21 H21B . . 106.6 ?
    C20B C21 H21C . . 106.5 ?
    C21 C21 H21C 2_576 . 106.5 ?
    C20B C21 H21D . . 106.5 ?
    C21 C21 H21D 2_576 . 106.5 ?
    H21C C21 H21D . . 106.5 ?
loop_
    _geom_torsion_atom_site_label_1
    _geom_torsion_atom_site_label_2
    _geom_torsion_atom_site_label_3
    _geom_torsion_atom_site_label_4
    _geom_torsion_site_symmetry_1
    _geom_torsion_site_symmetry_2
    _geom_torsion_site_symmetry_3
    _geom_torsion_site_symmetry_4
    _geom_torsion
    _geom_torsion_publ_flag
    C6 N1 C2 N3 . . . . -0.1(6) ?
    C6 N1 C2 N7 . . . . -179.1(3) ?
    C4 N3 C2 N1 . . . . -4.2(5) ?
    C4 N3 C2 N7 . . . . 174.9(3) ?
    C8 N7 C2 N1 . . . . -23.1(6) ?
    C8 N7 C2 N3 . . . . 157.8(3) ?
    C2 N3 C4 C5 . . . . 3.9(6) ?
    N3 C4 C5 C6 . . . . 0.4(6) ?
    C2 N1 C6 C5 . . . . 5.0(5) ?
    C2 N1 C6 N13 . . . . -174.1(3) ?
    C4 C5 C6 N1 . . . . -5.1(5) ?
    C4 C5 C6 N13 . . . . 173.9(4) ?
    C14 N13 C6 N1 . . . . 173.8(3) ?
    C14 N13 C6 C5 . . . . -5.3(6) ?
    C2 N7 C8 O8 . . . . 1.9(6) ?
    C2 N7 C8 C9 . . . . -178.6(3) ?
    O8 C8 C9 C12 . . . . -8.7(5) ?
    N7 C8 C9 C12 . . . . 171.8(3) ?
    O8 C8 C9 C11 . . . . 111.1(4) ?
    N7 C8 C9 C11 . . . . -68.4(4) ?
    O8 C8 C9 C10 . . . . -128.2(4) ?
    N7 C8 C9 C10 . . . . 52.3(4) ?
    C6 N13 C14 O14 . . . . 8.2(6) ?
    C6 N13 C14 C15 . . . . -171.8(3) ?
    O14 C14 C15 C16 . . . . 127.7(10) ?
    N13 C14 C15 C16 . . . . -52.3(10) ?
    O14 C14 C15 C17B . . . . -109(2) ?
    N13 C14 C15 C17B . . . . 71(2) ?
    O14 C14 C15 C18 . . . . -6.4(7) ?
    N13 C14 C15 C18 . . . . 173.6(6) ?
    O14 C14 C15 C16B . . . . 120.1(13) ?
    N13 C14 C15 C16B . . . . -59.9(13) ?
    O14 C14 C15 C18B . . . . 16.2(10) ?
    N13 C14 C15 C18B . . . . -163.8(9) ?
    O14 C14 C15 C17 . . . . -120.0(13) ?
    N13 C14 C15 C17 . . . . 60.0(13) ?
    C6A N1A C2A N3A . . . . -1.8(5) ?
    C6A N1A C2A N7A . . . . -179.7(3) ?
    C4A N3A C2A N1A . . . . 0.0(5) ?
    C4A N3A C2A N7A . . . . 177.9(3) ?
    C8A N7A C2A N1A . . . . -31.5(5) ?
    C8A N7A C2A N3A . . . . 150.3(3) ?
    C2A N3A C4A C5A . . . . 1.8(5) ?
    N3A C4A C5A C6A . . . . -1.7(6) ?
    C2A N1A C6A N13A . . . . -178.2(3) ?
    C2A N1A C6A C5A . . . . 1.9(5) ?
    C14A N13A C6A N1A . . . . -169.9(3) ?
    C14A N13A C6A C5A . . . . 10.0(6) ?
    C4A C5A C6A N1A . . . . -0.3(5) ?
    C4A C5A C6A N13A . . . . 179.9(3) ?
    C2A N7A C8A O8A . . . . 2.1(6) ?
    C2A N7A C8A C9A . . . . -176.3(3) ?
    O8A C8A C9A C12A . . . . 1.1(5) ?
    N7A C8A C9A C12A . . . . 179.4(3) ?
    O8A C8A C9A C10A . . . . -117.9(4) ?
    N7A C8A C9A C10A . . . . 60.4(4) ?
    O8A C8A C9A C11A . . . . 121.0(4) ?
    N7A C8A C9A C11A . . . . -60.6(4) ?
    C6A N13A C14A O14A . . . . -5.3(6) ?
    C6A N13A C14A C15A . . . . 174.7(3) ?
    O14A C14A C15A C18A . . . . 2.7(5) ?
    N13A C14A C15A C18A . . . . -177.3(3) ?
    O14A C14A C15A C16A . . . . 123.3(4) ?
    N13A C14A C15A C16A . . . . -56.7(4) ?
    O14A C14A C15A C17A . . . . -116.8(4) ?
    N13A C14A C15A C17A . . . . 63.2(4) ?
    C20B C19 C20 C21 . . . . -64.2(11) ?
    C20 C19 C20B C21 . . . . 60.4(10) ?
    C19 C20 C21 C20B . . . . 65.7(12) ?
    C19 C20 C21 C21 . . . 2_576 167.6(7) ?
    C19 C20B C21 C20 . . . . -60.0(10) ?
    C19 C20B C21 C21 . . . 2_576 -160.5(8) ?
loop_
    _geom_hbond_atom_site_label_D
    _geom_hbond_atom_site_label_H
    _geom_hbond_atom_site_label_A
    _geom_hbond_site_symmetry_A
    _geom_hbond_distance_DH
    _geom_hbond_distance_HA
    _geom_hbond_distance_DA
    _geom_hbond_angle_DHA
    O1 H1A O8A . 0.841(19) 2.08(2) 2.910(3) 167(4)
    O1 H1A N1A . 0.841(19) 2.51(4) 2.958(4) 115(3)
    O1 H1B O8 . 0.828(18) 2.13(2) 2.943(3) 168(4)
    O1 H1B N1 . 0.828(18) 2.48(4) 2.931(4) 115(3)
    N7 H7 N3A 1_565 0.881(18) 2.32(2) 3.144(4) 156(3)
    N13 H13 O1 . 0.870(18) 2.02(2) 2.864(4) 162(4)
    N7A H7A N3 1_545 0.871(18) 2.16(2) 2.958(4) 152(3)
    N13A H13A O1 . 0.886(18) 2.02(2) 2.882(4) 164(4)
    C5 H5 O14 2_666 0.95 2.37 3.205(5) 147
_shelx_hkl_checksum     64332
_shelx_hkl_file
;
  -2   0   0 511.819  32.892   1
  -2   0   0 502.448  34.210   3
   2   0   0 511.081  32.703   1
   2   0   0 515.942  38.417   3
  -3   0   0 2536.67  163.05   1
  -3   0   0 2591.67  158.37   3
   3   0   0 2680.53  174.95   3
  -4   0   0 83.6261 11.2665   3
  -4   0   0 61.0178  8.0205   1
   4   0   0 57.7249  4.6839   5
   4   0   0 70.2213  8.2554   3
   5   0   0 -5.4052  7.0618   3
  -6   0   0 43.9812  7.0374   1
   6   0   0 57.1402  4.2659   5
   6   0   0 31.4540  7.6999   3
  -7   0   0 181.795  18.682   3
  -7   0   0 213.259  16.158   1
   7   0   0 183.052  11.467   5
   7   0   0 170.659  14.652   3
  -8   0   0 13.1377  9.5162   1
  -8   0   0 18.9747 17.5361   3
   8   0   0 15.6531  9.1660   3
  -9   0   0 2.21454 7.89708   1
  -9   0   0 -27.293  20.595   3
 -10   0   0 48.8547 21.9332   3
 -11   0   0  9.7088 24.5632   3
 -12   0   0 88.4330 25.1393   3
 -13   0   0  7.7937 17.2523   3
 -12   1   0 -2.7525 15.3903   3
 -11   1   0  1.5309 16.9464   3
 -10   1   0 10.3448  8.4320   1
 -10   1   0 20.0369 16.0798   3
  -9   1   0 43.0469 10.7240   1
   8  -1   0 92.6768  6.4850   5
  -8   1   0 79.6575 18.7249   3
  -8   1   0 65.0437 10.8879   1
   7  -1   0 0.89349 7.45810   3
   7  -1   0 6.87701 3.41931   5
  -7   1   0 2.13330 8.35135   1
  -7   1   0 -1.5012 14.4972   3
   6  -1   0 16.4026  7.4046   3
   6  -1   0 16.3984  4.2966   5
  -6   1   0 18.0225  8.6890   3
  -6   1   0 17.5244  7.1827   1
   5  -1   0 43.3450  4.5626   5
   5  -1   0 65.1967 15.4583   3
   4  -1   0 576.276  35.988   5
  -4   1   0 588.692  34.684   1
  -4   1   0 558.073  41.182   3
  -4   1   0 610.523  34.622   5
   3  -1   0 1390.62   83.66   5
   3  -1   0 1333.97   96.63   3
  -3   1   0 1353.85   80.13   5
  -3   1   0 1384.12   91.78   1
  -3   1   0 1422.31   82.83   3
   2  -1   0 15.5839  4.5202   5
   2  -1   0 21.9493  5.2046   3
  -2   1   0 8.26913 8.94264   1
  -2   1   0 9.46085 4.10622   5
  -2   1   0 11.3651  6.4494   3
  -1   1   0 7.23439 3.05778   3
   1   1   0 115.070  20.350   4
  -2  -1   0 913.652  65.296   3
  -2  -1   0 897.275  55.606   1
   2   1   0 941.989  67.700   3
  -3  -1   0 309.502  22.272   3
  -3  -1   0 310.822  19.866   1
   3   1   0 324.671  20.660   1
   3   1   0 303.171  19.757   3
  -4  -1   0 86.4279  7.5628   1
  -4  -1   0 81.1409  9.3487   3
   4   1   0 86.8356  8.8064   3
   4   1   0 84.9921  7.5174   1
   5   1   0 3.95804 9.40295   3
   5   1   0 3.67689 2.89717   5
  -6  -1   0 5.06803 5.79463   1
  -6  -1   0 18.2986  8.6063   3
   6   1   0 1.81613 6.71093   3
  -7  -1   0 120.060  16.369   3
  -7  -1   0 151.854  12.425   1
   7   1   0 133.289   9.061   5
   7   1   0 159.615  13.995   3
  -8  -1   0 301.237  24.673   3
  -8  -1   0 251.212  19.940   1
   8   1   0 245.966  16.010   5
   8   1   0 256.481  23.599   3
  -9  -1   0 49.8416  8.6248   1
  -9  -1   0 59.9759 15.1090   3
   9   1   0 51.9341  4.2996   5
 -10  -1   0 6.83149 4.38151   1
 -10  -1   0  8.0398 15.5492   3
 -11  -1   0  3.2224 16.5956   3
 -12  -1   0 47.1185 23.7299   3
 -13  -1   0 56.6236 26.0745   3
 -12   2   0 21.0716 15.4642   3
 -11   2   0 15.6802 16.0834   3
 -10   2   0  9.5550 15.4770   3
  -9   2   0 -7.1815 11.5189   1
  -9   2   0  7.5676 14.4208   3
   8  -2   0 45.1671 13.6967   3
  -8   2   0 73.9428 16.2856   1
   7  -2   0 8.52317 8.08209   3
  -7   2   0 -9.6574 10.4268   3
  -7   2   0 1.84226 6.86578   1
   6  -2   0  8.6705 10.5051   3
  -6   2   0 -14.812  11.653   3
  -6   2   0 -12.566   8.746   1
   5  -2   0 38.8283  7.6404   3
   5  -2   0 35.6161  5.1217   5
  -5   2   0 52.6388 16.0953   3
  -5   2   0 38.0933  3.7850   5
   4  -2   0 2226.09  135.55   5
  -4   2   0 2279.30  131.40   5
   3  -2   0 93.2869  8.2409   5
   3  -2   0 81.0841  7.9304   3
  -3   2   0 64.8641  9.6476   1
  -3   2   0 81.7883  6.6931   5
  -3   2   0 87.9815 10.6751   3
   2  -2   0 13.5949  7.0393   3
   2  -2   0 12.8372  5.8769   5
  -2   2   0 16.0644  5.5322   3
  -2   2   0 16.7052  5.5834   2
  -2   2   0 10.5014  5.3764   5
  -2   2   0 17.3629  8.2817   1
   1  -2   0 1807.53   96.52   5
   1  -2   0 1686.08  121.02   2
   1  -2   0 1744.56  110.74   3
  -1   2   0 1820.46  114.60   2
  -1   2   0 1787.24  101.36   5
   0  -2   0 353.221  21.212   5
   0  -2   0 371.690  22.846   4
   0  -2   0 341.757  23.474   2
   0   2   0 363.517  21.043   5
   0   2   0 342.586  21.639   4
   0   2   0 364.753  26.723   2
  -1  -2   0 1140.43   62.23   2
  -1  -2   0 1167.39   74.49   4
   1   2   0 1090.57   79.56   5
   1   2   0 1176.83   65.54   4
   1   2   0 1109.36   72.66   2
  -2  -2   0 19.3442  5.5146   3
  -2  -2   0 9.81952 6.68181   4
   2   2   0 18.8591  5.0237   3
  -3  -2   0 264.844  17.969   3
   3   2   0 273.423  20.188   3
  -4  -2   0 9.07384 7.72974   3
   4   2   0 11.5206  3.6312   1
   4   2   0 9.53610 6.40965   3
  -5  -2   0 357.453  20.892   1
   5   2   0 343.755  23.786   3
  -6  -2   0 3.12645 3.38957   1
  -6  -2   0 6.58941 8.05128   3
   6   2   0 14.5987  6.9968   3
  -7  -2   0  0.1440 12.9327   3
  -7  -2   0 2.03112 3.67158   1
   7   2   0 -6.4798 10.5596   3
   7   2   0 -0.4496  3.0197   5
  -8  -2   0 390.150  25.538   1
   8   2   0 385.437  28.653   3
   8   2   0 408.534  23.373   5
  -9  -2   0  0.4428 13.5658   3
  -9  -2   0 0.92815 4.40562   1
   9   2   0 -3.0952  3.2431   5
 -10  -2   0 32.4622 21.6709   3
 -10  -2   0 2.75222 4.41499   1
 -11  -2   0 -13.383  16.103   3
 -12  -2   0 -22.464  17.009   3
 -13  -2   0 -5.5413 17.8059   3
 -12   3   0 27.9833 20.0924   3
 -11   3   0 -3.9905 21.5519   3
 -10   3   0 25.3809 13.0285   1
 -10   3   0  5.1227 15.3007   3
  -9   3   0  4.4637 14.4587   3
  -9   3   0 -1.0002 14.0189   1
   8  -3   0 24.3440 13.6157   3
  -8   3   0 -10.847  13.105   1
  -8   3   0 -12.695  17.169   3
   7  -3   0 -9.6318  5.0464   5
   7  -3   0 -3.8873  8.4431   3
  -7   3   0 -12.033  14.754   3
  -7   3   0 8.32282 8.82335   1
   6  -3   0 -0.5994 10.3278   3
  -6   3   0 28.4459  8.8723   3
  -6   3   0 3.81377 4.24835   5
  -6   3   0 13.5183 11.1218   1
   5  -3   0 72.9830 11.0026   3
   5  -3   0 101.002   6.780   5
  -5   3   0 93.4574 12.3918   3
  -5   3   0 82.7361  7.0294   5
  -5   3   0 68.1178 11.4484   1
   4  -3   0 0.30803 6.05258   5
  -4   3   0 2.20111 4.98901   5
  -3   3   0 486.056  34.393   2
  -3   3   0 448.514  31.014   5
   2  -3   0 286.260  20.457   3
   2  -3   0 302.373  16.489   5
  -2   3   0 306.339  23.562   3
  -2   3   0 303.505  19.964   5
  -2   3   0 270.398  21.272   1
  -2   3   0 303.364  20.239   2
   1  -3   0 156.652  12.086   2
   1  -3   0 135.365  12.497   5
   1  -3   0 153.812  12.622   3
  -1   3   0 152.844  11.446   5
  -1   3   0 171.816  12.631   2
  -1   3   0 158.372  11.039   4
   0  -3   0 53.8002  7.8057   2
   0  -3   0 34.2724  5.7962   4
   0   3   0 34.9159  5.8619   4
   0   3   0 44.2589  8.5769   5
   0   3   0 53.2653  8.1428   2
  -1  -3   0 200.920  12.485   4
  -1  -3   0 165.353  11.900   2
   1   3   0 192.187  14.235   4
   1   3   0 185.728  12.337   5
   1   3   0 180.109  13.295   2
  -2  -3   0 54.5148  9.0291   2
  -2  -3   0 64.8196  6.5856   4
   2   3   0 54.5906  7.9305   2
   2   3   0 56.3227  6.3293   3
   2   3   0 70.9629  9.4564   4
  -3  -3   0 315.816  19.464   3
  -3  -3   0 327.874  21.134   4
   3   3   0 309.413  21.728   3
  -4  -3   0 449.519  32.323   3
  -4  -3   0 441.580  27.462   4
   4   3   0 444.731  29.515   3
  -5  -3   0 57.8640 13.3740   3
  -6  -3   0 184.813  13.988   3
  -6  -3   0 158.024  12.895   1
   6   3   0 146.175  12.634   3
  -7  -3   0 65.0094 10.6156   3
  -7  -3   0 49.7609  4.5634   1
   7   3   0 63.4958  9.2025   3
  -8  -3   0  8.6674 17.2631   3
  -8  -3   0 21.3376  3.9606   1
   8   3   0 28.8999 12.2124   3
  -9  -3   0 265.697  18.658   1
   9   3   0 297.302  16.882   5
 -10  -3   0 -21.088  15.568   3
 -10  -3   0 4.42205 3.76653   1
  10   3   0 6.42884 3.77764   5
  10   3   0 -2.8465  3.6065   5
 -11  -3   0 -6.5896 22.5269   3
 -12  -3   0  3.1059 18.5879   3
 -13  -3   0 -37.201  17.620   3
 -11   4   0  1.9998 19.7591   3
 -11   4   0 -0.3948 11.9341   2
 -10   4   0 -2.9857 10.5899   2
 -10   4   0 -17.062  14.653   3
  -9   4   0 -4.7983 13.7718   3
  -9   4   0 -11.586  14.918   1
   8  -4   0 10.4213  5.9285   5
  -8   4   0 -13.406  13.020   3
  -8   4   0 -16.479  10.825   1
   7  -4   0 -11.536  12.805   3
  -7   4   0 -4.8839  5.9273   5
   6  -4   0  9.5656 11.4482   3
   6  -4   0 16.8906  6.3597   5
  -6   4   0 -0.2571  7.3880   2
  -6   4   0 3.98193 5.49489   5
  -6   4   0  5.8985 13.2625   1
  -6   4   0 10.8420  9.5136   3
   5  -4   0 157.119  10.978   5
   5  -4   0 170.505  14.510   3
  -5   4   0 134.682  10.436   5
  -5   4   0 137.509  14.717   3
  -5   4   0 146.083  13.506   2
  -5   4   0 138.390  13.475   1
   4  -4   0 0.02445 4.59967   5
   4  -4   0 -5.2836  6.0054   3
  -4   4   0 8.77586 6.36113   2
  -4   4   0 8.44835 4.01264   5
  -4   4   0 -20.482   9.403   3
  -3   4   0 3.75014 6.26378   2
  -3   4   0 11.6903  4.6095   5
  -2   4   0 1.46506 9.85872   1
  -2   4   0 3.71602 8.11570   4
  -2   4   0 15.0758  8.6606   2
  -2   4   0 29.6943  7.5210   5
   1  -4   0 22.1264  6.1161   3
   1  -4   0 6.29036 8.17353   2
   1  -4   0 20.0858  6.3128   5
  -1   4   0 23.4059  8.6298   2
  -1   4   0 15.1882  6.5256   4
  -1   4   0 20.6397  7.9694   5
  -1   4   0 15.8565  8.3989   1
   0  -4   0 5.35808 7.90927   2
   0  -4   0 -8.6886  5.5483   4
   0   4   0 -11.870   5.978   4
   0   4   0 1.12209 8.46152   2
   0   4   0 -3.5210  5.5831   5
  -1  -4   0 1431.04   85.10   4
  -1  -4   0 1372.72   96.43   2
   1   4   0 1420.17   80.29   2
   1   4   0 1430.15   83.14   5
   1   4   0 1490.63   83.58   4
  -2  -4   0 203.625  13.880   2
  -2  -4   0 207.632  13.698   3
  -2  -4   0 195.219  14.517   4
   2   4   0 197.662  14.404   5
   2   4   0 219.389  16.646   2
   2   4   0 189.516  14.006   4
  -3  -4   0 1054.26   62.01   4
  -3  -4   0 954.161  59.655   2
  -3  -4   0 1000.92   64.43   3
   3   4   0 1083.18   71.22   4
   3   4   0 1069.25   66.49   3
  -4  -4   0 124.941  10.371   4
  -4  -4   0 145.380  11.999   3
   4   4   0 137.930  10.898   3
   4   4   0 149.976   9.141   1
  -5  -4   0 178.071  13.934   3
  -5  -4   0 170.854  13.844   4
   5   4   0 179.543  14.453   3
  -6  -4   0 157.931  12.321   4
  -6  -4   0 177.324  14.326   3
   6   4   0 177.870  14.973   3
  -7  -4   0 -0.4851  9.4931   3
  -7  -4   0 3.89877 6.35824   4
   7   4   0 3.25334 7.31059   3
  -8  -4   0 -3.9402 11.2980   3
  -8  -4   0 16.6825  7.3071   4
   8   4   0 33.4399  8.8662   3
  -9  -4   0 85.1898 20.0892   3
   9   4   0 61.3504  6.1310   5
 -10  -4   0 90.4481 17.1256   3
  10   4   0 76.9933  7.2046   5
  10   4   0 60.9223  6.1609   5
 -11  -4   0 19.2037 23.2196   3
 -12  -4   0 27.7292 18.1702   3
 -13  -4   0 20.4879 21.7414   3
 -11   5   0 -13.058  13.478   3
 -10   5   0  1.3666 18.7575   3
 -10   5   0 12.3503 11.3929   2
  -9   5   0  0.8413 18.7101   3
  -9   5   0 -10.047   9.935   2
  -8   5   0  2.8701 12.5205   3
  -8   5   0 20.5069  9.3226   2
  -8   5   0 8.11698 5.85140   5
   7  -5   0 23.6286 13.0155   3
  -7   5   0 -0.1579 10.4432   3
  -7   5   0 -3.6467 12.0268   1
  -7   5   0 0.54208 4.75932   5
   6  -5   0 30.9516  5.7601   5
   6  -5   0 38.8579  9.1314   3
  -6   5   0 22.8685  5.7019   5
  -6   5   0 25.2478 11.3958   2
  -6   5   0 25.4319 13.6844   3
   5  -5   0 126.018  12.903   3
   5  -5   0 99.5983 10.3100   5
  -5   5   0 102.107  14.615   2
  -5   5   0 121.603  10.465   5
  -5   5   0 141.763  14.109   3
   4  -5   0 170.326  11.171   5
   4  -5   0 150.074  12.915   3
  -4   5   0 155.715  12.880   5
  -4   5   0 163.873  12.269   2
  -4   5   0 183.300  15.105   1
   3  -5   0 -0.5959  8.1577   3
   3  -5   0 -11.706   5.640   5
  -3   5   0 8.30962 6.43132   2
  -3   5   0 -4.0497  7.0443   5
  -3   5   0 10.3820  7.0930   4
  -2   5   0 85.1319  8.4210   5
  -2   5   0 60.9845  8.4358   2
  -2   5   0 63.1418  8.4442   4
   1  -5   0 -0.9028  5.6230   2
  -1   5   0 18.9686  9.0309   2
  -1   5   0 1.42530 6.49643   4
  -1   5   0 -12.757   5.894   5
   0  -5   0 807.300  47.072   5
   0  -5   0 802.287  48.980   4
   0  -5   0 730.047  54.852   2
   0   5   0 794.073  46.333   4
   0   5   0 847.819  52.830   2
   0   5   0 792.715  48.766   5
   0   5   0 800.458  51.210   1
  -1  -5   0 72.8563  9.4944   2
  -1  -5   0 73.3091  7.3447   4
   1   5   0 49.5366  7.6435   2
   1   5   0 62.1687 10.8210   5
   1   5   0 52.3466  9.8358   4
  -2  -5   0 32.6121  9.1080   2
  -2  -5   0 28.8035  6.3217   4
  -2  -5   0 33.8582  6.3645   3
   2   5   0 53.5791 10.1301   2
   2   5   0 34.4811  9.0700   5
  -3  -5   0 24.3301  6.8122   2
  -3  -5   0 19.3279  6.6191   3
   3   5   0 11.1889  5.8849   5
   3   5   0 9.20603 6.76653   4
  -4  -5   0 336.132  21.052   4
  -4  -5   0 328.387  21.625   3
   4   5   0 327.577  26.063   3
   4   5   0 380.425  25.383   4
  -5  -5   0 467.674  31.697   2
  -5  -5   0 469.219  29.037   4
  -5  -5   0 491.777  29.099   3
   5   5   0 497.367  28.169   5
   5   5   0 453.515  31.531   1
   5   5   0 507.566  37.873   3
  -6  -5   0 45.3274  9.7546   4
  -6  -5   0 61.1851  9.8295   3
   6   5   0 63.0573  8.3996   3
  -7  -5   0 62.6450  8.2819   4
  -7  -5   0 75.2912 11.4913   3
   7   5   0 46.0885  8.7998   3
  -8  -5   0 22.5813 16.8145   3
  -8  -5   0 12.9642  7.2792   4
   8   5   0 8.64782 5.61999   5
   8   5   0 7.34547 8.00367   3
  -9  -5   0  2.1810 19.4510   3
 -10  -5   0 82.4633 16.8619   3
  10   5   0 54.0241  7.2632   5
 -11  -5   0 42.6754 24.9644   3
  11   5   0 2.98932 5.18584   5
 -12  -5   0 -24.181  18.683   3
 -13  -5   0 21.9286 21.7003   3
 -10   6   0 21.7123 14.0200   3
 -10   6   0  7.0106 11.9988   2
  -9   6   0 -1.3523 10.4085   2
  -8   6   0 -0.5255  9.4454   2
  -8   6   0 3.55163 5.02589   5
   7  -6   0 -1.6537  8.8425   3
  -7   6   0 15.4140 12.4655   2
  -7   6   0 0.97271 7.12055   5
   6  -6   0 -6.4078  8.5831   5
  -6   6   0 0.72060 8.28355   2
  -6   6   0 -32.264  17.040   1
  -6   6   0 -9.2946  8.8791   3
  -6   6   0 -2.7897  5.3006   5
   5  -6   0 -7.4988 10.6912   3
  -5   6   0 2.55349 7.75194   2
   4  -6   0 502.013  32.525   3
   4  -6   0 420.763  25.604   5
  -4   6   0 427.089  28.384   2
  -4   6   0 424.876  45.432   1
  -4   6   0 403.557  35.068   5
   3  -6   0 141.230  12.630   5
   3  -6   0 145.912  11.268   3
  -3   6   0 145.170  10.562   5
  -3   6   0 167.490  13.880   4
  -3   6   0 145.892  13.945   1
  -3   6   0 127.278  13.374   2
   2  -6   0 -11.738   6.371   5
   2  -6   0 -1.8546  7.2165   3
   2  -6   0 2.68960 8.32876   2
  -2   6   0 6.01436 6.94902   4
  -2   6   0 11.3910  6.0220   5
  -2   6   0 -9.6901  9.1025   2
   1  -6   0 44.2398  6.9070   2
  -1   6   0 32.2833  9.9050   2
  -1   6   0 46.1089  7.8919   4
  -1   6   0 47.1181  9.4934   5
   0  -6   0 2.34578 6.12797   2
   0  -6   0 11.7913  6.2192   4
   0   6   0 16.0816  9.2839   4
   0   6   0 17.4538 10.5272   5
   0   6   0 7.85235 6.72498   2
  -1  -6   0 354.456  27.871   2
  -1  -6   0 358.518  22.369   4
   1   6   0 384.932  23.860   2
   1   6   0 369.171  24.357   5
   1   6   0 396.073  23.667   4
  -2  -6   0 -8.9834  5.8935   4
  -2  -6   0 -4.7700  8.8567   2
   2   6   0 6.67506 6.77931   4
  -3  -6   0 -4.4126 10.7365   2
  -3  -6   0 18.4284  6.1660   4
  -3  -6   0 29.5663  8.7240   3
   3   6   0 15.9768  7.3141   4
   3   6   0 2.52437 8.79023   5
  -4  -6   0 59.1159  7.7447   4
  -4  -6   0 46.3141 10.8692   3
  -4  -6   0 82.3919 10.9882   2
   4   6   0 86.1386  9.5501   5
   4   6   0 70.7657  8.4840   4
  -5  -6   0 207.873  14.721   3
  -5  -6   0 210.718  16.289   2
  -5  -6   0 184.728  14.626   4
   5   6   0 183.310  13.590   5
  -6  -6   0 -2.0327 11.5614   3
  -6  -6   0 -9.9287  7.0655   2
  -6  -6   0 -3.6442  6.2171   4
   6   6   0 0.02459 5.55438   1
   6   6   0 4.50686 6.76686   5
   6   6   0 6.38162 8.86886   3
   6   6   0 0.16633 1.97944   1
  -7  -6   0 7.51604 7.76892   2
  -7  -6   0 -8.6185 12.9400   3
  -7  -6   0 7.59934 6.62929   4
   7   6   0 -9.0594  6.5023   5
   7   6   0 -0.3038 10.1830   3
  -8  -6   0 -26.288  16.989   3
  -8  -6   0 -1.4226  7.4115   4
  -8  -6   0 19.6975  8.7252   2
   8   6   0 -5.9727  8.0955   3
   8   6   0 1.92594 4.60870   5
  -9  -6   0 20.4217 13.4093   3
   9   6   0 35.9688  5.6899   5
 -10  -6   0 -13.389  15.593   3
  10   6   0 1.37316 6.54666   5
 -11  -6   0 -4.1755 23.0646   3
  11   6   0 -5.3770  6.7013   5
 -12  -6   0 -8.4383 17.6486   3
 -13  -6   0 -31.026  30.562   3
  -9   7   0 20.4097 11.9968   2
  -8   7   0 140.809  15.135   2
   7  -7   0 47.5098 13.5980   3
  -7   7   0 52.8157  9.4394   5
  -7   7   0 56.0100 14.4011   2
   6  -7   0 12.3457  7.2025   5
   6  -7   0 15.4433 11.7063   3
  -6   7   0 10.3583  6.0613   5
  -6   7   0  4.6062 12.0762   2
  -6   7   0 16.5900  9.8974   4
   5  -7   0 101.720  11.362   3
  -5   7   0 126.555  14.465   2
  -5   7   0 99.7282 11.0503   5
  -5   7   0 80.1150 11.6610   4
   4  -7   0 363.981  22.440   5
   4  -7   0 368.172  30.945   3
  -4   7   0 370.476  23.989   2
  -4   7   0 333.341  24.658   5
  -4   7   0 344.904  26.561   4
   3  -7   0 24.0611  7.2068   5
   3  -7   0 19.0212  7.5738   3
  -3   7   0 19.4620 16.7270   1
  -3   7   0 36.0438  7.7486   2
  -3   7   0 29.3759 10.9524   4
  -3   7   0 23.9937  6.6891   5
   2  -7   0 105.552  10.835   3
   2  -7   0 102.817  12.574   2
   2  -7   0 118.379  10.521   5
  -2   7   0 137.691  10.973   4
  -2   7   0 126.551  14.577   1
  -2   7   0 120.415  12.447   2
  -2   7   0 105.680  10.671   5
   1  -7   0 32.4749  6.7334   2
   1  -7   0 34.0396  7.1339   3
  -1   7   0 29.3145  7.5481   2
  -1   7   0 35.6264  6.9476   5
  -1   7   0 22.1941 10.2154   4
  -1   7   0 42.6013  9.2846   1
   0  -7   0 122.341  10.456   4
   0  -7   0 132.898  10.498   2
   0   7   0 114.439  14.139   4
   0   7   0 129.924  12.062   5
   0   7   0 137.416  10.826   2
  -1  -7   0 42.3433  7.2042   2
   1   7   0 43.0046  7.6211   4
   1   7   0 54.1784 10.5244   2
  -2  -7   0 47.7880  9.4219   4
  -2  -7   0 32.1738  7.2296   2
   2   7   0 41.9002  7.2861   5
   2   7   0 65.1010 10.8226   2
   2   7   0 41.1451  7.6055   4
  -3  -7   0 197.242  15.360   2
  -3  -7   0 216.688  16.179   3
  -3  -7   0 190.784  16.818   4
   3   7   0 204.991  14.432   5
   3   7   0 193.747  16.820   2
   3   7   0 204.073  15.534   4
  -4  -7   0 160.896  13.490   3
  -4  -7   0 124.932  13.276   2
  -4  -7   0 148.015  12.705   4
   4   7   0 143.971  10.840   5
   4   7   0 145.218  11.819   4
  -5  -7   0 12.1575  7.5151   3
  -5  -7   0 -3.3097  7.0099   2
  -5  -7   0 -9.6093  5.9935   4
   5   7   0 5.53424 5.69692   5
   5   7   0 -3.4597 10.2140   4
  -6  -7   0 -8.7166  6.3115   4
  -6  -7   0  8.2723 11.4282   3
  -6  -7   0 -7.8866  7.7960   2
   6   7   0 -2.5987  3.3719   1
   6   7   0 -3.9241  5.4642   5
  -7  -7   0 14.4140  7.2657   4
  -7  -7   0 15.6200  8.5572   2
  -7  -7   0 31.0449 13.6668   3
   7   7   0 18.4814  7.6531   3
   7   7   0 10.8612  5.6470   5
  -8  -7   0 66.1605 16.6832   3
  -8  -7   0 44.1729 13.1963   2
  -8  -7   0 20.0619 11.3164   4
   8   7   0 33.8912  9.3436   3
  -9  -7   0 13.7169 19.2609   3
   9   7   0 7.77632 6.25684   5
 -10  -7   0 60.4860 16.2946   3
  10   7   0 63.0273  9.0180   5
 -11  -7   0 -0.8787 23.0119   3
 -12  -7   0  8.8854 15.9125   3
 -13  -7   0 37.3467 30.6934   3
  -9   8   0  0.0730 13.8261   4
  -8   8   0 -9.9692 12.1719   4
  -8   8   0  9.8585 11.4613   2
  -7   8   0 -9.6677 13.7114   2
  -7   8   0 -10.435  15.306   4
  -7   8   0 3.18182 8.64022   5
   6  -8   0  5.8380 11.1975   3
  -6   8   0 19.3850  9.2213   5
  -6   8   0 22.5476 13.4204   2
  -6   8   0 19.1786 10.0210   4
   5  -8   0 -7.5302 11.2560   3
  -5   8   0 -3.5452  9.3780   4
  -5   8   0 15.9836  9.2244   5
  -5   8   0  6.0638 12.4464   2
   4  -8   0  6.0077 10.9182   3
   4  -8   0 19.5236  8.5714   5
  -4   8   0 12.0448  8.4312   2
  -4   8   0 16.4002 12.7771   4
  -4   8   0 25.7346 13.7452   1
   3  -8   0 9.62988 8.23007   5
   3  -8   0 7.99866 7.69803   3
  -3   8   0 25.4128 15.4805   1
  -3   8   0 8.96588 6.95892   5
  -3   8   0 11.8673  7.9191   2
  -3   8   0 12.1721 11.5535   4
   2  -8   0 -3.4479  9.6297   3
   2  -8   0 1.94742 6.42138   2
   2  -8   0 18.9126  8.6081   5
  -2   8   0 8.86558 7.77936   4
  -2   8   0 -1.8050 15.6149   1
  -2   8   0 21.3871 11.5761   2
  -2   8   0 19.5323  9.9098   5
   1  -8   0 4.31931 6.30185   2
   1  -8   0 0.37859 7.48936   3
  -1   8   0  4.5241 10.0850   2
  -1   8   0 8.21175 7.48431   4
  -1   8   0 -4.9270  9.0525   5
   0  -8   0 63.3629  7.9457   2
   0  -8   0 44.8563  7.7699   4
   0   8   0 52.6896  8.3746   4
   0   8   0 51.8335 10.0623   5
   0   8   0 62.7229  8.7782   2
   0   8   0 26.7370 13.1649   1
  -1  -8   0 63.5168  8.1478   4
  -1  -8   0 60.2052 10.2097   2
   1   8   0 66.4892  8.2423   5
   1   8   0 52.8699  8.4815   2
   1   8   0 61.4463  8.9886   1
   1   8   0 49.5720 10.7808   4
  -2  -8   0 64.8996  7.7969   4
  -2  -8   0 58.6663  8.4012   2
  -2  -8   0 52.6117  6.9153   3
   2   8   0 81.1584 10.6206   5
   2   8   0 43.0845 10.5637   1
   2   8   0 62.0079  8.8571   2
   2   8   0 51.3077  8.4153   4
  -3  -8   0 35.0642  7.6263   2
  -3  -8   0 50.5929  7.0769   3
  -3  -8   0 28.8943  9.3372   4
   3   8   0 34.3604  7.2322   1
   3   8   0 47.0937  7.5350   5
   3   8   0 59.3425 11.4225   2
   3   8   0 39.8137 10.6692   4
  -4  -8   0 58.3576 10.1231   4
  -4  -8   0 56.8622  8.4713   2
  -4  -8   0 42.0342  7.7759   3
   4   8   0 50.6464  8.2258   4
   4   8   0 45.1836  7.6875   5
  -5  -8   0 17.9091  7.6042   3
  -5  -8   0 13.6997  6.6963   4
  -5  -8   0 11.4745  7.9646   2
   5   8   0 3.05283 9.01882   5
   5   8   0 7.37573 7.65417   4
  -6  -8   0 -7.0227  6.7430   4
  -6  -8   0  9.6972 11.2545   2
  -6  -8   0 19.0221 11.7875   3
   6   8   0 8.42980 6.49636   5
  -7  -8   0 -3.3255 12.2341   2
  -7  -8   0 5.21834 7.23348   4
  -7  -8   0 -11.591   9.361   3
   7   8   0 -0.4876  2.7533   1
   7   8   0 8.32553 6.38385   5
  -8  -8   0  5.9778 10.5511   3
  -8  -8   0 6.07818 9.24070   2
   8   8   0 1.33155 9.02551   5
   8   8   0 -1.3996  8.0597   3
  -9  -8   0  3.9676 20.4557   3
   9   8   0 13.2780  6.7596   5
 -10  -8   0 21.2007 22.1052   3
  10   8   0 33.2021  9.2961   5
 -11  -8   0 -15.928  16.456   3
 -12  -8   0 40.1130 24.7109   3
 -13  -8   0  5.4648 21.4391   3
  -8   9   0 52.8691 15.4241   4
  -7   9   0 25.0444 15.6323   2
  -7   9   0  1.2589 16.9074   4
   6  -9   0 7.37799 7.71945   3
  -6   9   0  1.2610 13.2422   2
  -6   9   0 16.7017 10.9456   4
   5  -9   0 42.9708 11.5655   3
  -5   9   0 18.3405 10.2009   5
  -5   9   0 40.1808 13.5030   2
  -5   9   0 39.8286 10.5544   4
   4  -9   0 73.4277 12.3776   3
  -4   9   0 62.7970  9.0799   5
  -4   9   0 67.9735 10.7103   2
   3  -9   0 160.683  17.518   3
  -3   9   0 159.562  14.142   2
  -3   9   0 179.117  15.248   5
  -3   9   0 161.547  25.433   1
  -3   9   0 156.160  14.227   4
   2  -9   0 -4.0447 10.0308   3
   2  -9   0  9.9111 10.3566   2
  -2   9   0 0.26580 7.30419   5
  -2   9   0 8.63368 8.28714   2
  -2   9   0 -5.9855 11.1885   4
   1  -9   0 70.9777  9.6994   2
  -1   9   0 85.8945 10.4014   2
  -1   9   0 87.4791 10.2623   5
  -1   9   0 90.4964 10.2731   4
   0  -9   0 138.756  13.067   2
   0   9   0 125.506  13.942   5
   0   9   0 169.486  12.869   4
   0   9   0 118.535  17.605   1
   0   9   0 177.953  13.112   2
  -1  -9   0 34.0738  7.2843   2
  -1  -9   0 34.7384 10.3952   4
   1   9   0 29.2282  9.8621   1
   1   9   0 18.8223  7.9112   4
   1   9   0 30.2211  7.6321   5
  -2  -9   0 3.30975 9.62985   4
  -2  -9   0 -11.264   7.067   2
   2   9   0  3.6533 12.0576   1
   2   9   0 -5.7805  7.8306   2
   2   9   0 -21.856  10.556   4
   2   9   0 0.42333 9.67516   5
  -3  -9   0 282.214  19.488   3
  -3  -9   0 289.998  18.086   2
  -3  -9   0 263.074  18.594   4
   3   9   0 281.157  17.444   5
   3   9   0 228.156  17.681   2
   3   9   0 261.330  22.729   1
   3   9   0 279.950  19.387   4
  -4  -9   0 0.82226 6.92688   4
  -4  -9   0 -8.4208  9.6261   3
  -4  -9   0 10.7581 10.6961   2
   4   9   0 -5.9731 11.6708   2
   4   9   0 12.2935  7.9385   4
   4   9   0 -3.7423  9.7841   5
  -5  -9   0 52.0746 11.8539   2
  -5  -9   0 51.8382 11.5877   3
  -5  -9   0 36.6842  8.2910   4
   5   9   0 45.2454  8.2534   5
   5   9   0 33.6956 11.7774   4
  -6  -9   0 343.193  25.644   4
  -6  -9   0 417.742  24.617   2
  -6  -9   0 426.760  27.455   3
   6   9   0 369.716  27.051   5
   6   9   0 409.981  26.678   4
  -7  -9   0 98.2978 10.7788   4
  -7  -9   0 61.8433 11.2333   3
  -7  -9   0 94.3525 11.7092   2
   7   9   0 74.0897  7.3310   1
   7   9   0 80.8582 11.7622   5
  -8  -9   0 127.169  14.945   3
   8   9   0 129.963  13.270   5
  -9  -9   0 -8.4173 14.6484   3
   9   9   0 15.5474  7.1919   5
 -10  -9   0  7.7642 16.3371   3
  10   9   0 9.59329 6.88486   5
 -11  -9   0 31.8493 24.1940   3
 -12  -9   0 18.8216 18.1688   3
  -8  10   0 -0.0243 13.5084   4
  -7  10   0 10.7471 16.2775   2
  -7  10   0 -18.945  14.224   4
  -6  10   0 -14.484  15.134   2
  -6  10   0 -9.3269 11.8832   4
   5 -10   0 14.9206  7.6220   3
  -5  10   0 13.3535 10.5486   4
  -5  10   0  8.5242 14.0367   2
   4 -10   0 43.6668 10.9992   3
  -4  10   0 18.4463  9.6815   2
  -4  10   0 31.0553 10.6245   4
   3 -10   0 13.1964  8.1037   3
  -3  10   0 15.9833  9.5436   4
  -3  10   0 16.0495 13.1284   2
   2 -10   0 10.2894 11.2482   2
  -2  10   0  6.8319 12.6520   2
  -2  10   0 24.2892  9.5561   4
   1 -10   0 8.73829 9.88376   3
   1 -10   0 51.9494 11.9493   2
  -1  10   0 33.4899  9.4025   4
  -1  10   0 11.3673  9.1016   2
  -1  10   0 25.5700  8.3352   5
   0 -10   0 14.1165  8.0712   2
   0  10   0 0.38687 7.75694   5
   0  10   0 5.34796 8.61717   2
   0  10   0 -4.4815  8.1492   4
  -1 -10   0 2.76228 7.71199   2
  -1 -10   0 13.7423  7.8440   4
   1  10   0 17.4573  8.5945   4
   1  10   0 6.67765 8.67801   2
   1  10   0 7.54147 7.90759   5
  -2 -10   0 145.088  14.234   4
  -2 -10   0 146.056  14.640   2
   2  10   0 141.222  15.121   2
   2  10   0 125.115  12.687   4
   2  10   0 114.251  14.176   5
  -3 -10   0 21.9276  6.8460   3
  -3 -10   0 38.9152  8.1704   4
  -3 -10   0 32.9834  8.8014   2
   3  10   0 15.7727 13.4199   2
   3  10   0  4.9103 10.6226   5
  -4 -10   0 65.7083  9.7475   2
  -4 -10   0 26.0543 10.8845   4
  -4 -10   0 59.7868  8.7346   3
   4  10   0 48.3731  9.7782   4
   4  10   0 39.4352 11.4357   5
   4  10   0 36.2159 10.0374   2
  -5 -10   0 205.019  16.526   3
  -5 -10   0 220.065  16.312   2
  -5 -10   0 215.002  17.563   4
   5  10   0 209.719  15.438   5
   5  10   0 241.169  18.487   4
  -6 -10   0 77.0478 13.1247   4
  -6 -10   0 98.9504 14.3383   2
  -6 -10   0 94.0294 11.5606   3
   6  10   0 107.899  13.025   5
   6  10   0 116.271  12.259   4
  -7 -10   0 18.4424  9.7602   3
   7  10   0 -3.6664 10.5749   5
  -8 -10   0 25.8106 11.1362   3
   8  10   0 24.2752  4.5310   1
   8  10   0 18.3101 10.2488   5
  -9 -10   0 14.8860 18.8848   3
   9  10   0 7.35660 7.38426   5
 -10 -10   0 40.6222 23.4641   3
 -11 -10   0 50.6704 17.6831   3
 -12 -10   0 29.2548 25.3879   3
  -7  11   0 19.0587 13.8061   4
  -6  11   0 -12.027  18.897   4
  -6  11   0 -18.992  11.449   2
  -5  11   0 -13.541  10.813   2
  -5  11   0 -9.9165 16.1125   4
   4 -11   0 1.72143 6.75862   3
  -4  11   0 -13.054  10.102   4
  -4  11   0 -15.146  14.505   2
   3 -11   0 35.1885 10.9334   3
  -3  11   0 40.0035 14.4890   4
  -3  11   0 44.7730 10.7974   2
   2 -11   0 232.665  24.259   3
  -2  11   0 252.446  19.235   2
  -2  11   0 287.666  19.939   4
   1 -11   0 38.0551 10.6547   3
   1 -11   0 33.8316  9.4010   2
  -1  11   0 11.9522 13.3447   4
  -1  11   0 26.7653 10.0214   2
   0 -11   0  7.0827 11.8133   2
   0  11   0 4.30693 8.92438   4
   0  11   0 14.9515 12.9417   2
  -1 -11   0 43.0786 12.2048   2
  -1 -11   0 16.4375  8.1277   4
   1  11   0 -2.8297 13.2974   2
   1  11   0 24.7302  9.4554   4
  -2 -11   0 25.0905  8.5284   3
  -2 -11   0 13.7114  8.3802   2
  -2 -11   0 14.0203  8.0537   4
   2  11   0 17.0373  9.2528   4
   2  11   0 -8.3849 13.3403   2
  -3 -11   0 46.3638  9.7825   2
  -3 -11   0 88.0756 12.9374   4
  -3 -11   0 64.9359  8.1625   3
   3  11   0 59.1021 10.3648   4
   3  11   0 42.9994 14.8572   2
  -4 -11   0 3.90562 8.16734   2
  -4 -11   0  9.3895 11.1209   4
  -4 -11   0 -1.3377  9.7393   3
   4  11   0 -8.1178 12.6564   4
  -5 -11   0 7.31722 7.63104   3
  -5 -11   0 0.59820 8.50239   2
   5  11   0 -3.8911  9.0915   4
  -6 -11   0 120.642  15.350   3
   6  11   0 139.166  13.550   4
  -7 -11   0 2.70305 9.15757   3
   7  11   0 12.4922  9.5574   4
  -8 -11   0 25.5467 10.7596   3
   8  11   0 20.3295  8.9760   1
  -9 -11   0 82.1945 20.3301   3
 -10 -11   0  3.8365 16.0661   3
 -11 -11   0 53.7202 18.7506   3
 -12 -11   0  6.2033 18.9122   3
  -6  12   0  6.8819 18.2842   4
  -5  12   0 22.6376 12.5856   2
  -5  12   0 14.6581 13.6588   4
  -4  12   0  7.4343 10.9617   2
  -4  12   0  7.2350 16.6654   4
  -3  12   0 16.8788 11.0457   4
  -3  12   0  4.7934 14.4234   2
   2 -12   0 -12.312  10.834   3
  -2  12   0  3.3217 13.7626   4
  -2  12   0 17.2252 14.5087   2
   1 -12   0 13.6215  9.9982   3
  -1  12   0  9.8563 13.9661   4
  -1  12   0 27.7069 14.0473   2
   0 -12   0 45.4610  9.8214   3
   0  12   0 42.1631 14.1818   2
   0  12   0 21.7442 10.0648   4
   1  12   0 57.4146 11.1649   2
   1  12   0 49.5694 14.2409   4
  -2 -12   0 58.9021  9.5771   3
   2  12   0 64.3384 14.4253   4
   2  12   0 51.5467 11.0749   2
   2  12   0 83.6530 19.0787   1
  -3 -12   0 34.1978  7.3894   3
   3  12   0 28.4644 13.6128   4
   3  12   0 30.5858 14.4281   2
   3  12   0 67.8526 18.0139   1
  -4 -12   0 -3.7799  6.7855   3
   4  12   0 -9.8840 13.1153   4
   4  12   0 22.5729 14.9050   1
   4  12   0  9.2383 13.9987   2
  -5 -12   0 207.059  18.278   3
   5  12   0 236.160  20.887   1
   5  12   0 221.910  18.573   2
   5  12   0 274.562  22.952   4
  -6 -12   0 36.9309 12.3752   3
   6  12   0 43.0133 13.6748   1
   6  12   0 63.4253 14.4371   4
  -7 -12   0 11.9098  9.4497   3
   7  12   0  7.5201 10.9102   1
  -8 -12   0 -1.7644 14.7627   3
  -9 -12   0 13.6038 19.0243   3
 -10 -12   0 15.3649 15.5121   3
 -11 -12   0 -17.946  23.518   3
  -4  13   0 -3.6205 13.4099   4
  -3  13   0 15.1633 11.1364   2
  -3  13   0 -5.7175 11.3960   4
  -2  13   0 -20.834  14.979   2
  -2  13   0 -21.842  11.377   4
  -1  13   0 -6.2713  9.9584   4
  -1  13   0 -2.2237 14.4232   2
   0 -13   0 24.3293 10.4293   3
   0  13   0 -5.9585  9.7533   4
   0  13   0 -8.2675 14.3675   2
   1  13   0 -2.2200 10.5655   2
   1  13   0 -10.536   9.967   4
  -2 -13   0 2.08058 8.41514   3
   2  13   0 1.75018 9.85864   2
   2  13   0 -11.982   9.622   4
  -3 -13   0 13.6882  9.3218   3
   3  13   0  3.5822 10.2694   2
   3  13   0 10.9792 13.5508   4
  -4 -13   0 20.9350 10.2740   3
   4  13   0 20.3684 13.7454   1
   4  13   0 38.0901 14.4234   4
   4  13   0 13.4010 14.4404   2
  -5 -13   0 -0.9478  7.7393   3
   5  13   0  1.2535 10.3547   2
   5  13   0 -2.3796  9.6935   4
  -6 -13   0 7.16536 8.68761   3
   6  13   0 19.1475 15.7089   1
   6  13   0 16.5486 10.0784   4
  -7 -13   0 18.9734 10.0306   3
   7  13   0 30.6439 11.3684   4
   7  13   0 20.3500 10.7387   1
  -8 -13   0 -3.2579 11.0943   3
  -9 -13   0  3.0125 18.0624   3
 -10 -13   0  4.6737 15.5971   3
  -3  14   0 20.3353 19.3777   4
  -2  14   0 13.8871 13.3949   4
  -2  14   0 -0.3460 12.6287   2
  -1  14   0 11.8970 15.7133   2
   0  14   0 13.0509 11.4767   4
   0  14   0 -3.7944 15.3124   2
  -1 -14   0 27.6967  6.5189   3
   1  14   0 16.1887 11.3520   4
  -2 -14   0 13.2456  6.4005   3
   2  14   0 -0.6112 10.5467   2
   2  14   0  0.8359 14.9389   4
  -3 -14   0 5.75073 9.61824   3
   3  14   0  4.6495 10.5092   4
   3  14   0  4.9354 10.6930   2
  -4 -14   0 -2.7491 10.0070   3
   4  14   0 -15.020  14.858   2
   4  14   0 26.7585 15.5717   4
  -5 -14   0  4.8984 11.3477   3
   5  14   0  0.5572 10.5025   4
   5  14   0  9.4713 12.7041   1
   5  14   0 11.1812 10.8582   2
  -6 -14   0  3.1853 12.6998   3
   6  14   0 -8.2596 10.6710   4
   6  14   0 12.9349 11.9293   1
  -7 -14   0 19.6772 14.0979   3
   7  14   0  3.0634 15.6918   4
  -8 -14   0 -2.3405  7.8977   3
  -9 -14   0  5.1656 15.1830   3
  -1  15   0 -17.273  12.866   4
   0  15   0 45.7441 14.8223   4
   1  15   0  6.7683 12.7738   4
   1  15   0 -8.6445 17.9107   2
   2  15   0  0.3196 11.8325   4
   2  15   0 17.2355 17.8639   2
  -3 -15   0 -1.6004  5.0396   3
   3  15   0 26.3829 17.1550   2
   3  15   0 -7.3486 16.4468   4
  -4 -15   0 -2.0919  7.9493   3
   4  15   0  8.0520 11.5739   4
   4  15   0 35.0409 12.9406   2
  -5 -15   0 -0.8648  7.4537   3
   5  15   0 -5.3441 11.8110   4
   5  15   0  2.3015 13.6492   2
  -6 -15   0 3.18437 6.02555   3
   6  15   0 -0.2392 12.1194   4
  -7 -15   0 9.35574 6.58196   3
   7  15   0  3.0597 13.3928   4
  -8 -15   0 10.6682  7.7117   3
   2  16   0 -0.5124 13.0715   4
   3  16   0 19.4840 13.2297   4
   4  16   0 -5.9365 13.5894   4
   5  16   0  0.9187 19.1051   4
   6  16   0 -6.5777 12.9357   4
   5  16  -1 17.8611 19.3697   4
   4  16  -1 11.1688 13.7568   4
   3  16  -1 21.7658 14.1957   4
   2  16  -1 13.3109 19.3184   4
  -8 -15   1 -3.3145  5.8441   3
  -7 -15   1  7.7917 10.0595   3
   6  15  -1 13.6195 11.9521   4
  -6 -15   1 4.14357 9.58585   3
   5  15  -1 -7.0652 11.9255   4
  -5 -15   1 6.08873 9.54566   3
   4  15  -1 17.6526 11.8694   2
   4  15  -1  6.6277 10.8066   4
  -4 -15   1 -2.1969  7.9093   3
   3  15  -1  2.8004 11.1761   4
   3  15  -1 12.5641 16.2895   2
  -3 -15   1 -4.9142  4.8913   3
   2  15  -1 -1.1771 16.8748   2
   2  15  -1  8.8432 10.7440   4
  -2 -15   1 5.24506 6.32549   3
   1  15  -1 -36.809  17.256   4
   1  15  -1 14.9944 17.0190   2
   0  15  -1 -4.2317 17.1411   4
  -1  15  -1 11.1680 18.6777   4
  -9 -14   1 10.2435 19.1749   3
  -8 -14   1 13.3378 12.8463   3
  -7 -14   1  9.5752 10.2669   3
   6  14  -1 -8.1029 10.3680   4
  -6 -14   1 8.54289 9.99245   3
   5  14  -1 35.6787 11.5816   4
  -5 -14   1 36.9433 13.1034   3
   4  14  -1 24.5774 15.4145   2
   4  14  -1 19.6690 15.2076   4
  -4 -14   1 14.9598 11.9183   3
   3  14  -1 -1.7293 10.9418   2
   3  14  -1  0.0750 10.1900   4
  -3 -14   1 4.04898 7.46220   3
   2  14  -1 23.7265 10.9404   4
   2  14  -1 35.9911 11.6782   2
   1  14  -1  9.6007 15.1771   2
   0  14  -1 20.7634 15.4442   4
   0  14  -1 -25.812  15.475   2
  -1  14  -1  5.4967 15.1305   2
  -1  14  -1  9.8700 15.8845   4
  -2  14  -1  2.9544 17.4367   4
  -2  14  -1 30.2663 16.8048   2
  -3  14  -1 13.1510 13.7175   4
 -10 -13   1 -17.115  16.571   3
  -9 -13   1 -0.2630 13.3547   3
  -8 -13   1 26.8924 16.5663   3
   7  13  -1 21.7821 10.8054   4
  -7 -13   1 22.9790 14.8950   3
   6  13  -1 27.0170 11.9317   1
   6  13  -1 -1.0194  9.8273   4
  -6 -13   1  7.1480 13.8633   3
   5  13  -1 -22.838  13.543   4
   5  13  -1 -5.8086 12.5740   1
  -5 -13   1 2.50778 8.44407   3
   4  13  -1 16.2076 14.4009   2
   4  13  -1 -21.732  12.784   4
   4  13  -1 -1.7415  9.2850   1
  -4 -13   1 13.8579 11.5209   3
   3  13  -1 15.5834 10.6459   2
   3  13  -1 29.7399 13.5698   4
   3  13  -1 10.8608 13.7461   1
  -3 -13   1 20.8234  7.8230   3
   2  13  -1 -5.3003 13.0381   4
   2  13  -1 -1.3980 14.6149   2
  -2 -13   1 3.24464 7.01304   3
   1  13  -1 51.6282 10.9043   4
   1  13  -1 39.7688 11.4061   2
   0  13  -1 22.7861 14.8630   2
   0  13  -1 27.9964 14.5074   4
   0 -13   1 32.7334 11.2378   3
  -1  13  -1  9.9204 14.7013   2
  -1  13  -1 3.79194 9.52249   4
  -2  13  -1 -21.663  14.831   2
  -2  13  -1 -10.252  10.528   4
  -3  13  -1 -18.217  14.733   2
  -3  13  -1 -3.8977 15.8945   4
  -4  13  -1 18.4479 13.4789   4
  -5  13  -1 -20.664  12.749   4
 -11 -12   1 -22.231  24.710   3
 -10 -12   1 12.6542 16.1084   3
  -9 -12   1 11.4302 12.4493   3
   8  12  -1 10.8155  4.9298   1
  -8 -12   1 29.9694 11.1554   3
   7  12  -1 -7.8640  9.9749   1
  -7 -12   1 9.25922 9.79589   3
   6  12  -1 -5.3451 11.9346   1
   6  12  -1 17.6655  9.6141   4
  -6 -12   1 -13.828   9.169   3
   5  12  -1 45.2652 12.7316   1
   5  12  -1 71.1310 11.1504   4
  -5 -12   1 53.7203 12.9493   3
   4  12  -1 102.620  16.262   1
   4  12  -1 83.8699 14.1398   4
   4  12  -1 80.3735 15.1384   2
  -4 -12   1 76.6297 10.3482   3
   3  12  -1 56.0214 15.8058   1
   3  12  -1  8.1588 12.9894   4
   3  12  -1 33.3058 10.4950   2
  -3 -12   1 27.5654  7.8176   3
  -3 -12   1 36.4568  9.8477   2
   2  12  -1 25.4100 16.8275   1
   2  12  -1 -0.9561  9.3647   2
   2  12  -1 11.8183  9.4423   4
  -2 -12   1 3.09579 6.67480   3
  -2 -12   1 5.71505 8.49079   2
   1  12  -1 60.2520 10.9547   4
  -1 -12   1 74.0582 10.6345   2
   0  12  -1 79.2040 15.4409   2
  -1  12  -1 0.85188 9.39641   2
  -1  12  -1 -8.4487  9.5257   4
   1 -12   1 0.95823 7.48106   3
  -2  12  -1 37.4387 10.7473   2
  -2  12  -1 17.9662  9.9840   4
   2 -12   1 21.1682 12.0722   3
  -3  12  -1 2.67129 9.81325   4
  -3  12  -1 -10.539   9.816   2
   3 -12   1 15.0587 10.8534   3
  -4  12  -1 13.3744 15.4629   2
  -4  12  -1 -31.860  15.806   4
  -5  12  -1  7.8911 12.7668   4
  -5  12  -1 22.2850 16.6183   2
  -6  12  -1 -14.609  17.637   4
 -11 -11   1 -11.572  25.239   3
 -10 -11   1 23.5992 16.3847   3
  -9 -11   1 -7.5350 12.2330   3
   8  11  -1 48.3338  4.8936   1
   8  11  -1 44.2976  5.0854   1
  -8 -11   1 28.9996 15.6997   3
   7  11  -1 74.7616 12.8648   1
  -7 -11   1 69.3735 11.9465   3
   6  11  -1 -12.319  12.740   4
  -6 -11   1 17.1380  9.4875   3
   5  11  -1 178.648  15.134   4
  -5 -11   1 180.345  16.746   4
  -5 -11   1 213.701  17.628   3
  -5 -11   1 164.260  17.359   2
   4  11  -1 196.471  15.553   4
   4  11  -1 203.880  16.447   2
  -4 -11   1 196.307  17.389   3
  -4 -11   1 208.285  15.407   4
  -4 -11   1 191.335  15.336   2
   3  11  -1 10.5012 12.1706   4
   3  11  -1 -6.1572  9.1529   2
  -3 -11   1  6.0029 10.0816   3
  -3 -11   1 -2.4786 10.7477   4
  -3 -11   1 -6.6561  8.1238   2
   2  11  -1 32.0886 10.0043   2
   2  11  -1 47.2894  9.9238   4
  -2 -11   1 37.0518  8.7685   4
  -2 -11   1 59.1097  8.6802   3
  -2 -11   1 59.6830 12.1687   2
   1  11  -1 -9.6128 12.2892   4
   1  11  -1 -9.5009 11.9425   1
   1  11  -1 -3.8436 13.2620   2
  -1 -11   1 -1.2141  8.0654   2
  -1 -11   1 0.64233 7.67097   4
   0  11  -1 8.94164 9.03122   2
   0 -11   1 0.42506 8.02179   2
  -1  11  -1 44.8933 10.0920   4
  -1  11  -1 47.5723 10.3108   2
   1 -11   1 25.2825 12.1247   2
   1 -11   1 28.2866 10.8897   3
  -2  11  -1  3.1241 12.8105   4
   2 -11   1 26.2293  8.2995   3
   2 -11   1 43.2742  9.2061   2
  -3  11  -1 22.7346  9.9144   2
  -3  11  -1  8.0756 13.3307   4
   3 -11   1 -5.8808 11.0308   3
  -4  11  -1 -14.334   9.471   4
  -4  11  -1 -0.9593 10.1961   2
   4 -11   1 14.9029  8.1519   3
  -5  11  -1 17.4841 15.2390   2
  -5  11  -1 -4.5150 15.2469   4
  -6  11  -1  5.4106 17.6423   4
  -6  11  -1  3.2355 16.5967   2
  -7  11  -1 110.070  16.093   4
 -12 -10   1 -7.7039 27.0451   3
 -11 -10   1 10.8479 17.2465   3
  10  10  -1 16.5613 10.0537   5
 -10 -10   1  5.8403 17.0227   3
   9  10  -1 67.6862 11.8279   5
  -9 -10   1 81.4194 18.9798   3
   8  10  -1 76.3909  9.6290   5
  -8 -10   1 94.9912 17.3396   3
   7  10  -1 -8.6140  7.1341   5
  -7 -10   1 -0.4795 13.9647   3
   6  10  -1 4.68759 7.36915   5
  -6 -10   1 6.87721 7.54040   4
  -6 -10   1 27.5004 12.1394   2
  -6 -10   1 -1.4883  9.0671   3
   5  10  -1 -1.0217  7.3364   5
   5  10  -1 5.99965 8.12122   4
  -5 -10   1 17.8515  7.7293   4
  -5 -10   1 17.2698 11.7176   3
  -5 -10   1 -3.7056  8.1763   2
   4  10  -1 151.570  14.889   4
   4  10  -1 134.192  14.458   5
  -4 -10   1 132.343  13.746   4
  -4 -10   1 153.643  12.834   2
  -4 -10   1 152.590  15.311   3
   3  10  -1 -10.160  10.445   5
   3  10  -1 -5.7636 11.1563   4
  -3 -10   1 7.35969 7.00368   3
  -3 -10   1 11.8633 10.0583   4
  -3 -10   1 14.9201  8.0097   2
   2  10  -1 -3.0179  7.6415   5
   2  10  -1 -7.2357  7.8867   4
   2  10  -1 -10.817  11.933   2
  -2 -10   1 5.04825 7.45849   2
  -2 -10   1 6.15839 7.23978   4
   1  10  -1 44.1265 11.5150   5
   1  10  -1 31.5847  8.8950   4
   1  10  -1 24.4169  9.1595   2
  -1 -10   1 32.0794 10.6500   2
   0  10  -1 82.7407 10.4093   4
   0  10  -1 84.3605 10.5833   5
   0  10  -1 104.147  11.155   2
   0 -10   1 82.8119 10.0531   2
  -1  10  -1 77.5240 11.1322   2
  -1  10  -1 90.8502 10.9485   4
   1 -10   1 87.9465 10.3700   2
   1 -10   1 97.0074 12.2997   3
  -2  10  -1 18.1020 12.4273   2
   2 -10   1 36.2325 12.9151   3
   2 -10   1 34.6897 11.2173   2
  -3  10  -1 10.9138  9.1532   4
  -3  10  -1 28.9199  9.6245   2
   3 -10   1 15.9448  8.5784   3
  -4  10  -1 17.8560 13.3456   2
  -4  10  -1 19.0401 10.0344   4
   4 -10   1 18.4559 11.6143   3
  -5  10  -1 18.2414 10.1179   2
  -5  10  -1 21.8519 10.3414   4
   5 -10   1 35.2466 12.3719   3
  -6  10  -1  9.0727 10.8020   2
  -6  10  -1 40.6386 12.0336   4
  -7  10  -1 12.7433 12.9700   4
  -7  10  -1  5.7787 11.6784   2
  -8  10  -1 20.4939 18.9935   4
 -12  -9   1 12.5363 17.3177   3
 -11  -9   1 10.7195 24.8945   3
  10   9  -1 45.4207  7.4503   5
 -10  -9   1 81.7186 24.2678   3
   9   9  -1 5.91375 6.94276   5
  -9  -9   1  8.3234 12.2754   3
   8   9  -1 30.8299  9.9223   5
  -8  -9   1 42.7521 11.9330   3
   7   9  -1 -5.5260  2.7818   1
   7   9  -1 0.94923 6.76433   5
  -7  -9   1 -1.0315  9.4331   3
  -7  -9   1 7.66755 8.44897   2
  -7  -9   1 -3.2771  7.5719   4
   6   9  -1 61.8100  8.5553   5
  -6  -9   1 75.3366 10.6417   2
  -6  -9   1 78.3002 14.3563   3
  -6  -9   1 44.9483 11.1566   4
   5   9  -1 178.423  14.923   5
   5   9  -1 202.502  15.127   4
  -5  -9   1 222.398  17.076   2
  -5  -9   1 216.136  15.838   3
  -5  -9   1 193.202  16.101   4
   4   9  -1 651.661  41.603   4
   4   9  -1 704.288  50.451   2
   4   9  -1 679.550  38.446   5
  -4  -9   1 688.165  40.442   2
  -4  -9   1 696.160  43.755   3
  -4  -9   1 674.225  44.031   4
   3   9  -1 33.1540 10.3986   5
   3   9  -1 29.7994  7.9213   4
  -3  -9   1 31.5028  9.8211   4
  -3  -9   1 30.6672  7.4144   3
  -3  -9   1 37.1586  7.9494   2
   2   9  -1 30.0493 12.3854   1
   2   9  -1 34.0781 11.3891   2
   2   9  -1 57.1935  8.5152   4
   2   9  -1 35.9709 10.4116   5
  -2  -9   1 45.9118  9.9425   4
  -2  -9   1 45.7015  8.0366   2
   1   9  -1 57.8367  9.7508   2
   1   9  -1 57.3931 14.0214   1
   1   9  -1 59.7872 11.3708   5
   1   9  -1 52.0583  8.7520   4
  -1  -9   1 71.0222  8.4863   2
  -1  -9   1 80.1183 11.0181   4
   0   9  -1 -4.6189  9.6142   1
   0   9  -1 -0.0245  7.0401   5
   0   9  -1 8.68639 7.45211   4
   0   9  -1 3.16387 7.44070   2
   0  -9   1 -1.1335  6.3981   2
  -1   9  -1 22.7268  8.0880   2
  -1   9  -1 22.2937 10.7008   4
  -1   9  -1 10.0878  7.4501   5
   1  -9   1 28.5727  9.6968   2
  -2   9  -1 19.8925 11.5681   4
  -2   9  -1 15.1758 10.8369   5
  -2   9  -1 48.4320  9.1725   2
   2  -9   1 30.7442  9.6545   5
   2  -9   1 31.8941  7.6574   2
  -3   9  -1 167.704  17.134   2
  -3   9  -1 131.977  12.108   5
  -3   9  -1 139.843  15.712   4
   3  -9   1 117.826  14.938   3
   3  -9   1 133.352  13.253   5
  -4   9  -1 33.8380 13.8787   4
  -4   9  -1 46.1622  8.6614   5
  -4   9  -1 46.5690 12.8500   2
   4  -9   1 29.3769 13.1895   3
   4  -9   1 51.5639 10.3045   5
  -5   9  -1 -9.1811  9.2594   4
  -5   9  -1 -12.084   8.759   2
   5  -9   1 4.71699 8.22758   3
  -6   9  -1 6.47538 9.58298   2
  -6   9  -1  7.8085 10.2317   4
   6  -9   1  0.2988 11.7878   3
  -7   9  -1 21.7299 11.6723   2
  -7   9  -1 12.2071 11.4727   4
  -8   9  -1 84.7462 18.5571   2
  -8   9  -1 72.9481 16.2148   4
 -12  -8   1 -37.470  24.788   3
 -11  -8   1 -11.627  17.355   3
  10   8  -1 20.4413  8.1976   5
 -10  -8   1 40.5916 16.8000   3
   9   8  -1 20.2459  8.6112   5
  -9  -8   1 16.6214 18.6387   3
  -8  -8   1 61.2353 10.8303   2
  -8  -8   1 65.8708 16.9461   3
   7   8  -1 110.350  10.091   5
  -7  -8   1 130.826  13.802   4
  -7  -8   1 134.936  15.516   2
  -7  -8   1 132.213  16.705   3
   6   8  -1 91.5429  8.8167   5
  -6  -8   1 98.1615 12.9610   2
  -6  -8   1 80.2061 11.6643   4
  -6  -8   1 81.5057 11.4333   3
   5   8  -1 -11.872   7.400   1
   5   8  -1 13.2197 10.3837   4
   5   8  -1 -2.2698  5.9115   5
  -5  -8   1 -5.4060  7.4536   2
  -5  -8   1 -4.7398  7.6734   3
  -5  -8   1 -5.0058  8.5837   4
   4   8  -1 170.660  14.058   4
   4   8  -1 150.560  12.876   5
  -4  -8   1 129.761  11.663   4
  -4  -8   1 147.391  12.026   2
  -4  -8   1 120.897  11.934   3
   3   8  -1 50.8615  8.1183   2
   3   8  -1 15.8736  9.3784   5
   3   8  -1 38.0472  7.6609   4
   3   8  -1 31.5410  6.9610   1
  -3  -8   1 34.6374  7.6132   2
  -3  -8   1 43.3841  7.2791   3
  -3  -8   1 32.7842  6.8145   4
   2   8  -1 -6.7277  6.6589   4
   2   8  -1 4.03423 7.02308   2
   2   8  -1 5.22585 9.10827   5
   2   8  -1 2.77423 9.58251   1
  -2  -8   1 5.49135 8.28429   4
  -2  -8   1 -0.1307  6.3267   2
   1   8  -1 54.1451  7.8693   5
   1   8  -1 32.7398 10.4556   2
   1   8  -1 43.0571 10.2068   4
  -1  -8   1 29.1792  9.3975   2
  -1  -8   1 52.0873  7.3720   4
   0   8  -1 21.0467  9.8628   2
   0   8  -1 2.96810 6.71618   4
   0   8  -1 -6.9298  9.3545   5
   0  -8   1 11.6834  6.2322   2
   0  -8   1 0.67421 7.84637   5
  -1   8  -1 7.22364 7.21568   4
  -1   8  -1 2.57637 9.70586   2
  -1   8  -1 11.4712  9.5112   5
   1  -8   1 23.6258 11.3798   5
   1  -8   1 6.76169 7.05195   3
   1  -8   1 -1.5666  5.8963   2
  -2   8  -1 74.0710 10.8220   5
  -2   8  -1 56.0258 16.4570   1
  -2   8  -1 50.2238 11.4866   2
  -2   8  -1 69.8733  9.0635   4
   2  -8   1 71.0930  9.7978   5
   2  -8   1 42.8402 11.1552   3
  -3   8  -1  2.2472 10.3329   2
  -3   8  -1 9.71101 9.81578   5
  -3   8  -1 -13.928  10.764   4
   3  -8   1 -0.8629  8.1550   5
   3  -8   1 -5.3405 11.0956   3
  -4   8  -1 491.672  32.143   5
  -4   8  -1 539.829  31.748   4
  -4   8  -1 512.070  34.060   2
   4  -8   1 508.971  30.951   5
   4  -8   1 493.974  36.180   3
  -5   8  -1 92.7482 12.2575   4
  -5   8  -1 98.4848 11.7775   2
  -5   8  -1 126.399  12.574   5
   5  -8   1 95.2249 15.0527   3
   5  -8   1 100.299  11.526   5
  -6   8  -1 -6.5915  9.2373   4
  -6   8  -1 3.99804 6.71331   5
  -6   8  -1 -7.6966 12.7705   2
   6  -8   1 -0.1720  7.4267   5
   6  -8   1 3.44359 8.20653   3
  -7   8  -1 8.57419 9.86282   2
  -7   8  -1  8.1372 14.5713   4
  -7   8  -1 -0.1510  6.2999   5
  -8   8  -1 15.5730 12.6640   4
  -8   8  -1 26.0174 15.7487   2
  -9   8  -1 22.0684 14.5351   4
 -13  -7   1 23.0896 21.3614   3
 -12  -7   1 17.9127 17.2786   3
 -11  -7   1 30.5725 24.3874   3
 -10  -7   1 27.5826 15.5942   3
   9   7  -1 25.2588  7.7983   5
  -9  -7   1  9.7669 14.0953   3
   8   7  -1 16.0436  7.5512   5
  -8  -7   1 17.7560  9.0336   2
  -8  -7   1 21.2112  8.0826   4
  -8  -7   1 22.1403 11.8118   3
   7   7  -1 7.10273 5.14499   5
  -7  -7   1 13.5475  8.3249   2
  -7  -7   1 3.78931 9.65952   4
  -7  -7   1 1.34726 9.45226   3
   6   7  -1 -7.9010  3.6888   1
   6   7  -1 -6.2523  5.1503   5
  -6  -7   1 5.81743 7.82056   2
  -6  -7   1 6.57789 8.99522   4
  -6  -7   1 -1.3644  8.4156   3
   5   7  -1 -12.296   5.290   5
  -5  -7   1 -0.0764  5.5643   4
  -5  -7   1 0.84470 6.91411   2
  -5  -7   1 -1.3735  7.5448   3
   4   7  -1 -3.1587  6.8455   4
   4   7  -1 7.32779 5.64638   5
   4   7  -1 8.39647 7.37111   1
  -4  -7   1  9.2165 11.1444   3
  -4  -7   1 13.7836  6.9933   2
   3   7  -1 -7.5760  9.6446   2
   3   7  -1 20.6474  8.4211   5
   3   7  -1 3.64377 6.45207   4
  -3  -7   1 5.01510 6.35750   2
  -3  -7   1 10.4898  9.4180   3
  -3  -7   1 4.66037 5.76456   4
   2   7  -1 10.6908  6.4118   5
   2   7  -1 8.66176 6.51200   4
   2   7  -1 10.0635 11.2535   2
  -2  -7   1 13.4481  8.6484   2
  -2  -7   1 5.25468 5.81756   4
   1   7  -1 240.141  16.843   4
   1   7  -1 281.422  18.661   2
   1   7  -1 265.252  20.029   5
  -1  -7   1 233.458  17.025   2
  -1  -7   1 239.865  18.118   4
   0   7  -1 90.8639 11.4185   2
   0   7  -1 98.6819  9.5858   5
   0   7  -1 103.091  10.993   4
   0  -7   1 113.584  10.047   2
   0  -7   1 116.401  11.009   5
   0  -7   1 95.2542  8.9765   4
  -1   7  -1 48.0080  7.6183   4
  -1   7  -1 49.2153  7.5636   2
  -1   7  -1 37.6097  7.4945   5
  -1   7  -1 54.1241 12.0220   1
   1  -7   1 37.2856  8.8674   2
   1  -7   1 48.5496  8.4358   5
  -2   7  -1 68.7385 63.1603   1
  -2   7  -1 74.8975  8.1438   5
  -2   7  -1 50.4656  8.1113   4
   2  -7   1 55.8368 11.1474   5
   2  -7   1 50.0231  7.2749   2
   2  -7   1 60.2479  9.4527   3
  -3   7  -1 0.07155 8.75480   5
  -3   7  -1 16.9422  9.5256   2
  -3   7  -1 18.5651 10.4427   4
   3  -7   1 21.9555 10.8757   3
  -4   7  -1 143.091  14.924   4
  -4   7  -1 125.486  14.067   2
  -4   7  -1 124.010  10.876   5
   4  -7   1 160.936  15.516   5
  -5   7  -1 14.7729  6.6023   5
  -5   7  -1 16.1778  9.0096   4
  -5   7  -1 16.2179 11.6234   2
   5  -7   1 13.9405 10.5662   5
   5  -7   1  0.7297 12.2948   3
  -6   7  -1 197.080  17.239   2
  -6   7  -1 174.397  16.936   4
  -6   7  -1 165.189  12.661   5
   6  -7   1 148.435  15.870   3
   6  -7   1 197.704  15.414   5
  -7   7  -1 -16.506  12.770   2
  -7   7  -1 10.2475  6.2559   5
   7  -7   1 -0.0492  9.5341   5
  -8   7  -1 12.5437 10.2116   2
  -9   7  -1 21.0759 11.8034   2
 -13  -6   1 32.9858 29.8230   3
 -12  -6   1 -4.0672 16.9644   3
 -11  -6   1 16.5716 22.7823   3
  10   6  -1 3.48883 5.30210   5
 -10  -6   1 -1.3235 14.0156   3
   9   6  -1 26.3766  6.3478   5
  -9  -6   1 23.5346 14.0486   3
   8   6  -1 46.0593  5.6488   5
   8   6  -1 38.9867 12.5453   3
  -8  -6   1 47.3340  8.7193   4
  -8  -6   1 52.2386 11.8590   3
   7   6  -1 8.30879 6.36236   5
   7   6  -1 0.85214 7.39610   3
  -7  -6   1 15.7390  9.5725   4
  -7  -6   1 -1.4218  9.2012   3
  -7  -6   1 7.19194 7.74548   2
   6   6  -1 89.0261  7.5639   5
  -6  -6   1 85.1690  8.9972   4
  -6  -6   1 94.6559 12.4604   2
  -6  -6   1 102.930  14.014   3
   5   6  -1 24.0373  4.7992   1
   5   6  -1 18.3830  5.2084   5
  -5  -6   1 15.0222  7.0359   2
  -5  -6   1 13.4543  8.3768   4
  -5  -6   1 20.5458  8.1886   3
   4   6  -1 -5.4942  7.5530   5
   4   6  -1 3.94305 6.55154   4
  -4  -6   1 3.98494 6.46155   2
  -4  -6   1 11.7122 10.0380   3
  -4  -6   1 11.2894  5.7721   4
   3   6  -1 64.7362  9.7685   5
   3   6  -1 65.6124  8.1806   4
  -3  -6   1 78.0596  8.6628   3
  -3  -6   1 66.4872  7.5191   4
   2   6  -1 91.3852 11.2733   5
   2   6  -1 94.4026  8.6982   4
  -2  -6   1 97.4317  9.8278   2
   1   6  -1 43.5895 11.0553   5
   0   6  -1 1256.14   85.07   5
   0   6  -1 1278.40   70.11   2
   0   6  -1 1232.36   70.97   4
   0  -6   1 1181.02   76.12   2
   0  -6   1 1262.95   75.40   4
  -1   6  -1 0.71934 6.26831   5
  -1   6  -1 -3.1742  6.2853   4
  -1   6  -1 -12.514   6.223   2
   1  -6   1 2.11130 5.55682   2
   1  -6   1 -7.5730  7.2216   5
  -2   6  -1 309.801  21.040   4
  -2   6  -1 383.761  22.634   2
  -2   6  -1 339.458  23.293   5
   2  -6   1 351.203  23.524   2
   2  -6   1 395.437  21.712   5
  -3   6  -1 125.047  10.070   5
  -3   6  -1 116.650  12.321   2
  -3   6  -1 134.520  10.774   4
  -3   6  -1 107.221  16.558   1
   3  -6   1 119.623  12.520   3
   3  -6   1 131.233  12.316   5
  -4   6  -1 19.9321  7.7195   4
  -4   6  -1 24.9216  7.2629   2
  -4   6  -1 25.9378  5.9852   5
  -4   6  -1 54.7564 16.9598   1
  -5   6  -1 89.4586 10.3127   2
  -5   6  -1 104.381  10.670   5
   5  -6   1 106.996  14.385   3
   5  -6   1 111.173  10.119   5
  -6   6  -1 -3.1078  7.9702   2
  -6   6  -1 -0.5458  6.0406   5
  -6   6  -1 -11.769  12.386   1
   6  -6   1 -5.8252  8.5181   3
  -7   6  -1  8.4654 12.1885   2
  -7   6  -1 12.4225  5.8433   5
   7  -6   1 37.9320 13.4019   3
   7  -6   1 14.3525  9.1512   5
  -8   6  -1 13.4134  9.6190   2
  -8   6  -1 3.72484 5.12707   5
   8  -6   1 13.8004  6.4232   5
  -9   6  -1 10.4725 10.8315   2
 -10   6  -1  4.9507 12.1881   2
 -13  -5   1 14.0908 20.1392   3
 -12  -5   1  7.9542 17.0216   3
 -11  -5   1 -49.068  22.568   3
  10   5  -1 18.9933  4.5761   5
 -10  -5   1 34.2369 15.9131   3
   9   5  -1 32.4571  6.1469   5
  -9  -5   1 23.9632 13.8198   3
   8   5  -1 33.9784  9.3145   3
  -8  -5   1 31.0734 12.6773   3
  -8  -5   1 34.1152 10.9565   4
   7   5  -1 27.8638  5.8746   5
   7   5  -1 24.4553  8.1049   3
  -7  -5   1 12.2015  6.6619   4
  -7  -5   1 17.4264 10.1691   3
   6   5  -1 2.19329 6.63832   3
   6   5  -1 -2.4848  3.9699   5
  -6  -5   1 1.31743 8.07467   4
  -6  -5   1 -1.8230  8.2503   3
   5   5  -1 -9.5459  4.6144   5
   5   5  -1 -1.2740  8.6957   3
  -5  -5   1 7.38762 6.65867   2
  -5  -5   1 -7.9981  5.6536   4
  -4  -5   1 71.0327  7.6358   4
  -4  -5   1 69.0640  9.0629   3
   3   5  -1 26.6296 10.5123   4
  -3  -5   1 33.4049  8.2366   4
   2   5  -1 -10.541   8.863   2
   2   5  -1 -9.5944  5.7243   5
   2   5  -1 -0.9222  6.3550   1
   2   5  -1 0.29162 6.05753   4
  -2  -5   1 -3.4658  6.1559   3
  -2  -5   1 3.19036 8.15292   2
  -2  -5   1 -2.0489  6.8951   5
  -2  -5   1 -2.1141  5.2813   4
   1   5  -1 11.8750  8.4281   1
   1   5  -1 25.1286  6.4901   5
   1   5  -1 26.3305  9.2662   2
   1   5  -1 29.1865  6.3633   4
  -1  -5   1 30.4943 10.7263   5
  -1  -5   1 31.3777  8.2860   2
  -1  -5   1 28.5915  5.9336   4
   0   5  -1 260.018  16.625   5
   0   5  -1 222.349  21.007   1
   0   5  -1 268.972  21.035   4
   0   5  -1 256.592  20.719   2
   0  -5   1 254.150  18.173   2
   0  -5   1 230.714  16.680   4
   0  -5   1 284.858  17.415   5
  -1   5  -1 419.237  25.706   2
  -1   5  -1 421.289  32.754   5
  -1   5  -1 469.609  30.330   4
   1  -5   1 443.390  24.661   2
  -2   5  -1 1132.77   64.82   2
  -2   5  -1 1125.74   72.41   5
  -2   5  -1 1163.43   68.68   4
   2  -5   1 1110.04   77.82   2
  -3   5  -1 140.142  12.352   5
  -3   5  -1 154.199  14.056   2
   3  -5   1 171.555  13.090   5
  -4   5  -1 24.0210  7.2041   5
  -4   5  -1 13.4843 12.6571   1
  -4   5  -1 11.2819  6.5282   2
   4  -5   1 9.88852 9.37048   3
   4  -5   1 0.85427 7.97363   5
  -5   5  -1 49.5546  6.1053   5
  -5   5  -1 31.1969 10.1581   2
  -5   5  -1 23.8818 15.6184   1
  -5   5  -1 33.3710  8.4809   3
   5  -5   1 50.9186  9.0132   3
   5  -5   1 36.4962  6.3094   5
  -6   5  -1 30.9615 10.6854   3
  -6   5  -1 22.7807 16.1400   1
  -6   5  -1 41.3405  7.9677   5
  -6   5  -1 62.4576 12.0613   2
   6  -5   1 39.7440  8.5039   5
   6  -5   1 42.9919 12.9388   3
  -7   5  -1 -3.8072  7.2589   5
  -7   5  -1 10.3521  8.4712   2
  -7   5  -1 -25.431  15.333   3
  -7   5  -1  2.7432 16.0885   1
   7  -5   1 4.56064 8.32754   5
   7  -5   1 -13.640  13.130   3
  -8   5  -1 106.576  14.838   2
  -8   5  -1 80.4557 13.8800   5
  -8   5  -1 92.6860 20.1047   3
   8  -5   1 96.4934  8.7864   5
  -9   5  -1 21.9194 19.9362   3
  -9   5  -1  1.8354 13.6722   2
   9  -5   1 14.7570  5.8626   5
 -10   5  -1 11.7218 19.9892   3
 -10   5  -1 -7.5060 11.1249   2
 -11   5  -1 -15.865  14.774   3
 -13  -4   1 -27.659  17.252   3
 -12  -4   1 29.0143 18.0556   3
 -11  -4   1 67.2680 24.4930   3
 -10  -4   1 28.4062 15.5619   3
   9   4  -1 43.6199  5.2035   5
  -9  -4   1 56.3391 14.3932   3
   8   4  -1 7.64582 8.30795   3
  -8  -4   1 12.6597 16.5580   3
   7   4  -1 6.28941 4.30325   5
   7   4  -1 -3.3378  7.2496   3
  -7  -4   1 6.94921 6.43691   4
  -7  -4   1 13.2536 13.3346   3
   6   4  -1 370.162  19.565   5
   6   4  -1 350.005  22.627   3
  -6  -4   1 355.908  23.568   4
  -6  -4   1 341.486  23.888   3
   5   4  -1 149.117  13.817   3
  -5  -4   1 185.010  13.854   3
  -5  -4   1 171.403  14.565   4
   4   4  -1 727.427  51.734   3
  -4  -4   1 685.943  41.968   4
  -4  -4   1 775.095  46.147   3
   3   4  -1 519.385  32.767   5
   3   4  -1 475.164  30.309   1
  -3  -4   1 466.963  31.263   2
  -3  -4   1 527.791  31.948   3
  -3  -4   1 483.747  31.466   4
   2   4  -1 11.5200  5.4229   4
   2   4  -1 3.16662 7.55143   5
   2   4  -1 0.95487 4.98901   1
  -2  -4   1 2.59829 5.05001   4
  -2  -4   1 6.10880 5.54238   2
  -2  -4   1 5.34578 6.21994   5
  -2  -4   1 -16.408   9.134   3
   1   4  -1 355.514  22.469   5
   1   4  -1 338.808  22.590   2
   1   4  -1 334.545  22.870   1
   1   4  -1 349.554  25.510   4
  -1  -4   1 338.037  20.837   4
  -1  -4   1 343.896  23.729   5
  -1  -4   1 371.779  20.954   2
   0   4  -1 145.180  15.950   1
   0   4  -1 175.208  12.871   5
   0   4  -1 175.035  12.432   4
   0   4  -1 174.564  13.536   2
   0  -4   1 164.975  12.921   2
   0  -4   1 178.011  11.954   4
   0  -4   1 190.933  14.690   5
  -1   4  -1 129.689   9.793   2
  -1   4  -1 124.476  14.189   1
  -1   4  -1 123.914  11.256   5
  -1   4  -1 147.699  11.899   4
   1  -4   1 147.306  10.653   5
   1  -4   1 131.742  10.906   2
  -2   4  -1 156.964  11.772   5
  -2   4  -1 162.075  11.727   2
  -2   4  -1 158.858  12.323   4
  -2   4  -1 139.081  14.040   1
   2  -4   1 168.712  13.087   3
  -3   4  -1 594.559  35.186   2
  -3   4  -1 573.873  41.533   5
  -4   4  -1 172.717  14.280   5
  -4   4  -1 163.412  14.028   2
  -4   4  -1 172.879  16.479   3
   4  -4   1 192.520  15.402   3
   4  -4   1 195.375  11.685   5
  -5   4  -1 11.8720 12.2448   1
  -5   4  -1 28.8465  5.0412   5
  -5   4  -1 41.9057  9.8930   2
  -5   4  -1 36.2235 11.3379   3
   5  -4   1 31.9855  7.1772   5
   5  -4   1 15.8168 10.8194   3
  -6   4  -1 85.9765 15.4140   3
  -6   4  -1 77.1480 15.5865   1
  -6   4  -1 87.7540  8.8831   5
   6  -4   1 91.5380 10.7654   3
   6  -4   1 88.1101  8.8361   5
  -7   4  -1 49.6388 10.8041   2
  -7   4  -1 37.6747 11.7071   1
  -7   4  -1 46.4175 11.9283   3
   7  -4   1 52.4541 10.5495   3
   7  -4   1 61.7657  8.2658   5
  -8   4  -1 12.8604 12.9465   3
  -8   4  -1 2.77925 8.82891   2
  -8   4  -1 6.49372 4.41354   5
   8  -4   1 7.23213 5.01605   5
  -9   4  -1 -5.7773  9.5154   2
  -9   4  -1 -0.1303 20.1560   3
  -9   4  -1 -1.0628 15.2592   1
   9  -4   1 0.88087 8.71028   5
 -10   4  -1  5.3293 15.8706   3
 -11   4  -1 -2.8461 12.0112   2
 -11   4  -1 -1.9383 14.6833   3
 -13  -3   1  8.3203 17.3586   3
 -12  -3   1 25.6632 16.5834   3
 -11  -3   1 27.7002 22.8834   3
 -10  -3   1 69.8575  5.7184   1
   9   3  -1 9.34944 3.08692   5
   9   3  -1 13.7195  3.0100   5
  -9  -3   1 14.4913 19.1480   3
  -9  -3   1 10.9801  3.0912   1
   8   3  -1 643.979  53.200   3
   8   3  -1 607.736  38.783   5
  -8  -3   1 606.884  43.786   1
  -8  -3   1 686.330  45.083   3
   7   3  -1 1.08415 7.57274   3
  -7  -3   1 2.45180 2.16079   1
   6   3  -1 200.236  12.486   5
   6   3  -1 209.530  17.944   3
  -6  -3   1 171.139  15.203   3
   5   3  -1 16.6901  6.8687   3
  -5  -3   1 20.8661 12.0727   3
   4   3  -1 481.307  31.391   3
  -4  -3   1 458.996  32.560   4
  -4  -3   1 463.043  33.064   3
   3   3  -1 217.061  13.761   5
   3   3  -1 204.642  15.930   3
  -3  -3   1 212.556  16.801   3
  -3  -3   1 191.655  14.131   4
   2   3  -1 59.5387  5.7323   1
   2   3  -1 56.5400  6.5798   4
   2   3  -1 64.0863  5.9781   5
  -2  -3   1 44.6790  8.3846   2
  -2  -3   1 66.9993  6.3196   4
  -2  -3   1 76.5760  7.8475   3
   1   3  -1 1061.14   68.95   2
   1   3  -1 934.866  64.358   1
   1   3  -1 1035.85   59.19   4
   1   3  -1 1049.37   55.18   5
  -1  -3   1 1026.54   57.63   2
  -1  -3   1 1029.25   66.18   4
  -1  -3   1 1051.32   59.52   5
   0   3  -1 98.0552  8.0354   5
   0   3  -1 104.291   9.729   1
   0   3  -1 102.454   7.358   2
   0   3  -1 109.316   9.116   4
   0  -3   1 85.3451  8.3722   4
   0  -3   1 100.695   8.554   2
   0  -3   1 96.5048  8.4908   5
  -1   3  -1 199.420  13.482   5
  -1   3  -1 198.576  15.118   4
  -1   3  -1 182.031  13.655   1
  -1   3  -1 166.297  14.093   2
   1  -3   1 190.965  13.090   2
   1  -3   1 201.911  15.528   5
  -2   3  -1 1258.82   82.17   1
  -2   3  -1 1354.31   89.13   5
  -2   3  -1 1403.47   96.39   2
   2  -3   1 1363.50   98.07   5
   2  -3   1 1287.17   93.29   3
  -3   3  -1 18.9672  6.9027   3
  -3   3  -1 1.15724 9.08932   1
  -3   3  -1 11.9342  4.5978   5
  -3   3  -1 23.6154  8.0902   2
   3  -3   1 7.95508 5.18880   5
   3  -3   1 -1.8179  8.8919   3
  -4   3  -1 75.2903  6.2866   5
  -5   3  -1 35.2944 11.7612   3
  -5   3  -1 33.9471  7.3447   1
  -5   3  -1 22.4566  5.5483   5
   5  -3   1 15.4506  9.7019   3
   5  -3   1 19.7353  6.2136   5
  -6   3  -1 58.4494 10.2436   3
  -6   3  -1 35.5424  5.6844   5
   6  -3   1 41.7570  6.8457   5
   6  -3   1 46.6753  8.9361   3
  -7   3  -1 22.4699 11.3626   3
   7  -3   1 11.5555  8.9851   3
   7  -3   1 11.9759  5.9573   5
  -8   3  -1  5.3646 13.1300   1
  -8   3  -1 13.6962 13.2571   3
   8  -3   1  1.8927 13.9745   3
   8  -3   1 8.35435 6.24652   5
  -9   3  -1  6.9287 14.2268   1
  -9   3  -1 14.8211 21.6150   3
   9  -3   1 9.42676 7.04553   5
 -10   3  -1 -20.593  12.996   1
 -10   3  -1 -5.3464 16.0279   3
  10  -3   1 12.4095  6.8374   5
 -11   3  -1 11.2482 21.7837   3
 -12   3  -1  2.0979 15.3195   3
 -13  -2   1  4.6699 24.6947   3
 -12  -2   1  0.4265 16.2576   3
 -11  -2   1 -8.8135 16.2623   3
 -10  -2   1 12.1563 20.9802   3
  -9  -2   1 9.75349 4.10892   1
  -9  -2   1  8.4957 13.4690   3
   8   2  -1 250.582  22.004   3
   8   2  -1 253.061  15.500   5
   8   2  -1 281.855  16.091   5
  -8  -2   1 284.229  19.780   1
  -8  -2   1 332.755  26.376   3
   7   2  -1 3.50772 2.84473   5
   7   2  -1 -2.5844  2.8943   5
   7   2  -1 10.1221 10.8585   3
  -7  -2   1 3.58406 4.10032   1
  -7  -2   1 7.69070 9.15945   3
   6   2  -1 136.405  12.813   3
  -6  -2   1 116.047   9.334   1
  -6  -2   1 90.9054 11.6046   3
   5   2  -1 445.008  32.166   3
  -5  -2   1 533.855  36.521   3
  -5  -2   1 517.766  31.894   1
   4   2  -1 -2.3602  6.6079   3
  -4  -2   1 -1.7780  2.1692   1
  -4  -2   1 -4.9951  7.5008   3
   3   2  -1 104.603   7.024   5
   3   2  -1 110.549   9.405   3
  -3  -2   1 106.136  12.296   3
   2   2  -1 40.7570  6.3683   3
   2   2  -1 45.9563  4.2526   5
  -2  -2   1 50.2933  5.4943   4
   1   2  -1 2271.53  131.27   5
   1   2  -1 2237.07  128.57   4
   1   2  -1 2087.51  138.20   1
  -1  -2   1 2294.66  130.71   4
  -1  -2   1 2221.22  120.50   5
  -1  -2   1 2330.59  132.12   2
   0   2  -1 102.008   7.852   2
   0   2  -1 84.9763  6.6619   4
   0   2  -1 86.9910  6.8995   1
   0   2  -1 93.2117  7.3362   5
   0  -2   1 92.7339  7.7783   5
   0  -2   1 100.317   8.158   1
   0  -2   1 84.9296  6.7151   2
  -1   2  -1 157.204  10.868   2
  -1   2  -1 160.607  11.088   5
  -1   2  -1 124.694  10.572   1
   1  -2   1 159.507  10.267   5
   1  -2   1 166.993  10.233   2
   1  -2   1 137.822  10.683   1
  -2   2  -1 37.5531  6.7319   3
  -2   2  -1 41.6976  5.6047   2
  -2   2  -1 26.8106  4.7637   5
  -2   2  -1 24.1505  8.5861   1
   2  -2   1 34.4901  5.2345   5
   2  -2   1 40.7930  6.9892   1
   2  -2   1 33.0658  6.1243   3
  -3   2  -1 113.450  13.194   3
  -3   2  -1 107.201  11.076   1
  -3   2  -1 96.7663  8.0631   5
   3  -2   1 105.669   9.798   1
   3  -2   1 111.287  10.175   5
   3  -2   1 116.144  11.547   3
  -4   2  -1 600.309  35.965   5
   4  -2   1 652.305  41.620   5
  -5   2  -1 135.813   9.269   5
  -5   2  -1 156.143  17.502   3
   5  -2   1 134.293  10.008   5
   5  -2   1 160.057  19.904   3
  -6   2  -1 80.5518 10.8040   1
  -6   2  -1 89.5954 13.7741   3
   6  -2   1 66.5642  9.9638   3
   6  -2   1 84.8026  7.1335   5
  -7   2  -1  4.4575 14.7971   3
  -7   2  -1 -6.7055  9.7722   1
   7  -2   1 -1.6715  4.9627   5
   7  -2   1 -10.148  11.584   3
  -8   2  -1 11.6693 11.2491   1
  -8   2  -1  4.9763 12.4719   3
   8  -2   1 11.2691  5.2228   5
  -9   2  -1 -9.5300 12.0100   1
  -9   2  -1 -0.9769 20.9294   3
   9  -2   1 11.9729  6.1108   5
 -10   2  -1 -1.0991 15.5982   3
 -10   2  -1 15.4247  8.6951   1
  10  -2   1 2.39775 5.88295   5
 -11   2  -1 25.1738 16.7653   3
 -12   2  -1 -3.6707 21.7835   3
 -13  -1   1 43.1834 24.6266   3
 -12  -1   1  4.8359 22.4549   3
 -11  -1   1 60.2062 18.6920   3
 -10  -1   1  9.0466 14.5123   3
 -10  -1   1 21.8375  6.1668   1
  -9  -1   1 -23.380  19.585   3
   8   1  -1  5.9469 12.0318   3
  -8  -1   1  5.7837 12.0122   3
  -8  -1   1 -1.2171  6.7599   1
   7   1  -1 124.688   7.398   5
   7   1  -1 145.922  12.682   3
  -7  -1   1 130.944  16.537   3
  -7  -1   1 146.299  10.678   1
   6   1  -1 27.2909  7.3604   3
   6   1  -1 30.4054  2.8543   5
  -6  -1   1 26.9996  5.7647   1
  -6  -1   1 32.8138  8.7661   3
   5   1  -1 616.055  39.704   3
   5   1  -1 599.434  35.642   5
   4   1  -1 179.164  12.982   3
  -4  -1   1 182.580  13.761   3
  -4  -1   1 182.144  11.729   1
   3   1  -1 3104.69  197.32   3
  -3  -1   1 3148.20  196.28   3
  -3  -1   1 3160.48  195.16   1
   2   1  -1 5007.56  336.46   3
  -2  -1   1 5104.80  324.23   3
  -1  -1   1 87.3825  7.6735   3
  -1   1  -1 25.4924  3.9694   5
   1  -1   1 25.1648  3.3187   5
   1  -1   1 21.1662  3.9130   1
  -2   1  -1 446.114  30.507   3
  -2   1  -1 364.233  26.309   1
  -2   1  -1 428.794  25.882   5
   2  -1   1 382.915  23.991   3
   2  -1   1 424.347  27.999   1
   2  -1   1 424.278  26.277   5
  -3   1  -1 282.220  19.501   1
  -3   1  -1 314.039  19.489   5
  -3   1  -1 294.760  20.995   3
   3  -1   1 325.192  17.895   5
   3  -1   1 325.494  20.057   1
   3  -1   1 313.881  24.913   3
  -4   1  -1 284.851  20.224   3
  -4   1  -1 301.466  19.046   5
  -4   1  -1 292.833  19.180   1
   4  -1   1 262.237  20.390   3
   4  -1   1 264.432  16.685   5
   5  -1   1 488.266  29.697   5
  -6   1  -1 -8.5901  8.6357   3
  -6   1  -1 -7.8110  7.0944   1
   6  -1   1 0.13750 4.17355   5
   6  -1   1 2.42336 6.97008   3
  -7   1  -1 34.2660  6.8561   1
  -7   1  -1  9.8919 14.4458   3
   7  -1   1 21.9014  4.7131   5
   7  -1   1 22.3393 11.7257   3
  -8   1  -1 -2.4128 12.4883   3
  -8   1  -1 -3.4924  8.8629   1
   8  -1   1 -7.3208  8.9603   3
   8  -1   1 5.18129 5.24448   5
  -9   1  -1 -32.815  20.048   3
  -9   1  -1  5.1098 10.1996   1
   9  -1   1 7.17647 5.34195   5
 -10   1  -1 31.4646 11.2477   1
 -10   1  -1 18.1510 21.9101   3
 -11   1  -1 16.0833 16.7030   3
  11  -1   1 9.30543 3.83261   5
 -12   1  -1 22.1782 16.4942   3
 -12   0   1 -18.344  15.884   3
 -11   0   1 10.8805 23.3661   3
 -10   0   1 11.8849  9.0657   1
 -10   0   1 26.6057 21.6416   3
  -9   0   1 61.4656 14.5878   3
   8   0  -1 16.5962 12.8142   3
  -8   0   1  5.0121 11.8631   3
   7   0  -1 48.2157  3.1226   5
   7   0  -1 43.1980 11.7190   3
  -7   0   1 65.6857 11.5473   3
   6   0  -1 139.138   8.083   5
   6   0  -1 140.523  12.112   3
  -6   0   1 140.221  15.047   3
  -6   0   1 145.828  11.514   1
   5   0  -1 317.143  22.868   3
   4   0  -1 12.4069  6.4094   3
  -4   0   1 21.8308 10.0828   3
  -4   0   1 14.8672  5.4703   1
   3   0  -1 2512.71  166.47   3
  -3   0   1 2621.87  159.16   3
  -3   0   1 2632.51  158.72   1
   2   0  -1 9999.99  585.76   3
  -2   0  -1 1048.66   64.66   1
  -2   0  -1 1087.04   73.18   3
   2   0   1 1091.79   74.01   3
   2   0   1 1067.12   79.85   5
   2   0   1 1043.05   71.09   1
  -3   0  -1 58.1520 11.6925   3
  -3   0  -1 78.8834  7.7545   1
   3   0   1 80.2545  6.5563   5
   3   0   1 67.6813  7.7674   1
   3   0   1 78.5268  8.0667   3
  -4   0  -1 49.9477  7.2123   1
  -4   0  -1 73.1822  8.7701   3
   4   0   1 53.0571  7.9831   1
   4   0   1 66.4623  5.5256   5
   4   0   1 59.2046  9.8974   3
   5   0   1 438.210  25.192   5
  -6   0  -1 -1.5692  6.4926   1
  -6   0  -1 -5.2213  8.6844   3
   6   0   1 -8.1137  3.9158   5
   6   0   1 -7.7947  9.7855   3
  -7   0  -1 -12.392   7.105   1
  -7   0  -1 -14.031  13.988   3
   7   0   1 5.90084 3.84016   5
   7   0   1 7.82432 7.72583   3
  -8   0  -1  7.6115 12.5029   3
  -8   0  -1 23.9688  9.7929   1
   8   0   1 11.3464  8.7320   3
  -9   0  -1  2.9107 14.0921   3
  -9   0  -1 25.0076  8.6128   1
   9   0   1 26.2102  5.1754   5
 -10   0  -1 -0.3705 10.1582   1
 -10   0  -1 20.8082 15.5468   3
  10   0   1 -2.2608  4.1597   5
 -11   0  -1 11.9183 24.8214   3
  11   0   1 25.9762  4.3561   5
 -12   0  -1  2.2488 23.4337   3
 -13   0  -1 26.8363 25.3106   3
 -12   1   1 -2.3081 20.6428   3
 -11   1   1 69.0804 18.1166   3
 -10   1   1 -1.0599  7.3804   1
 -10   1   1 19.3508 15.8450   3
  -9   1   1 18.6660  9.6798   1
  -9   1   1 28.4184 14.0036   3
   8  -1  -1 69.8032 39.0693   3
  -8   1   1 52.4229 13.6017   3
  -8   1   1 86.0345 14.4095   1
   7  -1  -1 -4.6491 10.8599   3
  -7   1   1 10.6237 10.0045   3
  -7   1   1 -11.971   8.038   1
   6  -1  -1 44.4033 10.4360   3
   6  -1  -1 31.8559  3.3143   5
  -6   1   1 20.0528  8.6602   3
  -6   1   1 33.9591  7.5890   1
   5  -1  -1 640.994  34.713   5
   5  -1  -1 665.449  47.096   3
   4  -1  -1 100.155   9.130   3
  -4   1   1 96.9472  6.6191   5
   3  -1  -1 792.958  41.450   5
   3  -1  -1 771.598  53.138   3
  -3   1   1 793.006  46.781   5
  -3   1   1 781.241  51.281   1
  -3   1   1 752.419  46.910   3
   2  -1  -1 2824.46  167.21   5
   2  -1  -1 3026.71  174.83   3
  -2   1   1 2884.21  171.98   5
  -2   1   1 3065.05  202.51   3
   1  -1  -1 950.315  58.150   3
  -1   1   1 945.365  58.516   5
   0   1   1 17.2863  4.0850   4
   0   1   1 17.8585  4.2056   2
   1   1   1 191.402  23.293   2
   1   1   1 160.719  20.220   4
  -2  -1  -1 2681.48  180.71   3
   2   1   1 2722.47  173.57   3
  -3  -1  -1 -3.0381  6.3463   3
  -3  -1  -1 2.21168 4.42555   1
   3   1   1 -6.7339  4.2933   1
   3   1   1 0.39140 6.59098   3
  -4  -1  -1 43.9010  5.5868   1
  -4  -1  -1 37.0143  7.8868   3
   4   1   1 36.5078  7.3639   3
   4   1   1 36.7737  6.7541   1
   5   1   1 60.1067 16.7221   3
  -6  -1  -1 356.917  24.983   3
  -6  -1  -1 291.834  23.244   1
   6   1   1 298.974  18.218   5
   6   1   1 332.079  23.056   3
  -7  -1  -1 -2.8142  5.9535   1
  -7  -1  -1  9.8033 13.2294   3
   7   1   1 7.42110 3.86347   5
   7   1   1 10.6623 10.5186   3
  -8  -1  -1 10.9843 12.3738   3
  -8  -1  -1 24.5829  6.6485   1
   8   1   1 21.7852 12.3682   3
   8   1   1 20.4417  4.3728   5
  -9  -1  -1 32.3392 15.0395   3
  -9  -1  -1 3.33843 4.60657   1
   9   1   1 1.68588 4.72233   5
 -10  -1  -1 17.8069 16.3164   3
 -10  -1  -1 31.0022  7.1055   1
  10   1   1 18.7142  4.3534   5
 -11  -1  -1  7.0879 15.6375   3
 -12  -1  -1 -15.313  16.984   3
 -13  -1  -1 -32.655  25.657   3
 -12   2   1  9.2098 15.2793   3
 -11   2   1 -10.533  14.424   3
 -10   2   1 18.5895 15.3679   3
 -10   2   1 21.5845 11.3720   1
  -9   2   1 37.7875 12.1381   1
  -9   2   1 40.7734 14.7950   3
   8  -2  -1 18.1814 12.9450   3
  -8   2   1 -1.3092 12.0974   3
  -8   2   1 -9.2813 10.4603   1
   7  -2  -1 23.2386 11.5032   3
  -7   2   1 45.8873 10.6649   1
  -7   2   1 24.8651 10.8102   3
   6  -2  -1 11.6695  7.0216   3
   6  -2  -1 -1.0170  3.8647   5
  -6   2   1 9.64606 9.40906   1
  -6   2   1 -4.8012 11.5899   3
   5  -2  -1 32.3020  6.8047   3
   5  -2  -1 23.2610  4.5930   5
  -5   2   1 25.1830  8.0708   3
  -5   2   1 21.3675  4.0796   5
   4  -2  -1 144.150  11.521   3
  -4   2   1 158.087   9.347   5
   3  -2  -1 235.968  14.984   5
   3  -2  -1 253.140  22.905   3
  -3   2   1 203.421  16.862   1
  -3   2   1 238.525  15.928   5
  -3   2   1 269.190  18.404   3
   2  -2  -1 48.6567  7.7714   3
   2  -2  -1 48.6951  4.8267   5
  -2   2   1 46.2038  5.3596   5
  -2   2   1 40.8220  6.6084   2
  -2   2   1 36.8761  5.7764   3
   1  -2  -1 741.062  65.161   3
   1  -2  -1 793.693  52.700   2
  -1   2   1 815.831  49.348   2
  -1   2   1 827.573  47.658   3
  -1   2   1 803.336  42.761   5
   0  -2  -1 794.159  45.989   4
   0  -2  -1 830.981  45.408   2
   0   2   1 821.488  52.363   4
   0   2   1 808.910  50.217   2
  -1  -2  -1 1285.80   76.32   2
  -1  -2  -1 1254.09   82.74   4
   1   2   1 1313.38   84.67   4
   1   2   1 1252.98   71.14   2
   1   2   1 1245.08   88.92   3
  -2  -2  -1 253.911  16.707   2
  -2  -2  -1 258.359  16.518   3
  -2  -2  -1 264.771  16.236   4
   2   2   1 263.348  20.100   4
   2   2   1 242.192  16.323   3
  -3  -2  -1 63.6612  9.3771   4
  -3  -2  -1 82.3997  8.1998   3
  -3  -2  -1 58.5771  5.5209   1
   3   2   1 80.8389  7.4229   3
   3   2   1 62.4755  5.5465   1
  -4  -2  -1 128.164   8.327   1
  -4  -2  -1 132.902  13.546   3
   4   2   1 122.213   9.278   1
   4   2   1 122.191  10.285   3
   5   2   1 13.0631  6.6736   3
  -6  -2  -1 133.951  10.689   1
  -6  -2  -1 122.900  13.798   3
   6   2   1 140.684  13.189   3
  -7  -2  -1 -12.091  13.027   3
   7   2   1 6.99498 7.39348   3
  -8  -2  -1  5.2434 17.0973   3
  -8  -2  -1 10.5317  3.5681   1
   8   2   1 10.8867  4.2089   5
   8   2   1 2.77367 8.18539   3
  -9  -2  -1 63.7635  6.9068   1
   9   2   1 66.4310  6.6675   5
 -10  -2  -1 28.6844 16.4493   3
 -10  -2  -1 32.5809  6.0162   1
  10   2   1 36.3083  5.1961   5
 -11  -2  -1 -23.871  16.248   3
  11   2   1 6.05933 4.02015   5
 -12  -2  -1 -4.5336 18.2969   3
 -13  -2  -1  8.7076 17.8356   3
 -11   3   1 40.7397 21.4649   3
 -10   3   1 -14.569  11.249   1
 -10   3   1 -7.8035 14.7069   3
  -9   3   1 -16.043  14.142   3
  -9   3   1 26.0781 13.6687   1
  -8   3   1 105.564  12.816   1
  -8   3   1 121.999  19.882   3
   7  -3  -1 40.7507 12.5334   3
  -7   3   1 33.9909  9.0347   1
  -7   3   1 31.4537 15.3507   3
   6  -3  -1 10.2896  7.0077   3
   6  -3  -1 0.19387 4.27542   5
  -6   3   1 1.46332 8.59904   3
  -6   3   1 5.15608 7.81129   1
  -6   3   1 2.66109 3.61062   5
   5  -3  -1 10.7424  6.3700   3
   5  -3  -1 5.52543 4.46709   5
  -5   3   1 6.48071 9.39911   1
  -5   3   1 7.12730 3.93301   5
  -5   3   1 -0.5128  7.0549   3
   4  -3  -1 16.7823  6.8369   5
   4  -3  -1 20.2866 10.4846   3
  -4   3   1 -1.6666  6.5569   2
  -3   3   1 -20.592   8.704   2
  -3   3   1 6.11774 5.15976   5
   2  -3  -1 977.441  57.034   5
   2  -3  -1 923.439  65.850   3
  -2   3   1 956.817  69.899   3
  -2   3   1 990.703  58.192   2
  -2   3   1 947.370  55.250   5
   1  -3  -1 7.40885 4.76382   3
   1  -3  -1 4.36939 8.17417   2
  -1   3   1 -2.6711  8.2870   2
  -1   3   1 10.9061  3.4737   3
   0  -3  -1 752.363  45.387   4
   0  -3  -1 762.328  43.555   2
   0   3   1 728.205  41.301   2
   0   3   1 738.909  38.974   5
   0   3   1 696.952  39.758   4
  -1  -3  -1 115.608   9.353   3
  -1  -3  -1 136.381  11.700   4
  -1  -3  -1 115.228  10.846   2
   1   3   1 102.584   8.898   2
   1   3   1 125.009   9.241   4
  -2  -3  -1 15.6659  6.1521   2
  -2  -3  -1 26.0383  6.0468   4
  -2  -3  -1 24.1339  5.0720   3
   2   3   1 27.5018  5.8517   3
   2   3   1 20.6588  6.3668   4
   2   3   1 21.2101  6.4570   2
  -3  -3  -1 54.4479  7.1028   3
  -3  -3  -1 38.0517  6.6417   4
  -3  -3  -1 50.5314  9.1914   2
   3   3   1 41.4392  7.3025   4
   3   3   1 53.7994  6.2742   3
  -4  -3  -1 1.95771 6.90397   3
  -4  -3  -1 -11.462   8.550   4
   4   3   1 3.15539 8.47810   3
   4   3   1 2.42925 3.43951   1
  -5  -3  -1 174.058  12.405   4
   5   3   1 157.705  14.312   3
  -6  -3  -1 8.06820 3.20903   1
  -6  -3  -1 7.61856 8.20716   3
   6   3   1 21.6784  7.0855   3
  -7  -3  -1 -20.903  13.151   3
  -7  -3  -1 7.68961 4.23123   1
   7   3   1 6.43731 7.23694   3
  -8  -3  -1 10.1103 12.2448   3
  -8  -3  -1 18.1868  4.0993   1
   8   3   1 18.2019 11.4645   3
  -9  -3  -1 19.2066  4.2812   1
  -9  -3  -1 40.7548 14.6825   3
   9   3   1 17.3424  3.6962   5
 -10  -3  -1 75.0963  6.7172   1
 -10  -3  -1 69.8314 23.2146   3
  10   3   1 88.2238  7.6049   5
 -11  -3  -1 -10.588  22.871   3
  11   3   1 2.89253 4.04242   5
 -12  -3  -1 -33.930  19.062   3
 -13  -3  -1 19.2751 20.0347   3
 -11   4   1 -24.043  19.382   3
 -10   4   1  1.1884 13.9394   3
 -10   4   1 -2.0989 10.7680   2
  -9   4   1 -9.0852 13.2286   3
  -9   4   1 -0.5556  9.8381   2
  -8   4   1 22.5694 18.1830   3
  -8   4   1 19.7032 15.1225   1
  -8   4   1 10.3377  9.5902   2
   7  -4  -1 4.77298 8.73403   3
  -7   4   1 -4.9743  8.4426   2
  -7   4   1 5.31726 5.19700   5
  -7   4   1 5.73009 9.96708   3
  -7   4   1 -0.5100 14.3862   1
   6  -4  -1 26.8981  4.6593   5
  -6   4   1 20.8575  8.0878   2
  -6   4   1 30.3326  9.5157   3
  -6   4   1 55.0060 16.3696   1
  -6   4   1 40.0546  6.0116   5
  -5   4   1 19.7912  7.2337   2
  -5   4   1 8.90623 4.86611   5
  -5   4   1 9.72055 7.25176   3
   4  -4  -1 12.0617  5.9845   5
   4  -4  -1 22.8735  8.0420   3
  -4   4   1 5.23437 6.42161   2
  -4   4   1 10.0497  3.8036   5
  -4   4   1  5.7824 10.6435   1
  -4   4   1 -0.3497  6.2264   3
  -3   4   1 32.0429  7.2355   2
  -3   4   1 23.8100  6.4210   5
  -2   4   1 99.3982  8.9025   2
  -2   4   1 82.9917  7.4756   5
   1  -4  -1 951.954  66.010   3
   1  -4  -1 955.440  58.581   2
  -1   4   1 982.250  55.451   2
  -1   4   1 1017.00   56.13   4
  -1   4   1 883.899  57.532   5
   0  -4  -1 182.706  12.432   2
   0  -4  -1 178.641  12.309   4
   0   4   1 157.888  13.518   5
   0   4   1 188.689  12.120   4
   0   4   1 182.854  14.713   2
  -1  -4  -1 77.6840  7.9382   4
  -1  -4  -1 97.7479  8.1742   2
   1   4   1 83.8401  7.8829   5
   1   4   1 74.6947  8.4186   2
  -2  -4  -1 512.769  32.023   2
  -2  -4  -1 515.709  32.490   4
  -2  -4  -1 537.242  34.809   3
   2   4   1 532.891  32.186   4
   2   4   1 560.988  30.181   2
  -3  -4  -1 138.015  10.030   3
  -3  -4  -1 121.704   9.950   4
  -3  -4  -1 151.510  11.280   2
   3   4   1 134.186  11.139   3
   3   4   1 122.915  10.511   4
   3   4   1 136.083  11.267   2
  -4  -4  -1 278.759  18.617   4
  -4  -4  -1 258.922  18.964   2
  -4  -4  -1 269.078  18.580   3
   4   4   1 266.876  18.414   1
   4   4   1 272.023  17.680   4
   4   4   1 303.704  21.976   3
  -5  -4  -1 27.2811 11.2596   3
  -5  -4  -1 -3.4999  6.3132   4
   5   4   1 8.98884 3.17648   1
   5   4   1 12.0325  6.1570   3
  -6  -4  -1 155.204  15.529   3
  -6  -4  -1 159.982  14.443   4
   6   4   1 171.949  12.869   3
  -7  -4  -1 3.84250 9.81767   3
  -7  -4  -1 6.25901 6.58837   4
   7   4   1 -3.2649  6.7985   3
  -8  -4  -1 15.9648 17.1042   3
  -8  -4  -1 16.2106  7.1291   4
   8   4   1 6.72856 7.70849   3
  -9  -4  -1 349.940  26.323   3
 -10  -4  -1  3.3569 15.4102   3
 -11  -4  -1  8.1714 22.2866   3
  11   4   1 -2.6988  4.8554   5
 -12  -4  -1 -10.296  18.468   3
 -13  -4  -1 24.2988 22.1505   3
 -11   5   1  5.1872 17.5016   3
 -10   5   1  1.6138 13.0284   3
 -10   5   1  2.6998 11.2529   2
  -9   5   1 -5.8931 10.3972   2
  -9   5   1  2.1242 18.2810   3
  -8   5   1 18.2310 11.7564   3
  -8   5   1 14.3231  9.5057   2
  -8   5   1 9.65783 5.45124   5
   7  -5  -1 30.4541 13.1716   3
  -7   5   1 37.6621  9.6935   2
  -7   5   1 34.4610  7.3750   5
   6  -5  -1 176.942  16.469   3
  -6   5   1 205.078  17.481   2
  -6   5   1 206.641  16.180   3
  -6   5   1 193.777  16.716   5
  -6   5   1 176.685  22.818   1
  -5   5   1 39.1897 11.1316   3
  -5   5   1 13.9384 14.9164   1
  -5   5   1 30.4543 10.8997   2
  -5   5   1 23.3413  4.9906   5
   4  -5  -1 9.93358 5.85148   3
  -4   5   1 -3.1388  8.7359   3
  -4   5   1 -4.4812  6.1329   5
  -4   5   1 6.66758 6.82929   2
  -4   5   1 0.70845 9.60334   1
   3  -5  -1 152.181  12.872   3
  -3   5   1 126.339   9.569   5
  -3   5   1 138.278  11.115   2
   2  -5  -1 7.74439 6.13818   2
  -2   5   1 -2.0706  5.3312   5
   1  -5  -1 19.7537  8.9168   2
  -1   5   1 25.2796  9.5570   2
  -1   5   1 34.2649  7.3610   4
   0  -5  -1 575.384  36.148   4
   0  -5  -1 540.278  36.716   2
   0   5   1 579.749  40.727   4
   0   5   1 520.206  31.328   5
   0   5   1 578.748  39.117   2
  -1  -5  -1 43.4120  6.9253   4
   1   5   1 41.6890  7.5526   2
   1   5   1 46.7866  7.0342   5
   1   5   1 31.1964  7.2944   4
  -2  -5  -1 242.981  18.333   2
  -2  -5  -1 255.743  18.559   3
  -2  -5  -1 253.508  19.975   4
   2   5   1 257.360  15.570   5
   2   5   1 265.444  16.588   2
   2   5   1 255.946  16.218   4
  -3  -5  -1 45.6542  9.2315   4
  -3  -5  -1 45.9614  8.5133   3
  -3  -5  -1 31.3792  7.3567   2
   3   5   1 27.1271  7.6457   4
  -4  -5  -1 6.50894 6.44210   3
  -4  -5  -1 -5.4319  8.7777   4
   4   5   1 26.0666  8.6180   4
  -5  -5  -1 6.08336 7.42555   3
  -5  -5  -1 -1.1363  6.2647   4
  -5  -5  -1 1.01219 6.89125   2
   5   5   1 3.21336 5.86991   3
   5   5   1 7.35892 3.82729   1
  -6  -5  -1 165.045  14.610   4
  -6  -5  -1 203.089  14.985   3
  -6  -5  -1 179.072  13.143   2
   6   5   1 165.494  13.309   3
   6   5   1 175.672  11.198   1
  -7  -5  -1 6.85797 9.62726   3
   7   5   1 0.46149 9.80131   3
  -9  -5  -1 85.4844 15.6701   3
 -10  -5  -1 -23.854  15.616   3
 -11  -5  -1 54.8093 24.5095   3
  11   5   1 41.5084  7.6786   5
 -12  -5  -1 28.7186 19.0604   3
 -13  -5  -1  8.5733 22.6513   3
 -10   6   1 25.0202 13.6257   3
  -9   6   1  0.3703 17.3409   3
  -9   6   1 17.4336 11.0487   2
  -8   6   1 -0.5801 14.8766   3
  -8   6   1  1.5473 10.0990   2
   7  -6  -1 -6.8113  8.3415   3
  -7   6   1 10.2219 13.8220   3
  -7   6   1 -5.9661 12.8530   2
  -7   6   1 0.80536 6.55027   5
   6  -6  -1 37.3486 11.9837   3
  -6   6   1  4.6919 12.2334   3
  -6   6   1 -19.077  16.898   1
  -6   6   1 12.0359  8.8450   2
  -6   6   1 14.7590  7.6596   5
   5  -6  -1 143.748  14.763   3
  -5   6   1 175.916  13.522   2
  -5   6   1 161.975  19.230   1
  -5   6   1 150.597  11.758   5
   4  -6  -1 14.5587  6.7678   3
  -4   6   1 22.4807  7.7101   5
  -4   6   1 -0.1390 10.4513   2
  -4   6   1  8.3480 15.9944   1
  -4   6   1 24.2216  8.2797   4
   3  -6  -1 52.3038  8.4778   3
  -3   6   1 54.2586  6.8298   5
  -3   6   1 47.9219 11.3421   4
  -3   6   1 65.4742 10.9378   2
   2  -6  -1 72.2002  8.3647   2
   2  -6  -1 78.4029  8.9521   3
  -2   6   1 65.5207  9.1704   4
  -2   6   1 71.7454  9.5312   5
  -2   6   1 85.1339  8.8773   2
   1  -6  -1 89.2991 10.4156   2
  -1   6   1 75.9326 11.3435   4
  -1   6   1 81.9187 11.1686   2
  -1   6   1 66.0328  7.8510   5
   0  -6  -1 2.39199 6.24787   4
   0  -6  -1 16.9860  9.2432   2
   0   6   1 6.42306 7.17792   4
   0   6   1 3.04331 6.87510   2
   0   6   1  8.5623 10.4070   5
  -1  -6  -1 1368.12   87.84   4
  -1  -6  -1 1331.46   82.09   2
   1   6   1 1418.24   76.54   2
   1   6   1 1383.49  105.56   4
   1   6   1 1409.17   84.15   5
  -2  -6  -1 26.4432  6.8696   2
  -2  -6  -1 20.5942  4.7485   3
  -2  -6  -1 8.79741 6.49436   4
   2   6   1 44.3626 10.7763   5
   2   6   1 44.6332 11.1309   2
   2   6   1 14.0123 10.1922   4
  -3  -6  -1 448.816  32.850   2
  -3  -6  -1 433.158  28.951   3
  -3  -6  -1 455.947  29.708   4
   3   6   1 454.676  28.934   5
   3   6   1 442.730  33.564   4
  -4  -6  -1 21.5834  8.8258   3
  -4  -6  -1 19.1980  7.4152   2
  -4  -6  -1 16.8226  6.4433   4
   4   6   1 23.4257  6.3697   5
   4   6   1 25.4370 10.5173   4
  -5  -6  -1 -15.509   9.742   3
  -5  -6  -1 15.3547  9.9943   2
  -5  -6  -1 13.3725  6.3856   4
   5   6   1 -5.1293  7.3036   4
   5   6   1 4.10668 7.76947   3
  -6  -6  -1 29.2210 11.5045   3
  -6  -6  -1 34.5685  8.0389   2
  -6  -6  -1 22.3205  6.9548   4
   6   6   1 32.5340  7.1517   3
   6   6   1 38.7542  4.6821   1
  -7  -6  -1 80.3744 10.3996   2
  -7  -6  -1 78.6335 15.1829   3
  -7  -6  -1 84.9355  9.4993   4
   7   6   1 95.9548  7.8893   1
   7   6   1 87.1320  9.8897   3
  -8  -6  -1 43.2344  9.9860   2
  -8  -6  -1 71.3295 11.8814   4
   8   6   1 46.4654  9.1627   3
 -10  -6  -1 19.6307 15.6156   3
  10   6   1 -2.3679  7.4610   5
  11   6   1 189.885  67.710   5
 -12  -6  -1 -1.8579 17.6739   3
 -13  -6  -1 10.9926 19.7027   3
  -9   7   1  1.8310 11.3249   2
  -8   7   1 -1.5783 10.1854   2
  -8   7   1 -5.4212 12.1235   4
   7  -7  -1 5.80800 8.77085   3
  -7   7   1 -23.561  13.381   2
  -7   7   1 -0.7703  4.9651   5
  -7   7   1 15.4801 10.5640   4
  -6   7   1 15.2137  9.3891   2
  -6   7   1 22.9511  6.2113   5
   5  -7  -1 -5.7714 10.7346   3
  -5   7   1 12.2747  8.3772   5
  -5   7   1 25.1158 14.1401   4
  -5   7   1 -20.494  17.390   1
  -5   7   1 8.85816 8.52196   2
  -4   7   1 -2.8326 11.0844   2
  -4   7   1 46.7621 25.6864   4
  -4   7   1  7.6992 12.5160   1
  -4   7   1 6.30248 5.93591   5
   3  -7  -1 2.27810 7.44958   3
  -3   7   1 12.2280 10.5820   2
  -3   7   1  0.6395 11.0789   4
  -3   7   1 10.0795  6.2533   5
  -3   7   1 33.8057 16.4798   1
   2  -7  -1 12.9004  5.4373   3
   2  -7  -1 7.90498 6.42578   2
  -2   7   1 -20.484  10.745   1
  -2   7   1 2.09614 6.95529   2
  -2   7   1 -2.1363  7.1705   4
  -2   7   1 2.57166 8.39202   5
   1  -7  -1 20.0044  6.0404   3
   1  -7  -1 11.8123  9.0363   2
  -1   7   1 -1.0389  8.6949   4
  -1   7   1 20.3351  7.3772   2
  -1   7   1 16.7393  6.2829   5
   0  -7  -1 24.2631  6.8516   4
   0  -7  -1 29.6599  6.9954   2
   0   7   1 32.1496  9.1401   5
   0   7   1 29.4484  7.6639   2
   0   7   1 33.3904  7.6586   4
  -1  -7  -1 30.9176  7.0448   4
   1   7   1 28.9097  7.8731   2
   1   7   1 41.2381  9.5027   5
   1   7   1 17.5668  7.4656   4
  -2  -7  -1 2.22245 9.36780   2
  -2  -7  -1 13.0812  9.0529   4
   2   7   1 -1.8895  7.0448   4
   2   7   1 18.5281  7.6283   2
   2   7   1 -10.402   9.123   5
  -3  -7  -1 119.291  11.727   2
  -3  -7  -1 133.227  11.242   3
  -3  -7  -1 123.077  12.999   4
   3   7   1 125.082  10.503   5
   3   7   1 150.024  13.945   2
   3   7   1 149.664  11.472   4
  -4  -7  -1 25.4162  7.3592   2
  -4  -7  -1 24.6927  9.1083   4
  -4  -7  -1 28.2872  6.7981   3
   4   7   1 19.8982  6.4501   5
   4   7   1 12.0282  7.6607   2
  -5  -7  -1 5.30867 6.78425   3
  -5  -7  -1 -2.5703 10.1166   2
  -5  -7  -1 7.72457 6.39841   4
   5   7   1 -12.424   7.350   4
   5   7   1 -4.0229  8.2699   5
  -6  -7  -1 19.7506 11.3261   3
  -6  -7  -1 3.76729 7.70709   2
  -6  -7  -1 -0.5271  6.4259   4
   6   7   1 1.75574 6.20843   3
   6   7   1 2.88827 5.74129   5
  -7  -7  -1 20.7717 13.4552   3
  -7  -7  -1 5.23108 8.51385   2
  -7  -7  -1 16.8585  7.5029   4
   7   7   1 15.9158  9.8628   3
   7   7   1 11.1231  3.0012   1
   7   7   1 21.6241  6.1932   5
  -8  -7  -1 17.3409 13.1229   2
  -8  -7  -1 23.6064 12.2606   3
  -8  -7  -1 21.4291 11.6412   4
   8   7   1 30.5465  6.3696   1
   8   7   1 40.9997 12.0038   3
   8   7   1 35.2484  6.7337   5
  -9  -7  -1 12.8481 12.8583   3
   9   7   1 13.2016  9.1096   5
 -10  -7  -1 -46.913  22.638   3
  10   7   1 1.72472 8.28030   5
 -11  -7  -1 12.3665 16.1634   3
  11   7   1 5.06850 7.81520   5
 -12  -7  -1  6.6801 17.7628   3
 -13  -7  -1 -7.8217 28.0216   3
  -9   8   1  7.6731 20.6925   4
  -8   8   1 -9.1214 11.3189   2
  -8   8   1  6.7301 17.3856   4
  -7   8   1 -20.633  11.277   4
  -7   8   1 -4.1216 14.2282   2
   6  -8  -1 46.1130 12.0480   3
  -6   8   1 29.5086 14.7620   4
  -6   8   1 33.5929 14.0836   2
   5  -8  -1  7.4998 10.4242   3
  -5   8   1 11.5183 13.8445   4
  -5   8   1 18.0031 12.8225   2
   4  -8  -1 17.0532 10.2610   3
  -4   8   1 28.4333 12.1687   2
  -4   8   1 28.7186  9.7296   4
  -4   8   1 26.2116  9.7066   5
  -4   8   1 -10.754  18.485   1
   3  -8  -1 67.6375 11.6178   3
  -3   8   1 98.3456 13.8060   4
  -3   8   1 95.4306 11.7545   5
  -3   8   1 94.7012 16.3966   1
  -3   8   1 98.8562 13.4413   2
   2  -8  -1 87.4937 10.0041   3
   2  -8  -1 104.612  12.115   2
  -2   8   1 95.6894  9.6864   5
  -2   8   1 87.1511 19.5836   1
  -2   8   1 88.9018 10.3817   2
  -2   8   1 91.8670 13.1179   4
   1  -8  -1 55.6296  8.2703   3
   1  -8  -1 45.8310  7.9785   2
  -1   8   1 51.1234 10.2939   5
  -1   8   1 52.1588 11.7957   4
  -1   8   1 49.0040 11.4921   2
   0  -8  -1 15.7833  6.9448   2
   0  -8  -1 29.4668  7.5305   4
   0   8   1 26.5386  7.9131   2
   0   8   1 30.3329  9.4635   5
   0   8   1 39.8259  8.0301   4
  -1  -8  -1 -0.8859  9.3691   2
  -1  -8  -1 19.9956  9.6559   4
   1   8   1 19.1194 10.6909   2
   1   8   1 11.4717 10.2759   4
  -2  -8  -1 33.3599  7.3093   4
  -2  -8  -1 37.4376  6.8572   3
  -2  -8  -1 38.5457  7.7508   2
   2   8   1 40.5337  8.3079   4
   2   8   1 30.6461  7.3239   5
   2   8   1 34.5752 11.2982   2
  -3  -8  -1 4.31975 6.59447   4
  -3  -8  -1 2.59553 7.34909   3
  -3  -8  -1 1.96683 6.84471   2
   3   8   1 -6.6683 10.6455   2
   3   8   1 3.36211 7.24366   4
   3   8   1 -0.2922  6.5418   5
  -4  -8  -1  9.4577 10.3881   2
  -4  -8  -1 28.1498  8.5285   3
  -4  -8  -1 20.6693  7.0813   4
   4   8   1  5.9175 10.5436   4
   4   8   1 11.7087  6.9348   5
   4   8   1 14.0631  7.9410   2
  -5  -8  -1 19.8581  7.0760   4
  -5  -8  -1 16.8816  7.0623   3
  -5  -8  -1 10.7507  7.7853   2
   5   8   1 18.4449 11.0663   4
   5   8   1 13.4189  6.8557   5
  -6  -8  -1 31.4975  7.7201   4
  -6  -8  -1 31.8046 11.6103   3
   6   8   1 21.8744  8.6330   4
   6   8   1 16.1774  9.5141   5
  -7  -8  -1 15.0359 11.9972   2
  -7  -8  -1 -13.374   9.152   3
  -7  -8  -1 -11.860   7.330   4
   7   8   1 -8.6867  8.9451   5
   7   8   1 5.50166 3.75703   1
   7   8   1 -3.0762  7.1259   3
  -8  -8  -1 8.67736 9.32463   2
  -8  -8  -1 -6.8246 16.8853   3
   8   8   1 11.1308  3.9358   1
  -9  -8  -1  3.9237 14.1707   3
   9   8   1 19.9194  9.4262   5
 -10  -8  -1 29.3372 22.6134   3
  10   8   1 -1.1005  6.5706   5
 -11  -8  -1 63.2128 17.9375   3
  11   8   1 38.6036  8.9323   5
 -13  -8  -1 -24.000  19.561   3
  -8   9   1  0.3413 20.4192   4
  -7   9   1 -2.3263 15.9532   2
  -7   9   1 -4.8667 11.8377   4
   6  -9  -1 28.9395 11.1916   3
  -6   9   1 48.6983 15.0649   2
  -6   9   1  0.6418 15.8758   4
   5  -9  -1  7.2354 10.0452   3
  -5   9   1 -0.5188  9.7572   4
  -5   9   1 23.0007  9.6512   2
  -5   9   1 18.4879  8.0552   5
   4  -9  -1 25.3564  7.2831   3
  -4   9   1 8.45636 9.96998   5
  -4   9   1 34.5495 13.8413   4
  -4   9   1 15.4189 12.8462   2
   3  -9  -1 23.0267  7.0533   3
  -3   9   1 12.0540  8.8668   2
  -3   9   1 22.6887  9.7515   4
  -3   9   1 6.82160 7.39818   5
   2  -9  -1 2.26849 7.82206   2
  -2   9   1 -3.2021 10.6297   5
  -2   9   1 2.81891 8.34671   4
  -2   9   1  0.2493 12.1857   2
   1  -9  -1 1.53598 8.25295   3
  -1   9   1 8.95410 8.30237   2
  -1   9   1 -4.0256 11.3938   4
  -1   9   1 10.8693 10.4610   5
   0  -9  -1 -10.338   8.607   3
   0  -9  -1 -13.247   9.746   2
   0   9   1  3.4562 14.5085   1
   0   9   1 -15.081   8.265   2
   0   9   1 13.4018 11.4320   4
   0   9   1 -4.6915  9.3973   5
  -1  -9  -1 61.1622 11.3528   2
  -1  -9  -1 67.9116  9.2118   4
   1   9   1 51.0684  9.5133   2
   1   9   1 69.7834  9.3494   4
  -2  -9  -1 120.312  13.112   2
  -2  -9  -1 156.957  11.997   3
  -2  -9  -1 146.291  11.766   4
   2   9   1 117.668  14.884   2
   2   9   1 116.091  13.387   5
   2   9   1 124.586  11.946   4
  -3  -9  -1 7.81448 7.66736   2
  -3  -9  -1 1.53244 5.20639   3
  -3  -9  -1 -3.0475  7.0979   4
   3   9   1 8.28547 7.12100   5
   3   9   1 26.8075 11.2276   4
  -4  -9  -1 393.953  26.301   4
  -4  -9  -1 399.841  25.469   2
  -4  -9  -1 387.845  25.692   3
   4   9   1 406.766  45.457   2
   4   9   1 425.598  28.830   4
   4   9   1 337.100  23.823   5
  -5  -9  -1 114.284  12.910   3
  -5  -9  -1 130.064  14.381   2
  -5  -9  -1 114.449  13.617   4
   5   9   1 105.804  13.093   5
   5   9   1 115.828  12.090   4
  -6  -9  -1 273.068  18.759   2
  -6  -9  -1 256.731  18.772   4
  -6  -9  -1 282.036  21.104   3
   6   9   1 262.635  17.773   5
   6   9   1 279.470  20.313   4
  -7  -9  -1 36.5552 10.3379   2
  -7  -9  -1 69.7427 12.7529   4
  -7  -9  -1 63.1467 10.7337   3
   7   9   1 48.2084  8.5390   5
   7   9   1 51.9943  5.4320   1
  -8  -9  -1 17.0220 13.0351   3
   8   9   1 0.80010 7.16527   5
   8   9   1 -1.9390  3.9787   1
  -9  -9  -1 28.8678 20.1910   3
   9   9   1 21.3961 10.2007   5
 -10  -9  -1 -7.4161 16.4031   3
 -11  -9  -1 -17.922  23.474   3
  11   9   1 8.80782 9.76669   5
 -12  -9  -1 56.9542 18.2707   3
 -13  -9  -1 65.5386 29.7970   3
  -7  10   1 31.7243 19.8294   4
  -6  10   1 15.9194 11.3851   2
  -6  10   1 24.4271 12.5773   4
   5 -10  -1 12.6972  6.8175   3
  -5  10   1 15.3620 10.8792   4
  -5  10   1 24.7413 10.3064   2
   4 -10  -1 28.7666  9.6304   3
  -4  10   1 46.8891 14.3274   2
  -4  10   1 20.8339 10.4376   4
   3 -10  -1 57.2218 10.3377   3
  -3  10   1 42.1535 10.5774   4
  -3  10   1 64.5998 11.0251   2
   2 -10  -1 111.821  12.169   2
   2 -10  -1 131.455  12.457   3
  -2  10   1 130.528  13.407   2
   1 -10  -1 13.7762  8.1757   2
  -1  10   1 8.40621 9.16164   2
  -1  10   1 5.58586 8.97134   4
  -1  10   1  1.7350 10.9731   5
   0 -10  -1 39.4454 12.1029   2
   0  10   1 53.7505 12.8628   4
   0  10   1 33.0670 11.8481   5
   0  10   1 71.8489 10.7657   2
  -1 -10  -1 75.6153 10.2939   4
  -1 -10  -1 80.1747 10.4777   2
   1  10   1 79.4336  9.8708   5
   1  10   1 91.6717 11.1882   2
  -2 -10  -1 202.348  17.675   4
  -2 -10  -1 237.636  18.022   2
  -2 -10  -1 226.470  15.917   3
   2  10   1 215.778  15.588   5
   2  10   1 214.086  16.137   4
   2  10   1 193.339  16.430   2
  -3 -10  -1 -6.9670  5.3948   3
  -3 -10  -1 17.2772  7.8665   4
  -3 -10  -1 1.40316 8.13948   2
   3  10   1 12.0357 12.0372   4
   3  10   1 4.46975 8.98695   2
  -4 -10  -1 31.9072  8.9917   2
  -4 -10  -1 41.5902  8.8216   4
  -4 -10  -1 39.5379  9.3126   3
   4  10   1 19.7573 11.1223   5
  -5 -10  -1 102.416  12.156   4
  -5 -10  -1 149.532  13.990   3
   5  10   1 141.318  16.004   4
   5  10   1 148.277  12.462   5
   5  10   1 145.670  17.646   2
  -6 -10  -1 11.3837  7.9313   4
  -6 -10  -1 -24.848  12.407   2
   6  10   1 -10.055   8.864   4
   6  10   1  0.6282 10.7105   5
  -7 -10  -1 120.026  15.615   3
   7  10   1 80.4467 13.1350   4
   7  10   1 119.659  13.853   5
  -8 -10  -1 24.5520 16.3944   3
   8  10   1 23.4144  6.0960   1
  -9 -10  -1 24.0096 14.4760   3
   9  10   1 1.84622 2.36652   1
 -10 -10  -1 30.3175 22.7836   3
 -11 -10  -1 -6.8893 14.8272   3
 -12 -10  -1  7.4901 24.7857   3
  -6  11   1  3.8825 14.0116   4
  -5  11   1 19.6799 11.7014   2
  -5  11   1 10.3260 17.0788   4
  -4  11   1 22.8522 10.9163   2
  -4  11   1  4.7265 10.4565   4
   3 -11  -1 5.99942 8.81661   3
  -3  11   1 -5.9721  9.9869   4
  -3  11   1  5.0196 13.6620   2
   2 -11  -1 11.8582  6.5639   3
  -2  11   1 18.2581 10.0113   4
  -2  11   1 12.7567  9.7353   2
   1 -11  -1 44.5819 10.0272   3
  -1  11   1  4.8933 13.5646   2
  -1  11   1 24.4416 10.0426   4
   0 -11  -1 65.4640 10.1513   2
   0 -11  -1 72.8290 14.3726   3
   0  11   1 54.6789 11.0636   2
   0  11   1 75.0476 14.9418   4
  -1 -11  -1 3.25121 8.25573   2
   1  11   1 -30.875  17.241   1
   1  11   1 15.9495  9.5875   4
   1  11   1 -0.3924 13.1097   2
  -2 -11  -1 6.89154 6.83321   3
  -2 -11  -1 -5.2074  8.1698   4
  -2 -11  -1 0.72928 8.04404   2
   2  11   1 -19.429  15.205   1
   2  11   1 0.24592 8.93637   4
  -3 -11  -1 188.705  16.186   3
  -3 -11  -1 212.851  16.023   4
   3  11   1 235.078  18.809   4
   3  11   1 196.544  16.709   2
   3  11   1 206.716  20.934   1
  -4 -11  -1 23.0552  8.7763   3
  -4 -11  -1 15.5513 12.2832   2
   4  11   1  6.1196 10.1194   2
   4  11   1  3.0515 13.2667   4
  -5 -11  -1 88.8967 11.9187   2
  -5 -11  -1 94.7745 12.5364   3
   5  11   1 117.243  12.498   4
   5  11   1 125.078  13.067   2
  -6 -11  -1  0.9389 10.9945   3
   6  11   1 6.56191 9.40585   4
   7  11   1 95.9608 12.4783   4
   7  11   1 80.2715 14.6610   1
  -8 -11  -1 6.43160 9.81061   3
   8  11   1 -2.2817  5.4250   1
   8  11   1 10.5453 11.0009   1
  -9 -11  -1 35.1229 14.3417   3
   9  11   1 35.9644  4.7709   1
   9  11   1 30.4947  6.9039   1
 -10 -11  -1 38.5841 22.6337   3
 -11 -11  -1 17.0080 15.8690   3
 -12 -11  -1 -12.097  26.096   3
  -5  12   1  1.1701 13.4650   4
  -4  12   1 -7.3696 17.8513   4
  -4  12   1 41.2591 16.8929   2
  -3  12   1  6.7640 10.2907   2
  -3  12   1 -3.9614 15.4602   4
   2 -12  -1 45.3533  9.6504   3
  -2  12   1 12.7444 14.9009   2
  -2  12   1 38.8879 11.2051   4
   1 -12  -1 -12.724  10.241   3
  -1  12   1 -2.4882 10.3212   4
  -1  12   1  4.3555 14.0346   2
   0 -12  -1 2.74223 9.87286   3
   0  12   1 26.4860 10.5356   2
   0  12   1 16.1171 13.5400   4
  -1 -12  -1 2.63238 7.76581   3
   1  12   1 13.5399  9.7969   4
   1  12   1 8.06621 9.68778   2
  -2 -12  -1 44.3021  7.7863   3
   2  12   1 68.5747 19.1049   1
   2  12   1 59.5456 14.8051   2
   2  12   1 28.1137 14.0779   4
  -3 -12  -1 127.943  11.634   3
   3  12   1 159.092  19.315   1
   3  12   1 133.660  17.263   2
   3  12   1 91.9846 16.8172   4
  -4 -12  -1 153.513  15.052   3
   4  12   1 170.074  15.982   1
   4  12   1 167.092  18.055   4
   4  12   1 171.079  15.642   2
  -5 -12  -1 20.4284  9.7645   3
   5  12   1 20.7693 13.8049   1
   5  12   1 20.7200 13.5835   4
   5  12   1 20.2623 10.4092   2
  -6 -12  -1 49.7175 11.7801   3
   6  12   1 37.2308 14.8005   1
   6  12   1 50.9783 14.4627   4
  -7 -12  -1 43.5947 13.7418   3
   7  12   1 40.5735 15.4411   4
   7  12   1 60.2591 13.0838   1
  -8 -12  -1  3.8611 10.1505   3
   8  12   1 31.9065 11.6575   1
  -9 -12  -1 76.9266 15.7861   3
 -10 -12  -1 73.0546 22.1073   3
 -11 -12  -1 -2.8328 16.6540   3
  -4  13   1 -18.464  12.883   4
  -3  13   1 21.1101 17.8094   2
  -3  13   1 -7.4665 12.3006   4
  -2  13   1 15.5136 11.0885   2
  -2  13   1 17.0686 16.8711   4
  -1  13   1  3.6540 14.7952   4
  -1  13   1  9.7972 10.6055   2
   0  13   1 45.5523 11.7909   2
   0  13   1 57.1533 15.3873   4
  -1 -13  -1 -3.0576  7.8916   3
  -1 -13  -1 1.31445 6.21110   3
   1  13   1 -2.1158 14.3958   4
   1  13   1  7.0363 10.5853   2
  -2 -13  -1 -3.7341  4.7016   3
   2  13   1 -6.3260 10.0666   2
   2  13   1  4.6036 10.0616   4
  -3 -13  -1 -5.9630  5.2635   3
   3  13   1 -1.1574 10.2380   2
   3  13   1 -8.0769  9.7536   4
  -4 -13  -1 -18.230   8.552   3
   4  13   1 -4.6402 10.2364   2
   4  13   1 13.0082 14.2184   4
   4  13   1 14.5116 13.8594   1
  -5 -13  -1 33.2351  7.7775   3
   5  13   1 56.8044 11.8721   2
   5  13   1 45.9281 10.9340   4
   5  13   1 48.0027 14.0901   1
  -6 -13  -1 0.32882 7.68819   3
   6  13   1 -13.463  13.223   1
   6  13   1 -2.2804  9.9744   4
  -7 -13  -1 -19.795  13.253   3
   7  13   1  3.3728 10.7160   4
   7  13   1 -20.425  11.613   1
  -8 -13  -1 36.0556 15.7661   3
  -9 -13  -1 15.9143 12.8658   3
 -10 -13  -1 -9.9672 21.0292   3
 -11 -13  -1  6.4486 16.8554   3
  -3  14   1 -17.643  18.231   4
  -2  14   1 13.3601 13.6509   4
  -1  14   1 42.3009 12.7645   2
  -1  14   1 21.7553 17.6251   4
   0  14   1  7.3706 16.6817   4
   0  14   1 -0.5630 10.6762   2
  -1 -14  -1 -4.0920  6.1606   3
   1  14   1 15.1924 16.0890   4
   1  14   1  6.4419 11.0607   2
  -2 -14  -1 10.3214  7.0513   3
   2  14   1  2.1227 11.0352   4
   2  14   1 -19.847  10.468   2
  -3 -14  -1 7.19446 7.48963   3
   3  14   1  5.0394 10.4252   4
   3  14   1 -15.631  10.897   2
  -4 -14  -1 0.84457 8.43126   3
   4  14   1 -4.1655 10.7445   4
   4  14   1 -7.5486 15.2241   2
  -5 -14  -1 -12.156   9.803   3
   5  14   1 -9.8768 10.3756   4
   5  14   1 -1.4781 10.5592   2
  -6 -14  -1 22.4704 11.9587   3
   6  14   1 41.7556 15.7923   1
   6  14   1 19.7252 11.8165   4
  -7 -14  -1 -1.5235  9.4196   3
   7  14   1 19.3414 16.5622   4
  -8 -14  -1  8.8748 15.4682   3
   8  14   1  1.3850 11.7749   4
  -9 -14  -1 -0.1004 12.9347   3
 -10 -14  -1 23.2909 20.4197   3
  -1  15   1 -26.537  18.661   4
   0  15   1 -3.3408 19.5477   4
   1  15   1 -8.7263 14.0540   4
   1  15   1 26.2961 20.1229   2
   2  15   1 12.9143 16.7866   4
   2  15   1 -15.839  18.844   2
   3  15   1 29.6879 17.4212   2
   3  15   1  8.6094 16.6862   4
   4  15   1 21.0660 12.2631   2
   4  15   1 -6.0927 11.5400   4
   5  15   1 13.8019 14.7139   2
   5  15   1 13.0399 16.8619   4
  -6 -15  -1 2.45614 6.99243   3
   6  15   1  3.9113 12.7625   4
   7  15   1 20.1904 14.1442   4
  -8 -15  -1 14.1818 11.6562   3
   8  15   1 -12.492  14.044   4
   2  16   1 -9.8689 13.8779   4
   3  16   1 -5.6045 14.0885   4
   4  16   1 -3.0156 19.6860   4
   5  16   1  1.3720 18.8079   4
   6  16   1 -20.970  13.770   4
   5  16  -2 -11.662  17.517   4
  -5 -16   2 -1.7990  4.5021   3
   4  16  -2 53.1807 13.8525   4
   3  16  -2 31.5497 17.6388   4
   2  16  -2 -3.6212 17.7617   4
  -7 -15   2 12.2036  6.6812   3
   6  15  -2 29.3379 12.7677   4
  -6 -15   2 21.1609  8.7777   3
   5  15  -2  4.9773 16.4096   4
  -5 -15   2 2.98736 7.02523   3
   4  15  -2 -3.0400 10.3317   4
   4  15  -2 -10.951  11.981   2
  -4 -15   2 -0.5416  6.6656   3
   2  15  -2 23.2631 16.8401   2
   2  15  -2 -2.5823 10.7176   4
  -2 -15   2 1.02579 5.51098   3
   1  15  -2  6.2417 16.8221   2
   1  15  -2 19.8924 16.9391   4
   0  15  -2 10.5140 12.9442   4
  -1  15  -2 12.3317 12.9811   4
  -9 -14   2  7.9078 14.4936   3
  -8 -14   2 10.0080 12.8581   3
  -7 -14   2  2.9470 15.0750   3
   6  14  -2 24.8127 11.3589   4
  -6 -14   2 19.5673 14.6867   3
   5  14  -2 -28.173  13.663   4
   5  14  -2  3.0656 11.7867   1
  -5 -14   2 13.0037 13.7264   3
   4  14  -2 -2.8039 10.2891   2
   4  14  -2 -10.465  13.556   4
  -4 -14   2 8.12229 8.95407   3
   3  14  -2 15.1012 14.9740   2
   3  14  -2 -4.0491 10.0705   4
  -3 -14   2 18.2198 12.1155   3
   2  14  -2  1.3803 10.6054   2
   2  14  -2 0.63920 9.85818   4
  -2 -14   2 6.74458 8.18614   3
   1  14  -2  1.6560 10.1118   2
   1  14  -2 13.1576 14.7376   4
   0  14  -2 18.0199 14.9067   2
   0  14  -2 15.6875 11.1140   4
  -1  14  -2 15.5374 15.1151   2
  -1  14  -2  4.3145 11.1539   4
  -2  14  -2  7.4006 11.3524   4
  -2  14  -2 13.8419 16.1292   2
  -3  14  -2 14.4899 17.3737   4
 -10 -13   2 21.5496 15.4089   3
  -9 -13   2  6.3161 13.4316   3
  -8 -13   2 10.2424 11.6811   3
  -7 -13   2 10.3224 11.0351   3
   6  13  -2 25.8026 14.2825   4
   6  13  -2 -3.3472 12.3036   1
  -6 -13   2 -15.494   9.905   3
   5  13  -2 31.6310 12.7754   1
   5  13  -2 18.7095 13.3000   4
  -5 -13   2 35.2417 10.3168   3
   4  13  -2  4.1323 13.1080   1
   4  13  -2 20.2136 13.0622   4
   4  13  -2 -1.1956  9.8197   2
  -4 -13   2 -11.696  12.278   3
   3  13  -2 48.6402 14.8766   2
   3  13  -2 33.7966 13.7007   4
   3  13  -2 38.5357 14.1563   1
  -3 -13   2 21.3636 12.2195   3
   2  13  -2  7.6903 14.3278   2
   2  13  -2  3.4361 12.9832   4
   1  13  -2 6.87761 9.38683   4
   1  13  -2 -21.246   9.985   2
   0  13  -2 -7.1534  9.8362   4
   0  13  -2 38.2734 15.7099   2
  -1  13  -2 14.9706 14.5428   2
  -1  13  -2 8.64752 9.56130   4
   1 -13   2 -3.5651 10.2697   3
  -2  13  -2 12.4579 10.3803   4
  -2  13  -2 20.0801 14.5859   2
  -3  13  -2 -19.877  10.663   4
  -3  13  -2  9.6488 14.4323   2
  -4  13  -2 -4.3774 17.4121   4
  -5  13  -2 -3.5889 13.1972   4
 -11 -12   2 -7.8065 25.4663   3
 -10 -12   2 -0.3904 14.8286   3
  -9 -12   2 -4.0566 12.8856   3
  -8 -12   2 12.3112 11.6556   3
  -7 -12   2 11.0999 10.5368   3
   6  12  -2 14.1206 10.8195   1
   6  12  -2 18.0319  9.1367   4
  -6 -12   2 13.9594  9.7223   3
   5  12  -2  0.8020 10.6117   1
   5  12  -2 6.19393 8.56905   4
  -5 -12   2 -0.8166 12.4017   3
   4  12  -2 176.997  14.812   2
   4  12  -2 141.100  16.553   1
   4  12  -2 136.240  15.032   4
  -4 -12   2 159.917  16.517   2
   3  12  -2 29.8518 10.1344   2
   3  12  -2 48.9799 15.3767   1
   3  12  -2 13.2132 12.5217   4
  -3 -12   2 21.2823 12.1802   2
  -3 -12   2 31.6670  8.6524   3
   2  12  -2 51.2617 16.4013   1
   2  12  -2 35.1201 12.8442   4
   2  12  -2 38.4203 14.3399   2
  -2 -12   2 32.5720 12.0282   2
   1  12  -2 8.34712 8.76262   4
   1  12  -2 16.7512 13.5100   2
  -1 -12   2  9.4984 11.4745   2
   0  12  -2 159.045  18.521   4
   0  12  -2 154.250  14.641   2
   0 -12   2 151.294  14.398   2
  -1  12  -2 28.8980 13.3051   4
  -1  12  -2 21.1018 13.5953   2
   1 -12   2 19.5470 11.1124   3
  -2  12  -2 49.3474 10.9931   2
  -2  12  -2 46.1772 13.9001   4
  -3  12  -2 2.34206 9.78945   2
  -3  12  -2 -27.635  13.325   4
   3 -12   2 -3.5800 11.0545   3
  -4  12  -2 50.2063 12.3747   4
  -4  12  -2 49.0521 15.3300   2
  -5  12  -2 39.9078 12.6751   2
  -5  12  -2 34.0280 16.8075   4
  -6  12  -2 32.3709 18.9884   4
 -11 -11   2 11.0032 17.9116   3
 -10 -11   2  7.7302 14.2644   3
  -9 -11   2 11.3834 12.8692   3
  -8 -11   2 -6.1794 11.1559   3
   7  11  -2 21.5741  7.2153   1
  -7 -11   2 11.0393 10.6024   3
   6  11  -2 4.47699 8.85373   4
   6  11  -2  8.5159 11.1642   1
   5  11  -2  0.8507 12.1509   4
  -5 -11   2 0.32754 7.22333   4
  -5 -11   2 2.00231 9.27822   3
  -5 -11   2 16.6040 11.9781   2
   4  11  -2 49.1345  9.4068   4
  -4 -11   2 32.3262 11.8399   2
  -4 -11   2 41.0705 12.4467   3
  -4 -11   2 37.0483  8.4152   4
   3  11  -2 94.4103 10.9366   4
   3  11  -2 82.4364 17.8619   2
  -3 -11   2 80.1935 12.2210   4
  -3 -11   2 75.9874 13.5615   2
  -3 -11   2 86.4739 10.4503   3
   2  11  -2 26.4522  8.4527   4
   2  11  -2 1.91262 9.15953   2
  -2 -11   2 7.27797 7.32467   4
  -2 -11   2 13.7983  7.9703   2
   1  11  -2 12.4205  9.3364   2
   1  11  -2  2.7684 11.9160   4
  -1 -11   2 34.8569 10.8267   4
  -1 -11   2  8.7686 11.2715   2
   0  11  -2 20.0174  9.3372   2
   0  11  -2 -4.3951 11.7528   4
   0 -11   2 -9.4185  7.5039   2
  -1  11  -2  7.2598 12.9024   2
  -1  11  -2 21.6258 12.3726   4
   1 -11   2 16.9296 11.0653   3
   1 -11   2 23.9223 10.9623   2
  -2  11  -2 -9.9868  8.8993   2
   2 -11   2 -7.7016 11.5976   3
   2 -11   2 -14.727  10.304   5
   2 -11   2 6.04773 7.65562   2
  -3  11  -2 47.5859 14.1138   2
  -3  11  -2 40.1058 10.6264   4
   3 -11   2 52.7095 11.7054   5
   3 -11   2 67.2744 13.1548   3
  -4  11  -2 11.7866 10.0716   2
  -4  11  -2 -7.7788  9.3094   4
   4 -11   2 23.2040 12.3877   3
   4 -11   2  9.8792 10.3047   5
  -5  11  -2 13.9988 15.0751   2
  -5  11  -2 -0.8658 10.4647   4
  -6  11  -2 20.8075 11.4798   2
  -6  11  -2  3.1540 11.7558   4
  -7  11  -2 -6.1866 13.2955   4
 -12 -10   2 -15.486  19.264   3
 -11 -10   2 22.7459 17.9639   3
 -10 -10   2 -1.9083 14.0810   3
   9  10  -2 -13.937   9.837   5
  -9 -10   2  9.9788 17.9725   3
   8  10  -2 106.643  12.966   5
  -8 -10   2 123.118  18.711   3
   7  10  -2 11.8463  7.2602   5
  -7 -10   2 19.2146 11.0652   3
   6  10  -2 85.8414 10.1904   5
  -6 -10   2 96.9863 12.1640   3
  -6 -10   2 90.6659 10.2094   4
  -6 -10   2 64.4540 10.6135   2
   5  10  -2 20.8280  7.8688   5
   5  10  -2  5.5077 11.5014   4
  -5 -10   2 33.5294  9.8858   3
  -5 -10   2  7.6333 10.2127   4
  -5 -10   2 23.2016 11.5995   2
   4  10  -2 246.413  19.984   5
   4  10  -2 221.858  17.234   4
  -4 -10   2 228.735  15.694   4
  -4 -10   2 211.086  17.071   2
  -4 -10   2 217.097  16.716   3
   3  10  -2 31.4072 12.8082   2
   3  10  -2 20.1182  8.2739   5
   3  10  -2 26.8666  8.3523   4
  -3 -10   2 17.9116 10.7025   2
  -3 -10   2 27.5334 10.1663   4
  -3 -10   2 37.5629  8.5425   3
   2  10  -2 130.987  11.200   4
   2  10  -2 99.5639 11.2519   5
   2  10  -2 112.591  12.801   2
  -2 -10   2 115.731  10.886   2
  -2 -10   2 91.8620 10.2222   4
   1  10  -2 1.42109 8.26806   2
   1  10  -2 -8.5092  7.6905   5
  -1 -10   2 1.27135 6.68401   4
  -1 -10   2 -3.2677  6.6707   2
   0  10  -2 158.243  15.257   4
   0  10  -2 162.962  15.652   5
   0  10  -2 142.479  15.771   2
   0 -10   2 156.479  12.674   2
   0 -10   2 153.281  14.539   5
  -1  10  -2 23.6581  8.3277   2
  -1  10  -2  7.9867 11.2447   4
   1 -10   2 19.2945 10.3481   2
   1 -10   2 2.94716 7.38695   3
   1 -10   2 11.2248  9.7126   5
  -2  10  -2  7.0695 11.7458   2
  -2  10  -2 -8.7101 11.7797   4
   2 -10   2 -3.3802  9.6530   5
   2 -10   2 -11.587  10.093   2
  -3  10  -2 30.5309  9.4761   2
  -3  10  -2 19.6581 12.5717   4
   3 -10   2 39.2231 12.9757   3
   3 -10   2  5.1263 14.0710   5
  -4  10  -2 18.2418 13.1404   4
  -4  10  -2 -3.2031  8.9605   2
   4 -10   2 4.14320 9.35923   5
   4 -10   2 -6.8927 12.3199   3
  -5  10  -2 36.1063 10.3667   4
  -5  10  -2 37.6616 13.8629   2
   5 -10   2 34.0614  9.9072   3
   5 -10   2 24.7088  9.8071   5
  -6  10  -2 92.5117 13.4017   2
  -6  10  -2 105.749  14.016   4
  -7  10  -2 18.9169 12.3641   4
  -7  10  -2 12.6955 11.4388   2
  -8  10  -2 -12.900  18.430   4
 -12  -9   2  8.8446 18.9419   3
 -11  -9   2 24.4869 23.9995   3
 -10  -9   2 55.3545 22.5862   3
   9   9  -2 0.40113 6.06194   5
  -9  -9   2 -12.676  12.739   3
   8   9  -2 6.59721 6.68077   5
  -8  -9   2 -3.8702 11.0903   3
   7   9  -2 30.5855  9.7256   5
  -7  -9   2  3.4520 11.9858   2
  -7  -9   2 16.1702 14.7317   3
  -7  -9   2 5.26564 7.64569   4
   6   9  -2 137.850  13.343   5
  -6  -9   2 155.628  14.495   3
  -6  -9   2 137.714  12.134   4
   5   9  -2 21.8402  8.2155   4
   5   9  -2 24.1841 10.0031   5
  -5  -9   2 14.6442 12.9361   3
  -5  -9   2 24.9944  8.1821   2
   4   9  -2 81.5149  9.4957   4
   4   9  -2 81.3392  9.4328   5
  -4  -9   2 64.5623  9.3963   2
  -4  -9   2 83.4149 10.4095   3
  -4  -9   2 74.8773  8.9196   4
   3   9  -2 268.704  18.419   4
   3   9  -2 240.495  18.821   5
   3   9  -2 276.000  18.998   2
  -3  -9   2 266.813  21.893   3
  -3  -9   2 247.973  18.286   2
  -3  -9   2 271.958  19.005   4
   2   9  -2  8.9161 10.5784   2
   2   9  -2  5.6981 10.0905   5
   2   9  -2 -5.8905 10.7742   1
  -2  -9   2 -3.8279  6.5399   2
   1   9  -2 38.3899 10.8127   5
   1   9  -2 36.8748 10.8237   2
   1   9  -2 17.7492 12.9937   1
   1   9  -2 29.3234  7.6236   4
  -1  -9   2 29.0476  9.2885   2
   0   9  -2 14.4735  7.0918   4
   0   9  -2 6.87536 7.29120   5
   0   9  -2 17.7914 10.4121   2
   0  -9   2 12.0921 12.3901   5
   0  -9   2 18.8236  8.9705   2
   0  -9   2 22.2761  6.7797   4
  -1   9  -2 11.4169  7.5856   2
  -1   9  -2 2.52684 6.94766   4
  -1   9  -2 -1.2270 10.1866   5
   1  -9   2 11.1323  6.2383   2
  -2   9  -2 127.438  11.390   4
  -2   9  -2 110.859  11.149   2
  -2   9  -2 123.937  11.245   5
   2  -9   2 131.919  14.058   3
   2  -9   2 86.0536 15.1627   5
   2  -9   2 113.561  10.497   2
  -3   9  -2  6.6869 11.6061   2
  -3   9  -2  1.0134 11.4850   4
  -3   9  -2 -6.3269  7.4070   5
   3  -9   2 -6.9288  9.3076   5
  -4   9  -2 -0.8286  8.3534   2
  -4   9  -2  5.1676 12.3751   4
   4  -9   2 18.8495 13.1398   5
   4  -9   2 -10.480   9.333   3
  -5   9  -2 15.0156 12.2444   2
   5  -9   2 10.8189 12.0857   3
   5  -9   2 13.5271 12.2409   5
  -6   9  -2 20.0439  9.4987   2
   6  -9   2 27.2260  9.2332   5
  -7   9  -2 18.3903 10.7832   2
  -7   9  -2 21.5919 11.2554   4
   7  -9   2 14.9987  8.9900   5
  -8   9  -2 26.8393 18.4369   4
  -8   9  -2  5.2276 16.8623   2
   8  -9   2 29.4631  9.9288   5
  -9   9  -2 38.9919 19.4889   4
 -12  -8   2 -23.785  26.351   3
 -11  -8   2 -13.914  17.502   3
  10   8  -2 51.0289  8.3035   5
 -10  -8   2 46.4644 16.8203   3
   9   8  -2 4.81771 8.17047   5
  -9  -8   2 -8.3571 17.9254   3
  -8  -8   2 112.972  14.926   3
  -8  -8   2 121.574  15.737   2
   7   8  -2 85.9839  8.5449   5
  -7  -8   2 74.2287  9.6690   4
  -7  -8   2 81.8343 10.9016   2
  -7  -8   2 95.0098 12.6866   3
   6   8  -2 140.748  10.890   5
  -6  -8   2 124.599  16.637   3
  -6  -8   2 117.005  14.279   2
  -6  -8   2 141.056  11.463   4
   5   8  -2 4.02109 6.01078   5
  -5  -8   2 3.44034 6.00016   4
  -5  -8   2 -3.2981  7.0606   2
  -5  -8   2 -1.4089  8.4857   3
   4   8  -2 -0.8489  8.9087   5
   4   8  -2 3.65436 6.51975   4
  -4  -8   2  1.8708 10.8593   3
  -4  -8   2 -15.516   8.155   4
  -4  -8   2 -8.5531  6.5122   2
   3   8  -2 45.4997  8.0566   2
   3   8  -2 66.2273  9.9170   4
  -3  -8   2 55.0523  8.5574   3
  -3  -8   2 44.1956  9.9915   2
  -3  -8   2 47.2414  9.1236   4
   2   8  -2 110.769   9.935   4
   2   8  -2 117.208  10.519   5
   2   8  -2 128.265  10.660   2
   2   8  -2 117.614  14.089   1
  -2  -8   2 109.265  10.026   2
  -2  -8   2 131.314  11.700   5
  -2  -8   2 133.800   9.927   4
   1   8  -2 -1.2708  6.6887   5
   1   8  -2 -6.3270  9.2513   2
   1   8  -2 -8.5684  7.5181   1
  -1  -8   2 -15.993   8.108   2
  -1  -8   2 -8.8599 11.0635   5
  -1  -8   2 1.55736 5.53528   4
   0   8  -2 40.2235 11.2021   1
   0   8  -2 50.8031  7.7414   4
   0   8  -2 60.6657  7.9986   2
   0   8  -2 60.8015 11.0070   5
   0  -8   2 69.1823  9.7080   5
   0  -8   2 40.9091  6.9288   4
   0  -8   2 53.5816  9.4369   2
  -1   8  -2 19.8939  6.9154   2
  -1   8  -2 14.7508  9.7428   5
  -1   8  -2 15.0079  6.8613   4
   1  -8   2 -10.277  11.618   5
   1  -8   2 10.7468  8.1818   2
  -2   8  -2 58.3577 10.7536   2
  -2   8  -2 36.2122 10.3511   4
  -2   8  -2 46.3696 11.6673   1
  -2   8  -2 33.8882  7.5096   5
   2  -8   2 37.4398 11.0997   3
   2  -8   2 29.4825  6.5367   2
   2  -8   2 54.8792  9.4223   5
  -3   8  -2 23.5911  9.2525   4
  -3   8  -2 31.5613  7.9225   5
  -3   8  -2 25.9712 10.5898   2
   3  -8   2 32.4966 12.2913   5
   3  -8   2 27.7595  8.8737   3
  -4   8  -2 10.2036  9.8401   5
  -4   8  -2 6.72674 7.90873   2
   4  -8   2 31.8490 12.4661   5
  -5   8  -2 14.5879  7.5533   5
  -5   8  -2 12.6723  9.2693   4
  -5   8  -2  2.5236 11.5806   2
   5  -8   2 29.5537 10.2433   3
  -6   8  -2 41.6637 10.3341   4
  -6   8  -2 36.1232  9.7584   2
  -6   8  -2 17.2286  7.4489   5
   6  -8   2 16.9880  9.2303   3
   6  -8   2 21.8478 11.6154   5
  -7   8  -2 19.0532 10.4547   4
  -7   8  -2 14.7158  9.6490   2
   7  -8   2 23.8813 11.4583   5
  -8   8  -2  0.3873 11.7306   4
  -8   8  -2 26.8499 15.1207   2
   8  -8   2 -4.4328 11.1671   5
  -9   8  -2 25.9556 12.0950   2
   9  -8   2 -2.6375  8.1396   5
 -12  -7   2 44.2308 26.6264   3
 -11  -7   2 -6.6884 24.6106   3
  10   7  -2 1.75861 7.12734   5
 -10  -7   2 26.2404 15.2107   3
   9   7  -2 33.2537  7.4489   5
  -9  -7   2 11.9665 12.7396   3
   8   7  -2 22.6417  7.4899   5
  -8  -7   2 -2.6184 10.9405   3
  -8  -7   2 6.09348 8.55816   2
  -8  -7   2 19.7558 10.4250   4
   7   7  -2 5.26749 6.87850   5
  -7  -7   2 17.0066  8.3047   2
  -7  -7   2 6.24419 7.05009   4
  -7  -7   2 21.9984 10.2978   3
   6   7  -2 16.7637  7.4981   5
  -6  -7   2 23.0339  9.5179   3
  -6  -7   2 25.0878  7.9477   2
  -6  -7   2 36.2062  7.2253   4
   5   7  -2 109.625  10.970   5
  -5  -7   2 116.306  14.451   3
  -5  -7   2 111.131  10.634   2
  -5  -7   2 117.620  11.135   4
   4   7  -2 106.750   8.969   5
   4   7  -2 101.647   9.754   1
   4   7  -2 101.487   9.606   4
  -4  -7   2 117.302   9.233   4
  -4  -7   2 105.831  10.551   2
  -4  -7   2 106.116  11.456   3
   3   7  -2 96.3745 12.6876   5
   3   7  -2 127.889  11.407   1
   3   7  -2 121.447   9.939   4
  -3  -7   2 125.572  11.015   4
  -3  -7   2 129.538  11.518   3
  -3  -7   2 129.658  10.108   2
   2   7  -2 -8.8494  8.8380   5
   2   7  -2 18.9585  8.4932   4
   2   7  -2 0.43945 6.39593   2
  -2  -7   2 0.87521 7.33919   5
  -2  -7   2 -9.8361  7.3063   4
  -2  -7   2 -12.170   8.128   2
   1   7  -2 129.799  11.423   2
   1   7  -2 183.480  11.635   4
   1   7  -2 165.501  11.978   5
  -1  -7   2 176.813  12.127   2
  -1  -7   2 159.371  13.758   4
  -1  -7   2 134.947  12.328   5
   0   7  -2 -6.1738  8.5285   2
   0   7  -2 5.63352 9.10422   5
   0   7  -2 -3.9139  8.2638   4
   0  -7   2 -11.806   5.149   4
   0  -7   2 4.78439 7.47044   2
   0  -7   2 5.55992 7.71594   5
  -1   7  -2 37.4127  9.3618   4
  -1   7  -2 29.5677  6.8237   2
  -1   7  -2 46.9856  7.4344   5
   1  -7   2 40.4187  6.3914   2
   1  -7   2 51.6087  8.5599   5
  -2   7  -2 0.87185 6.08700   2
  -2   7  -2 -2.6031  6.0953   5
  -2   7  -2 -13.618   9.077   4
  -2   7  -2 10.9693  9.9353   1
   2  -7   2 5.19656 5.99017   3
   2  -7   2 -0.9779  5.2152   2
   2  -7   2 -2.1895  7.4355   5
  -3   7  -2 131.223  12.748   5
  -3   7  -2 125.615  18.478   1
  -3   7  -2 110.889  12.860   4
  -3   7  -2 119.839  12.359   2
   3  -7   2 127.408  14.420   3
   3  -7   2 135.626  11.311   5
  -4   7  -2  4.3778 10.5314   4
   4  -7   2 28.4467  8.2683   5
  -5   7  -2 247.100  17.014   5
  -5   7  -2 261.931  19.279   2
  -5   7  -2 263.319  18.367   4
   5  -7   2 291.213  20.675   3
   5  -7   2 276.609  17.729   5
  -6   7  -2 58.8232 10.3131   2
  -6   7  -2 80.5729  9.1932   5
  -6   7  -2 93.8969 12.0057   4
   6  -7   2 100.492  10.529   5
   6  -7   2 73.4670 15.2180   3
  -7   7  -2 3.13206 8.99478   2
  -7   7  -2 5.23160 9.16139   5
   7  -7   2 -5.4173 10.1766   5
  -8   7  -2 -4.1960  8.6620   5
  -8   7  -2 -15.362  13.938   2
   8  -7   2 0.51708 7.56617   5
  -9   7  -2 17.1763 12.1852   2
   9  -7   2  6.8807 10.4956   5
 -12  -6   2 23.4081 19.6051   3
 -11  -6   2 -24.687  23.244   3
  10   6  -2 2.15644 5.79543   5
 -10  -6   2  7.4332 14.4994   3
   9   6  -2 2.39440 5.01619   5
  -9  -6   2 -5.5932 14.1893   3
   8   6  -2 42.3048  6.4669   5
  -8  -6   2 35.4673  8.4638   4
  -8  -6   2 24.4069 11.7705   3
   7   6  -2 44.9299  9.0243   3
   7   6  -2 42.5580  6.7128   5
  -7  -6   2 32.2132  7.6642   4
  -7  -6   2 50.5115 10.8992   3
   6   6  -2 48.2235  5.8719   5
  -6  -6   2 45.0869  9.3381   4
  -6  -6   2 62.5678 10.5107   3
   5   6  -2 53.8112  3.7675   1
   5   6  -2 44.3332  6.3247   5
  -5  -6   2 63.9450 10.4119   2
  -5  -6   2 49.2042  9.1813   3
  -5  -6   2 57.4803  7.1508   4
   4   6  -2 -5.8146  6.9727   5
  -4  -6   2 1.71393 5.18710   4
  -4  -6   2 1.56947 8.90440   2
  -4  -6   2 -6.5229  7.6749   3
   3   6  -2 338.268  19.724   4
   3   6  -2 332.089  18.601   5
  -3  -6   2 290.839  23.782   3
  -3  -6   2 323.133  27.694   2
  -3  -6   2 310.280  22.518   4
   2   6  -2 298.049  23.029   5
   2   6  -2 302.314  20.540   4
  -2  -6   2 318.150  24.952   2
  -2  -6   2 345.139  20.793   5
  -2  -6   2 336.863  23.039   4
   1   6  -2 194.150  14.669   4
   1   6  -2 179.117  15.902   5
  -1  -6   2 166.719  12.534   4
  -1  -6   2 181.461  15.285   2
   0   6  -2 160.913  13.086   4
   0   6  -2 182.855  14.411   5
   0   6  -2 172.390  15.495   2
   0  -6   2 183.534  11.637   2
   0  -6   2 186.720  12.051   4
  -1   6  -2 563.725  32.168   4
  -1   6  -2 504.246  34.617   5
  -1   6  -2 538.498  35.905   2
   1  -6   2 516.360  37.878   2
   1  -6   2 559.760  31.050   5
  -2   6  -2 41.2716  9.3340   4
  -2   6  -2 36.8585  6.4722   2
  -2   6  -2 37.5960  8.8946   5
   2  -6   2 32.6348  5.8514   2
   2  -6   2 46.3018 10.3490   5
   2  -6   2 38.6557  8.9724   3
  -3   6  -2 87.1982 10.8550   4
  -3   6  -2 66.8845  8.0597   5
  -3   6  -2 82.5052  8.3544   2
  -3   6  -2 80.1337 13.9688   1
   3  -6   2 75.8537 10.9527   3
   3  -6   2 64.4849  8.5490   5
  -4   6  -2 58.2592 10.3949   2
  -4   6  -2 95.1900  9.4959   4
   4  -6   2 70.0116 13.2283   3
   4  -6   2 85.0587  8.8140   5
  -5   6  -2 81.5526  8.1609   5
  -5   6  -2 66.0578 11.2755   2
   5  -6   2 50.7902  8.1237   5
  -6   6  -2 28.4952  6.8396   5
  -6   6  -2 25.7853  8.2868   2
   6  -6   2  5.2945 13.5144   3
   6  -6   2 23.6639  7.3958   5
  -7   6  -2 -8.8594 11.9450   2
  -7   6  -2 20.7623  6.2416   5
   7  -6   2 -9.2282  9.8252   3
   7  -6   2 7.17159 9.78139   5
  -8   6  -2 22.6109  9.8103   2
  -8   6  -2 12.6003  6.1171   5
   8  -6   2 10.4781  6.9534   5
  -9   6  -2 -3.4348 10.4176   2
   9  -6   2 5.78312 9.54571   5
 -10   6  -2 -10.510  11.864   2
  10  -6   2 11.7895  9.0337   5
 -12  -5   2  7.4078 18.1274   3
 -11  -5   2 30.2263 23.7894   3
  10   5  -2 2.48982 2.97029   5
 -10  -5   2 -19.705  14.042   3
   9   5  -2 17.7096  4.6507   5
  -9  -5   2 20.6362 13.8640   3
  -8  -5   2  6.5706 10.6962   3
  -8  -5   2 20.3948  7.8764   4
   7   5  -2 3.69704 4.80703   5
   7   5  -2 5.33738 7.70059   3
  -7  -5   2 17.9828  9.3815   4
  -7  -5   2 12.8067  9.5229   3
   6   5  -2 106.777   8.036   5
   6   5  -2 92.7661 10.4037   3
  -6  -5   2 86.8608 11.3363   3
  -6  -5   2 91.9925  8.8735   4
   5   5  -2 21.2248  6.0519   5
  -5  -5   2 39.7197 11.8547   3
  -5  -5   2 19.3233  5.9533   4
   4   5  -2 130.175  10.413   5
  -4  -5   2 113.708   9.123   4
  -4  -5   2 97.9402 11.0972   3
  -3  -5   2 104.492  10.093   3
  -3  -5   2 76.5007  9.0693   4
   2   5  -2 14.0837  7.5705   4
  -2  -5   2 32.5236  7.2799   4
  -2  -5   2 33.4289  7.1080   5
  -2  -5   2 27.5634  8.3731   2
   1   5  -2 1378.76   77.44   4
   1   5  -2 1348.86   87.60   5
  -1  -5   2 1330.89   78.42   4
  -1  -5   2 1297.48   89.46   2
  -1  -5   2 1387.54   85.49   5
   0   5  -2 2899.33  165.95   4
   0   5  -2 2853.88  177.77   5
   0   5  -2 2901.57  183.62   2
   0  -5   2 2946.17  176.78   5
   0  -5   2 2877.45  180.94   4
   0  -5   2 2886.80  175.65   2
  -1   5  -2 32.1848  6.2865   4
  -1   5  -2 28.8283  6.0863   2
  -1   5  -2 42.1413  6.9165   5
   1  -5   2 31.7880  7.4661   2
   1  -5   2 21.9107  8.2426   5
  -2   5  -2 68.0952  7.6629   4
  -2   5  -2 61.7192  8.8480   2
  -2   5  -2 73.7623  7.6690   5
   2  -5   2 66.0147  6.7763   2
  -3   5  -2 58.3518  9.1038   2
  -3   5  -2 68.0229  7.2499   5
   3  -5   2 63.1024 11.0947   5
   3  -5   2 76.1519 21.1087   3
  -4   5  -2 10.4805  8.9440   1
  -4   5  -2 19.6757  8.6716   2
  -4   5  -2 31.9914  7.9163   5
   4  -5   2 12.6337  8.4865   5
   4  -5   2 22.0786 10.0961   3
  -5   5  -2 11.7991  9.4967   2
  -5   5  -2 18.5999  7.4712   5
  -5   5  -2 32.0468 11.1859   1
   5  -5   2 35.5654  8.8892   3
   5  -5   2 19.7682  6.0656   5
  -6   5  -2 233.715  18.612   2
  -6   5  -2 287.747  20.859   1
  -6   5  -2 261.537  16.796   5
   6  -5   2 256.430  17.205   5
   6  -5   2 264.123  19.125   3
  -7   5  -2 3.39969 7.73135   2
   7  -5   2 -8.9550  8.4029   5
   7  -5   2 -10.663  13.830   3
  -8   5  -2 -7.5299  7.2835   5
  -8   5  -2 -8.7130 12.2486   2
   8  -5   2 2.57348 6.03345   5
  -9   5  -2 -19.542  13.192   2
   9  -5   2 -6.7190  8.7010   5
 -10   5  -2 25.5068 15.9233   2
  10  -5   2 33.3408  8.4821   5
 -11   5  -2  1.5339 14.2437   3
 -12  -4   2 14.7802 17.2701   3
 -11  -4   2 123.920  25.752   3
 -10  -4   2 98.1865 17.6879   3
   9   4  -2 106.406   8.008   5
   9   4  -2 109.670   7.284   5
  -9  -4   2 146.426  16.876   3
   8   4  -2 92.5943 12.7300   3
   8   4  -2 106.476   7.625   5
  -8  -4   2 134.128  15.580   3
   7   4  -2 -4.4200  3.6714   5
   7   4  -2 0.92287 7.62676   3
  -7  -4   2 4.03976 9.61860   3
   6   4  -2 18.7684  7.5712   3
   6   4  -2 25.7595  5.4564   5
  -6  -4   2 8.79117 9.81392   3
  -6  -4   2 32.0642  6.4615   4
   5   4  -2 199.187  14.851   3
   5   4  -2 184.865  13.241   5
  -5  -4   2 183.249  13.623   4
  -5  -4   2 167.486  16.311   3
   4   4  -2 31.1885  7.2417   3
  -4  -4   2 32.9166  5.9291   4
  -4  -4   2 36.3560 12.8622   3
  -3  -4   2 59.6539  6.4734   4
  -3  -4   2 72.3455  8.9686   3
   2   4  -2 50.0250  8.2803   5
   2   4  -2 68.3123  7.2844   1
   2   4  -2 44.8736  7.5721   4
  -2  -4   2 58.6728  6.9795   5
  -2  -4   2 55.4681  8.4537   2
  -2  -4   2 51.4113  7.2975   4
   1   4  -2 88.4100  8.6069   2
   1   4  -2 95.5810  6.9699   4
   1   4  -2 85.2085  7.9893   5
   1   4  -2 86.6802  8.2528   1
  -1  -4   2 90.4648  8.9825   1
  -1  -4   2 81.5973  6.8224   4
  -1  -4   2 77.1153  8.5158   2
  -1  -4   2 92.2303  8.3669   5
   0   4  -2 252.255  18.097   1
   0   4  -2 249.701  15.128   4
   0   4  -2 258.155  21.364   5
   0   4  -2 265.709  17.991   2
   0  -4   2 287.376  17.422   5
   0  -4   2 262.887  19.610   1
   0  -4   2 259.306  16.322   4
   0  -4   2 270.446  17.583   2
  -1   4  -2 10.7821  6.9666   2
  -1   4  -2 6.20731 9.76740   1
  -1   4  -2 1.33390 5.02248   4
   1  -4   2 -3.0709  9.0891   5
   1  -4   2 5.28984 6.44602   2
   1  -4   2 21.9951 10.3905   1
  -2   4  -2 36.4136  8.2026   5
  -2   4  -2 38.8302  8.2813   2
  -2   4  -2 22.7698  7.2748   1
  -2   4  -2 36.8393  7.8013   4
   2  -4   2 26.5542 10.4470   5
   2  -4   2 38.6403  8.7886   3
  -3   4  -2 141.860  11.875   2
  -3   4  -2 162.352  12.844   5
  -4   4  -2 182.456  11.400   5
  -4   4  -2 174.832  14.359   2
   4  -4   2 173.116  14.945   5
   4  -4   2 170.253  16.034   3
  -5   4  -2 20.1088 11.6572   1
  -5   4  -2 26.7622  7.0373   5
   5  -4   2 30.0416  5.8354   5
   5  -4   2  6.1304 11.0059   3
  -6   4  -2 66.5808  7.8737   5
  -6   4  -2 62.2031 14.9882   3
  -6   4  -2 59.6391 15.1037   1
   6  -4   2 65.3367  7.1862   5
   6  -4   2 59.5091 13.0907   3
  -7   4  -2  3.0397 11.6849   3
  -7   4  -2 -13.922  10.362   1
  -7   4  -2 -6.0860  7.6247   2
  -7   4  -2 -2.4945  7.3198   5
   7  -4   2 18.7207  9.2561   3
   7  -4   2 2.06857 5.53330   5
  -8   4  -2 128.543  20.868   3
  -8   4  -2 93.4535 11.6753   2
  -8   4  -2 94.9073 12.0746   5
   8  -4   2 103.913  10.927   5
  -9   4  -2 23.5689 14.8997   1
  -9   4  -2 -2.7690  9.2845   2
  -9   4  -2 32.1209 21.5290   3
   9  -4   2 8.84926 7.64508   5
 -10   4  -2  8.2423 16.2120   3
  10  -4   2 16.9447  7.8807   5
 -11   4  -2 -6.3760 15.3479   3
 -11   4  -2 10.4548 12.3904   2
 -12   4  -2 -11.955  14.506   3
 -12  -3   2 -8.1806 16.7505   3
 -11  -3   2 34.1992 24.7326   3
 -10  -3   2 -0.1416  0.7428   1
 -10  -3   2 -26.066  14.578   3
  -9  -3   2 47.6816 19.0333   3
  -9  -3   2 21.0910  2.0160   1
   8   3  -2 203.010  12.563   5
   8   3  -2 232.338  13.064   5
   8   3  -2 241.918  20.800   3
  -8  -3   2 232.761  15.464   1
  -8  -3   2 276.853  24.074   3
   7   3  -2 12.0506 11.1494   3
   7   3  -2 4.67551 2.69575   5
  -7  -3   2  0.4888 13.7018   3
   6   3  -2 62.6234  5.2650   5
   6   3  -2 50.1951  8.5541   3
  -6  -3   2 54.3442 10.0137   3
   5   3  -2 119.000   8.498   5
   5   3  -2 107.448  10.746   3
  -5  -3   2 100.291  11.613   3
   4   3  -2 592.825  36.408   5
   4   3  -2 534.104  47.467   3
  -4  -3   2 569.316  36.513   3
   3   3  -2 1523.52   83.32   5
   3   3  -2 1377.47  105.56   3
  -3  -3   2 1540.90   89.10   3
  -3  -3   2 1546.09  103.60   4
   2   3  -2 114.669   9.586   5
   2   3  -2 105.076   8.127   1
  -2  -3   2 101.558   8.018   1
  -2  -3   2 116.361   8.033   5
  -2  -3   2 117.460   8.842   4
  -2  -3   2 118.600  12.420   3
   1   3  -2 200.926  12.785   5
   1   3  -2 204.651  13.096   4
   1   3  -2 183.455  14.085   1
   1   3  -2 177.352  12.323   2
  -1  -3   2 209.274  15.118   5
  -1  -3   2 209.547  13.597   2
  -1  -3   2 192.371  12.013   4
  -1  -3   2 186.489  14.233   1
   0   3  -2 794.446  44.231   4
   0   3  -2 750.185  47.226   1
   0   3  -2 765.279  44.411   2
   0   3  -2 768.964  45.937   5
   0  -3   2 774.450  49.649   5
   0  -3   2 754.624  44.249   4
   0  -3   2 778.276  54.877   1
   0  -3   2 757.171  49.612   2
  -1   3  -2 5.01778 4.00981   2
  -1   3  -2 3.92738 5.69716   5
  -1   3  -2 -7.7288  8.2004   1
  -1   3  -2 13.0790  4.5033   4
   1  -3   2 10.2306  9.2514   1
   1  -3   2 16.7708  6.3013   5
   1  -3   2 3.62862 5.53122   2
  -2   3  -2 13.3164  5.2647   5
  -2   3  -2 12.7829  6.6536   2
  -2   3  -2 14.7563  9.0331   1
   2  -3   2 10.4373  5.8583   3
   2  -3   2  8.8165 10.2389   1
  -3   3  -2 10.7918  7.2515   2
  -3   3  -2 17.1917  5.0456   5
   3  -3   2 19.8287  5.6588   5
   3  -3   2 7.54065 6.40260   3
   4  -3   2 -1.0113  7.9108   5
  -5   3  -2 2.07676 8.18711   3
  -5   3  -2 -6.3213  3.9427   5
   5  -3   2 -2.3771  6.5626   5
   5  -3   2 -1.9660  8.0486   1
   5  -3   2 2.76430 9.93724   3
  -6   3  -2 -0.4103  8.7776   3
  -6   3  -2 13.0251 11.7443   1
  -6   3  -2 0.64782 3.91549   5
   6  -3   2 8.21528 6.49374   5
   6  -3   2 18.0071  8.5598   3
  -7   3  -2 23.0420  9.8958   1
  -7   3  -2 28.0833 17.2406   3
   7  -3   2 11.0800 12.1373   3
  -8   3  -2 -6.6464 13.6965   1
  -8   3  -2 -20.695  18.320   3
   8  -3   2 13.7442 13.7984   3
   8  -3   2 8.21484 7.21167   5
  -9   3  -2 21.0340 14.9084   3
  -9   3  -2 55.0016 15.3753   1
   9  -3   2 27.6947  7.3603   5
 -10   3  -2 11.5192 14.6953   1
 -10   3  -2 30.5154 16.4177   3
  10  -3   2 5.72589 8.23150   5
 -11   3  -2  8.4644 23.1557   3
  11  -3   2 -4.2538  5.9799   5
 -12   3  -2  5.0374 15.6591   3
 -12  -2   2 13.8403 15.3873   3
 -11  -2   2 20.5501 17.5360   3
 -10  -2   2  6.4835 20.4985   3
  -9  -2   2 10.9257 13.7810   3
  -9  -2   2 17.0750  4.9230   1
   8   2  -2 94.9386 11.9977   3
  -8  -2   2 78.3745  7.5647   1
   7   2  -2 38.7107  9.1798   3
  -7  -2   2 47.9024 10.8616   3
  -7  -2   2 36.7764  5.3132   1
   6   2  -2 96.1322 10.2631   3
   6   2  -2 100.122   5.878   5
  -6  -2   2 100.986  11.328   3
  -6  -2   2 82.6894  7.1416   1
   5   2  -2 67.4247  4.8210   5
   5   2  -2 66.0535 10.6422   3
  -5  -2   2 44.5560  9.5787   3
   4   2  -2 92.1210  9.2482   3
   4   2  -2 93.0065  7.2078   5
  -4  -2   2 91.4151 10.3074   3
   3   2  -2 34.8860  4.8001   5
   3   2  -2 39.0305  7.2191   3
  -3  -2   2 42.0961  8.0552   3
  -3  -2   2 40.8064  3.0151   1
   2   2  -2 257.984  14.401   5
   2   2  -2 267.666  17.096   1
  -2  -2   2 258.107  16.294   1
  -2  -2   2 254.320  19.055   3
  -2  -2   2 264.088  14.578   5
   1   2  -2 1264.19   73.38   5
   1   2  -2 1211.03   78.37   1
  -1  -2   2 1260.65   70.48   4
  -1  -2   2 1258.90   83.91   5
   0   2  -2 121.591  11.308   1
   0   2  -2 146.712   8.590   2
   0   2  -2 128.544  10.567   5
   0  -2   2 148.799  11.330   5
   0  -2   2 140.511   8.544   2
   0  -2   2 137.502   8.439   4
   0  -2   2 133.623  10.840   1
  -1   2  -2 148.118  10.886   1
  -1   2  -2 165.243  10.982   2
  -1   2  -2 169.537  13.258   5
   1  -2   2 171.668  11.265   5
   1  -2   2 154.838  12.368   1
   1  -2   2 153.197  10.774   2
  -2   2  -2 100.041   9.585   1
  -2   2  -2 119.073   9.406   5
   2  -2   2 114.253   8.247   5
   2  -2   2 122.854  11.873   1
   2  -2   2 107.370   9.395   3
  -3   2  -2 370.036  27.486   1
  -3   2  -2 384.386  28.849   3
  -3   2  -2 379.883  22.924   5
   3  -2   2 359.270  26.526   3
   3  -2   2 434.896  25.028   1
   3  -2   2 375.717  22.994   5
  -4   2  -2 -2.5030  4.0862   5
   4  -2   2 -5.8166  6.0928   5
  -5   2  -2 185.479  19.053   3
  -5   2  -2 142.536  11.216   5
   5  -2   2 157.489  11.030   5
  -6   2  -2 2.35381 3.33247   5
  -6   2  -2 -0.6085  8.7948   1
  -6   2  -2 -1.9271  8.6987   3
   6  -2   2 5.10268 7.65637   3
   6  -2   2 -9.8358 10.6674   1
   6  -2   2 -2.8518  5.5345   5
  -7   2  -2 85.6534 17.3737   3
   7  -2   2 61.4272  7.3587   5
   7  -2   2 68.5445 10.3056   3
  -8   2  -2 27.3978 11.4303   1
  -8   2  -2 -6.8091 19.4237   3
   8  -2   2 43.3113  6.9259   5
   8  -2   2 49.4909 10.8146   3
  -9   2  -2 46.3422 10.1583   1
  -9   2  -2 61.5129 16.1292   3
   9  -2   2 49.7475  7.2964   5
 -10   2  -2 24.7869 12.6842   1
 -10   2  -2  3.2314 23.1663   3
  10  -2   2 17.1503  7.7495   5
 -11   2  -2 16.6641 17.8596   3
 -11   2  -2 6.77938 8.20966   1
  11  -2   2 2.49351 5.12703   5
 -12   2  -2  3.0104 22.9759   3
 -12  -1   2 42.5645 23.0099   3
 -11  -1   2 -12.194  15.753   3
 -10  -1   2 -13.206  14.021   3
 -10  -1   2 3.85621 6.83770   1
  -9  -1   2 32.9284  7.4529   1
  -9  -1   2 26.2245 19.2032   3
   8   1  -2 132.600  17.462   3
  -8  -1   2 144.649  12.740   1
   7   1  -2 178.992  15.521   3
  -7  -1   2 206.995  15.863   1
  -7  -1   2 203.470  16.691   3
   6   1  -2 2.84249 7.09544   3
  -6  -1   2 -5.5543  4.8878   1
  -6  -1   2 -10.625   8.165   3
   5   1  -2 676.264  52.013   3
  -5  -1   2 670.050  41.383   3
   4   1  -2 57.7813  8.0785   3
  -4  -1   2 66.8339 12.3585   3
   3   1  -2 474.296  32.610   3
  -3  -1   2 456.674  30.280   3
   2   1  -2 533.794  28.637   5
   2   1  -2 508.512  34.552   3
  -2  -1   2 511.210  32.440   3
  -2  -1   2 511.083  31.937   5
   1   1  -2 347.339  28.764   1
   1   1  -2 368.406  21.531   5
  -1  -1   2 384.208  24.975   1
   0   1  -2 483.170  29.019   5
   0  -1   2 448.272  29.067   4
   0  -1   2 492.034  31.359   5
  -1   1  -2 541.589  32.239   5
  -1   1  -2 525.651  35.745   1
   1  -1   2 502.120  41.825   1
   1  -1   2 557.647  32.739   5
  -2   1  -2 91.1180 10.6309   1
  -2   1  -2 106.650  11.045   5
   2  -1   2 106.083   9.422   5
   2  -1   2 107.182  14.136   1
   2  -1   2 98.9727 10.2093   3
  -3   1  -2 7.84981 7.70967   1
  -3   1  -2 6.75633 6.25194   5
  -3   1  -2 6.78032 8.12902   3
   3  -1   2 -11.269   8.210   1
   3  -1   2 -1.2363  5.9259   5
   3  -1   2 -5.1241  6.5224   3
  -4   1  -2 0.85762 7.68090   3
  -4   1  -2 22.6486  7.7865   1
   4  -1   2 10.2344  6.1988   1
   4  -1   2 1.86943 6.82068   3
   5  -1   2 92.6956  6.8774   5
  -6   1  -2 1.59897 7.51677   1
  -6   1  -2 -15.042  12.475   3
   6  -1   2  6.3174 10.1132   3
   6  -1   2 -2.2135  9.4877   1
   6  -1   2 10.2753  5.2900   5
  -7   1  -2 126.140  12.539   1
  -7   1  -2 110.763  17.101   3
   7  -1   2 119.850   9.454   5
   7  -1   2 96.3234 15.5886   3
  -8   1  -2 21.6662  9.5632   1
  -8   1  -2 56.4961 20.8626   3
   8  -1   2 31.7533 10.1252   3
   8  -1   2 20.5558  5.4949   5
  -9   1  -2 25.3876 10.4511   1
  -9   1  -2 -14.600  14.848   3
 -10   1  -2 35.8648 11.6766   1
 -10   1  -2 41.4132 22.6090   3
  10  -1   2 34.3733  6.6731   5
 -11   1  -2 10.1166  7.6830   1
 -11   1  -2 -25.274  25.257   3
  11  -1   2 1.60390 6.02346   5
 -12   1  -2 -13.311  16.819   3
 -13   1  -2 22.6379 19.2376   3
 -12   0   2 14.0049 15.0970   3
 -11   0   2 19.7564 17.4603   3
 -10   0   2 -23.380  21.597   3
 -10   0   2 4.35515 6.19649   1
  -9   0   2  6.4419 13.2004   3
  -9   0   2 6.42709 8.99432   1
  -8   0   2 46.2399  9.9500   1
  -8   0   2 11.6136 17.0817   3
   7   0  -2 19.5486  8.1943   3
  -7   0   2 10.9712 10.0287   3
  -7   0   2 8.89396 6.71808   1
   6   0  -2 176.701  14.605   3
  -6   0   2 136.856  15.391   3
  -6   0   2 143.051  12.978   1
   5   0  -2 666.140  43.195   3
  -5   0   2 660.878  43.883   3
   4   0  -2 936.117  63.785   3
  -4   0   2 1005.36   68.22   3
   3   0  -2 767.655  45.885   3
  -3   0   2 755.185  47.548   3
   2   0  -2 379.308  28.459   3
  -2   0   2 413.313  28.590   3
  -2   0   2 372.193  21.931   5
  -1   0  -2 839.668  67.266   1
   1   0   2 853.421  70.274   1
  -2   0  -2 762.537  50.489   3
  -2   0  -2 768.132  49.969   1
   2   0   2 751.536  48.011   3
   2   0   2 708.983  51.946   1
  -3   0  -2 8.69518 6.95298   1
  -3   0  -2 -19.673  10.059   3
   3   0   2 9.67387 6.91853   1
   3   0   2 -2.2581  6.7530   3
   3   0   2 3.97598 6.33029   5
  -4   0  -2 195.293  14.138   3
  -4   0  -2 163.882  13.255   1
   4   0   2 184.195  14.754   3
   4   0   2 186.908  11.512   5
   4   0   2 184.501  15.981   1
   5   0   2 390.809  24.470   5
  -6   0  -2 6.93393 8.94317   3
  -6   0  -2 -8.3830  7.8901   1
   6   0   2 -12.362   7.274   3
   6   0   2 -0.4172  4.9446   5
  -7   0  -2 3.56879 7.30207   1
   7   0   2 -0.1001 11.0664   3
   7   0   2  6.8839 12.6976   1
   7   0   2 -0.5299  3.3164   5
  -8   0  -2  8.9701 13.0657   3
  -8   0  -2 22.5276  8.3170   1
   8   0   2 19.0090  5.4973   5
   8   0   2 33.4552  9.7042   3
  -9   0  -2 136.861  23.489   3
  -9   0  -2 140.779  16.948   1
   9   0   2 146.030  10.822   5
 -10   0  -2 -2.1267 15.8477   3
 -10   0  -2 -2.8074  8.2884   1
  10   0   2 -2.1046  5.8898   5
 -11   0  -2 -2.2019  6.5425   1
 -11   0  -2 -15.800  16.414   3
  11   0   2 12.3864  6.0433   5
 -12   0  -2  0.1230 24.3998   3
 -13   0  -2  0.4811 26.5475   3
 -12   1   2 -8.8646 21.9518   3
 -11   1   2 -27.539  20.711   3
 -10   1   2 18.1667 15.0272   3
  -9   1   2  9.0583 13.5543   3
  -9   1   2 28.5968 11.4895   1
   8  -1  -2 114.479  15.710   3
  -8   1   2 104.519  12.153   1
  -8   1   2 132.647  19.429   3
   7  -1  -2 53.5735  9.4200   3
  -7   1   2 56.5949  9.9481   1
  -7   1   2 58.3661 16.0504   3
   6  -1  -2 96.6518 10.1597   3
  -6   1   2 103.448  10.949   3
  -6   1   2 74.7842 11.3502   1
   5  -1  -2 167.104  12.434   3
  -5   1   2 160.460  15.415   3
   4  -1  -2 2195.53  142.01   3
  -4   1   2 2144.09  121.95   5
   3  -1  -2 512.229  32.729   3
  -3   1   2 494.030  31.368   3
  -3   1   2 494.537  32.497   5
   2  -1  -2 53.8409  6.7068   3
  -2   1   2 68.3958  4.5704   5
  -2   1   2 70.9141  6.6551   3
   1  -1  -2 443.728  27.819   3
  -1   1   2 425.842  29.107   2
   0   1   2 1118.33   66.59   4
  -1  -1  -2 408.066  25.740   4
   1   1   2 474.294  25.223   4
   1   1   2 406.694  28.550   3
   1   1   2 423.455  23.738   2
  -2  -1  -2 922.959  54.832   3
  -2  -1  -2 926.776  56.640   4
  -2  -1  -2 990.589  68.099   1
   2   1   2 945.663  65.945   1
   2   1   2 933.187  57.288   3
  -3  -1  -2 264.627  17.833   3
  -3  -1  -2 249.823  17.886   1
   3   1   2 230.417  16.388   1
   3   1   2 232.718  17.487   3
  -4  -1  -2 862.875  57.971   1
  -4  -1  -2 834.194  54.104   3
   4   1   2 855.187  55.509   1
   4   1   2 866.819  54.044   3
  -5  -1  -2 -0.7023  4.1162   1
  -6  -1  -2 7.60032 5.94157   1
   6   1   2 -3.9351  7.0710   3
   6   1   2 3.91632 3.45079   5
  -7  -1  -2  7.0807 14.2692   3
   7   1   2 1.91234 7.76296   1
   7   1   2 3.34230 7.54703   3
  -8  -1  -2 335.024  25.650   3
  -8  -1  -2 308.414  25.962   1
   8   1   2 349.857  28.179   3
   8   1   2 357.175  21.620   5
  -9  -1  -2 4.92333 7.14206   1
  -9  -1  -2 47.1341 16.0862   3
 -10  -1  -2 -44.247  23.286   3
  10   1   2 13.7589  5.9075   5
 -11  -1  -2 -0.8642  5.3617   1
  11   1   2 1.73724 4.62849   5
 -12  -1  -2 -6.9282 26.0723   3
 -13  -1  -2  6.3142 18.0688   3
 -12   2   2  2.2411 13.6424   3
 -11   2   2  6.0728 14.6340   3
 -10   2   2  7.7241 10.6452   1
  -9   2   2  3.9516 13.8669   3
  -9   2   2 24.2146  9.6223   1
  -8   2   2 41.3974 11.4351   1
  -8   2   2 31.7714 12.8478   3
   7  -2  -2 -15.549   8.332   3
  -7   2   2 -5.6888  9.8939   3
   6  -2  -2 -4.0882  6.6749   3
  -6   2   2  9.9423 11.1745   3
  -6   2   2 7.14562 9.29709   1
   5  -2  -2 74.7215  8.3623   3
  -5   2   2 75.8987  5.1027   5
  -5   2   2 74.5040 11.5146   3
  -5   2   2 75.2925  9.7062   1
   4  -2  -2 45.8795  6.7874   3
  -4   2   2 53.7140  4.6273   5
   3  -2  -2 79.7903  8.9675   3
  -3   2   2 75.0391  6.3665   5
  -3   2   2 91.5723  9.6260   3
   2  -2  -2 854.019  55.556   3
  -2   2   2 871.108  54.091   3
  -2   2   2 795.810  47.908   5
   1  -2  -2 45.3977  6.2689   2
   1  -2  -2 44.5270  4.1136   3
  -1   2   2 38.7319  6.4655   4
  -1   2   2 49.9301  6.9917   2
  -1   2   2 36.0306  4.7187   3
   0  -2  -2 3.36574 5.07899   2
   0  -2  -2 2.91605 4.88952   4
   0   2   2 8.26027 5.24601   4
   0   2   2 9.28798 1.92663   3
   0   2   2 11.2061  4.9840   2
  -1  -2  -2 1989.86  121.53   2
  -1  -2  -2 1919.87  119.05   4
   1   2   2 1931.94  119.31   2
   1   2   2 1903.46  108.67   4
  -2  -2  -2 447.018  29.631   3
  -2  -2  -2 469.008  28.554   4
  -2  -2  -2 496.832  26.536   2
   2   2   2 485.465  27.816   2
   2   2   2 484.858  28.006   3
   2   2   2 490.916  29.797   4
  -3  -2  -2 122.902   9.415   2
  -3  -2  -2 126.151  10.521   1
  -3  -2  -2 138.029  11.035   4
  -3  -2  -2 123.313  11.712   3
   3   2   2 117.735  10.331   1
   3   2   2 130.573  10.958   3
  -4  -2  -2 836.264  61.003   3
  -4  -2  -2 936.314  62.492   1
   4   2   2 897.018  59.505   3
   4   2   2 983.743  57.920   1
  -5  -2  -2 20.8851  3.8770   1
   5   2   2 12.9854  7.1948   3
  -6  -2  -2 4.01326 9.40213   3
   6   2   2 6.84574 7.05185   3
  -7  -2  -2 -3.2733 13.1324   3
  -7  -2  -2 6.23541 3.50668   1
   7   2   2 4.57788 7.23122   3
   7   2   2 -4.5397  7.7462   1
  -8  -2  -2 134.861  10.589   1
  -8  -2  -2 136.818  20.583   3
   8   2   2 156.389  11.108   5
   8   2   2 148.668  13.369   3
  -9  -2  -2 43.9480 15.3208   3
 -10  -2  -2 129.367  19.452   3
 -10  -2  -2 114.471   9.352   1
  10   2   2 132.424   9.132   5
 -11  -2  -2  2.9789 16.4053   3
 -11  -2  -2 22.1956  5.1341   1
  11   2   2 30.0161  5.6793   5
 -12  -2  -2 -10.841  18.109   3
  12   2   2 -3.0743  3.8717   5
 -13  -2  -2 24.8301 19.0719   3
 -11   3   2 21.5017 13.5947   3
 -10   3   2 -9.3718 13.8764   3
  -9   3   2 14.6833 13.4026   3
  -9   3   2 10.8796 13.0319   1
  -8   3   2 18.8128 12.2490   3
  -8   3   2 -16.396  12.595   1
   7  -3  -2 40.8499  9.4264   3
  -7   3   2 57.9831 11.5565   3
   6  -3  -2 19.7211  7.2178   3
  -6   3   2 -9.5897 12.0818   3
  -6   3   2  5.6081 10.6758   1
   5  -3  -2 15.3869  5.9891   3
  -5   3   2 -0.5975  7.0510   3
  -5   3   2 -5.6267  9.7608   1
  -5   3   2 4.94015 3.41146   5
   4  -3  -2 686.797  45.466   3
  -4   3   2 757.693  47.007   3
  -4   3   2 636.497  43.012   5
  -4   3   2 745.488  55.489   2
   3  -3  -2 267.089  19.118   3
  -3   3   2 264.009  18.543   2
  -3   3   2 288.450  17.130   5
   2  -3  -2 15.4765  4.5819   3
  -2   3   2 6.81214 5.60717   5
  -2   3   2 29.5603  9.1225   2
  -2   3   2 24.0067  4.6701   3
   1  -3  -2 408.304  24.175   2
   1  -3  -2 404.994  24.865   3
  -1   3   2 425.137  26.382   2
  -1   3   2 438.560  28.021   3
  -1   3   2 407.030  25.784   5
  -1   3   2 421.657  28.180   4
   0  -3  -2 610.028  38.006   4
   0  -3  -2 622.233  36.881   2
   0   3   2 611.594  36.590   4
   0   3   2 602.457  36.484   2
  -1  -3  -2 6.36087 6.05877   2
   1   3   2 16.5759  8.6850   4
   1   3   2 26.8044  6.4231   2
  -2  -3  -2 128.405  10.949   3
  -2  -3  -2 150.118  10.193   2
  -2  -3  -2 144.373  11.761   4
   2   3   2 157.799  10.900   3
   2   3   2 160.303  10.691   4
   2   3   2 140.803  10.519   2
  -3  -3  -2 98.1130 10.2611   2
  -3  -3  -2 88.4006  7.6305   3
  -3  -3  -2 87.6975 10.1978   4
   3   3   2 101.314   8.724   4
   3   3   2 78.3879  8.7650   3
  -4  -3  -2 1403.78  111.04   3
  -4  -3  -2 1484.99   85.96   4
   4   3   2 1514.82   89.67   1
   4   3   2 1450.70  108.21   3
  -5  -3  -2 245.878  16.684   4
   5   3   2 230.476  15.642   3
  -6  -3  -2 64.1986  8.0275   4
  -6  -3  -2 62.6075  5.8334   1
   6   3   2 44.3490  7.9185   3
   6   3   2 84.0408 18.7213   1
  -7  -3  -2 117.747  10.640   4
  -7  -3  -2 118.911   8.898   1
  -7  -3  -2 139.554  16.045   3
   7   3   2 116.597  11.345   3
   7   3   2 128.465  11.272   1
  -8  -3  -2 3.57926 4.39476   1
   8   3   2 10.4352 11.0129   3
  -9  -3  -2 18.9893  3.9152   1
  -9  -3  -2  6.7308 14.0091   3
   9   3   2 19.4508  9.2483   3
 -10  -3  -2 26.6877 16.3933   3
  10   3   2 24.0297  5.6656   5
 -11  -3  -2 -1.2043 16.1419   3
 -11  -3  -2 17.9826  5.2851   1
  11   3   2 15.7813  4.9844   5
 -12  -3  -2 14.7143 18.7542   3
 -13  -3  -2 -13.140  21.754   3
 -11   4   2 -18.420  20.125   3
 -10   4   2  7.6242 15.4450   2
 -10   4   2 -1.0888 13.0707   3
  -9   4   2  1.7830 10.4677   2
  -9   4   2  1.8021 12.6582   3
  -8   4   2 2.91037 9.97488   1
  -8   4   2 2.02353 9.33275   2
  -8   4   2  2.9548 16.5980   3
   7  -4  -2 21.5376 12.3947   3
  -7   4   2 20.8436  9.1389   2
  -7   4   2 11.1378 10.2135   3
  -7   4   2 3.42702 4.31061   5
  -7   4   2 -1.6766  9.9582   1
   6  -4  -2 71.1019  9.4190   3
  -6   4   2 77.5940 12.7932   2
  -6   4   2 68.0405 13.6738   3
  -6   4   2 60.8969  6.7072   5
  -6   4   2 82.1347 14.9975   1
   5  -4  -2 91.6906  9.1089   3
  -5   4   2 102.756  14.967   1
  -5   4   2 107.448  10.379   3
  -5   4   2 96.5068 10.0521   2
  -5   4   2 80.6121  8.1649   5
   4  -4  -2 148.929  10.628   3
  -4   4   2 120.117  13.813   1
  -4   4   2 136.512   9.393   5
  -4   4   2 147.528  14.868   3
  -4   4   2 123.927  11.326   2
   3  -4  -2 1.62888 4.60259   3
  -3   4   2 -8.8268  6.6764   2
  -3   4   2 -8.6970  5.4928   5
  -2   4   2 34.8741  9.9699   2
  -2   4   2 25.8050  7.4775   4
  -2   4   2 43.4361  6.9250   5
   1  -4  -2 32.5026  5.1260   3
  -1   4   2 38.7136 10.0427   2
  -1   4   2 47.6971  5.8954   5
   0  -4  -2 107.851  10.962   4
   0  -4  -2 98.5004  7.1651   3
   0  -4  -2 91.5529  8.7225   2
   0   4   2 90.4551  9.0931   2
   0   4   2 115.670  11.475   4
  -1  -4  -2 -1.0190  9.3975   2
  -1  -4  -2 -3.3753  6.0294   4
   1   4   2 4.40184 6.82392   2
   1   4   2 -2.1995  9.3310   4
  -2  -4  -2 550.137  36.260   4
  -2  -4  -2 545.163  37.585   3
  -2  -4  -2 520.908  36.170   2
   2   4   2 550.421  32.379   2
   2   4   2 514.477  33.641   3
   2   4   2 531.973  40.017   4
  -3  -4  -2 258.578  16.695   4
  -3  -4  -2 290.878  17.991   3
  -3  -4  -2 291.096  16.736   2
   3   4   2 298.083  19.931   2
   3   4   2 272.081  21.367   4
   3   4   2 252.920  18.974   3
  -4  -4  -2 24.1542  7.1344   2
  -4  -4  -2 34.9980  6.9465   4
  -4  -4  -2 11.1437  9.4788   3
   4   4   2 27.4726  4.4179   1
   4   4   2 23.1935  5.7706   3
   4   4   2 20.2209  7.6282   4
  -5  -4  -2 57.8601  8.0051   4
   5   4   2 72.7338  6.3791   1
  -6  -4  -2 547.123  40.733   3
  -6  -4  -2 574.524  35.509   4
   6   4   2 556.982  41.401   1
   6   4   2 567.894  38.401   3
  -7  -4  -2 64.4404  9.3489   4
  -7  -4  -2 83.4324 11.5822   3
   7   4   2 78.4870  9.3179   3
   7   4   2 64.4810  7.7685   1
  -8  -4  -2 180.412  14.587   4
  -8  -4  -2 168.640  21.345   3
   8   4   2 194.013  17.845   3
  -9  -4  -2 41.4842 19.9776   3
 -10  -4  -2 78.6615 23.2943   3
 -11  -4  -2 18.0699 16.5808   3
  11   4   2 16.4390  4.1098   5
 -12  -4  -2 -9.7633 18.4573   3
  12   4   2 3.40310 6.00078   5
 -13  -4  -2 12.9364 22.2504   3
 -10   5   2 -16.142  13.487   3
 -10   5   2  9.0015 16.8808   2
  -9   5   2 10.7085 17.8823   3
  -9   5   2  4.6122 14.9719   2
  -8   5   2  7.8789 13.6916   2
  -8   5   2  1.4378 11.2936   3
   7  -5  -2 11.4595  8.2126   3
  -7   5   2 -2.1530 14.3234   3
  -7   5   2 12.5067  5.4857   5
  -7   5   2 -7.4923 12.8356   2
  -7   5   2 -16.083  11.631   1
   6  -5  -2 41.3832 10.8985   3
  -6   5   2 41.7928  9.7384   2
  -6   5   2 39.0527  5.9442   5
  -6   5   2 33.3332 13.2117   3
   5  -5  -2 44.1632  9.6053   3
  -5   5   2 52.1504 11.6259   3
  -5   5   2 45.5760 11.8826   1
  -5   5   2 48.6740  7.2831   5
  -5   5   2 46.1766 11.7884   2
   4  -5  -2 162.423  12.845   3
  -4   5   2 151.560  13.335   3
  -4   5   2 183.792  20.734   1
  -4   5   2 128.408  11.420   5
  -4   5   2 143.268  13.256   2
   3  -5  -2 11.8443  4.7577   3
  -3   5   2 11.3834  7.0894   2
  -3   5   2 16.0196  6.5813   5
  -3   5   2 11.9928  4.9774   3
  -3   5   2 5.30448 7.41817   4
   2  -5  -2 11.9153  6.3822   2
  -2   5   2 -4.2353 10.1330   4
  -2   5   2 -3.4304  6.9691   2
  -2   5   2 -0.1001  6.9264   5
   1  -5  -2 103.409  11.208   2
  -1   5   2 100.746  10.877   5
  -1   5   2 93.7841  9.4168   2
  -1   5   2 106.060   9.944   4
   0  -5  -2 247.311  16.100   4
   0  -5  -2 270.655  17.405   2
   0   5   2 251.039  19.748   5
   0   5   2 256.100  20.237   4
   0   5   2 252.405  18.986   2
  -1  -5  -2 683.387  40.952   4
  -1  -5  -2 680.634  42.855   2
  -1  -5  -2 709.560  48.440   3
   1   5   2 704.724  42.732   2
   1   5   2 705.641  39.453   4
   1   5   2 674.334  39.234   5
  -2  -5  -2 32.1484  7.0065   2
  -2  -5  -2 18.4441  9.5693   4
  -2  -5  -2 26.9312  4.8950   3
   2   5   2 32.2055  7.6799   2
   2   5   2 23.7414 10.5420   4
  -3  -5  -2 8.00201 7.58924   2
  -3  -5  -2 22.0765  6.7084   4
  -3  -5  -2 19.9249  6.8299   3
   3   5   2 30.4534  4.4491   3
   3   5   2 10.0264  8.0854   2
   3   5   2 24.2061 10.5254   4
  -4  -5  -2 133.962  13.221   3
  -4  -5  -2 94.4769  9.9181   4
   4   5   2 107.898   9.569   3
   4   5   2 120.248  12.495   4
  -5  -5  -2 226.736  16.956   4
  -5  -5  -2 288.266  18.140   2
  -5  -5  -2 236.157  19.881   3
   5   5   2 234.976  17.113   1
   5   5   2 254.441  16.583   3
   5   5   2 243.508  19.309   4
  -6  -5  -2 7.66388 9.92920   2
  -6  -5  -2  4.8077 11.3128   3
  -6  -5  -2 14.2677  6.3782   4
   6   5   2 6.40886 5.95897   3
   6   5   2 5.34588 4.06517   1
  -7  -5  -2 37.5902 10.2150   3
   7   5   2 3.44265 9.47678   3
  -8  -5  -2 14.3264 11.9609   3
  -8  -5  -2 12.4806  7.2633   4
   8   5   2  9.4313 10.4996   3
   9   5   2 114.325  12.665   3
 -10  -5  -2 -1.4728 22.4282   3
 -11  -5  -2 10.2345 17.0765   3
 -12  -5  -2  5.9079 18.6262   3
  12   5   2 6.54371 6.21862   5
 -13  -5  -2 20.1891 20.7831   3
 -10   6   2 -19.791  12.916   3
  -9   6   2  0.8431 16.8794   3
  -9   6   2 -13.239  15.972   2
  -8   6   2 20.0820 14.6763   3
  -8   6   2 12.8618 14.8807   2
   7  -6  -2 2.34197 8.12523   3
  -7   6   2 8.52858 9.63674   3
  -7   6   2 -2.4699 13.5272   2
  -7   6   2 10.5554  5.7491   5
   6  -6  -2 44.2902 11.3316   3
  -6   6   2 43.2805 10.1179   2
  -6   6   2 65.4352 13.3121   3
  -6   6   2 50.2954  8.1680   5
   5  -6  -2 34.2912  7.2641   3
  -5   6   2 31.6076  9.1399   2
  -5   6   2 24.7292  9.6234   4
  -5   6   2  0.3805 17.6028   1
  -5   6   2 44.2895  8.1229   5
   4  -6  -2 168.457  13.381   3
  -4   6   2 206.596  14.981   4
  -4   6   2 198.496  22.417   1
  -4   6   2 201.420  16.463   2
  -4   6   2 207.215  13.651   5
  -4   6   2 186.381  16.030   3
   3  -6  -2 46.9133  6.1875   3
  -3   6   2 50.2812  6.5587   5
  -3   6   2 59.4341  8.8689   4
  -3   6   2 29.8405  9.1463   2
  -2   6   2 4.86537 7.50048   5
  -2   6   2 13.1968  7.4059   4
  -2   6   2 20.2741  9.8298   2
   1  -6  -2 41.8730  9.7704   2
  -1   6   2 45.0936 10.6347   2
  -1   6   2 65.5441  9.1643   5
  -1   6   2 46.4871 10.9901   4
   0  -6  -2 282.594  21.474   4
   0  -6  -2 325.354  19.837   2
   0   6   2 310.248  22.535   2
   0   6   2 324.462  20.356   4
  -1  -6  -2 18.2186  9.4840   4
   1   6   2 17.4864 10.5388   2
   1   6   2 35.8474 12.6679   5
  -2  -6  -2 48.4754  5.5586   3
  -2  -6  -2 37.4504  7.5444   2
  -2  -6  -2 40.4349  7.5501   4
   2   6   2 54.5714 11.0802   4
   2   6   2 69.3479 12.3294   2
  -3  -6  -2 47.1336  7.5103   4
  -3  -6  -2 31.9382  7.6986   2
  -3  -6  -2 52.3346  5.6671   3
   3   6   2 34.4126  8.8474   4
   3   6   2 54.3027 10.0268   2
  -4  -6  -2 122.516  10.103   3
  -4  -6  -2 124.478  12.432   4
  -4  -6  -2 124.566  10.921   2
   4   6   2 148.875  11.839   4
   4   6   2 141.048  10.687   3
  -5  -6  -2 391.342  26.735   3
  -5  -6  -2 399.434  27.263   2
  -5  -6  -2 393.464  25.600   4
   5   6   2 371.097  27.066   3
   5   6   2 435.254  30.329   4
  -6  -6  -2 49.4139 11.3046   2
  -6  -6  -2 70.7806  8.6159   4
   6   6   2 47.5833  7.5673   3
   6   6   2 63.2879  5.4051   1
  -7  -6  -2 40.7770 13.7802   3
  -7  -6  -2 43.5507  8.3298   4
  -7  -6  -2 53.6402 12.1961   2
   7   6   2 49.6703  5.0644   1
   7   6   2 42.1960  8.1524   3
  -8  -6  -2 -7.1813 11.8258   3
  -8  -6  -2 -8.6528 10.1516   4
  -8  -6  -2 10.2242  8.9493   2
   8   6   2 -19.773  10.538   3
  -9  -6  -2 -5.8106  9.7354   2
   9   6   2 -2.6905 12.0068   3
 -10  -6  -2 30.6670 23.3440   3
 -11  -6  -2 21.2248 17.4362   3
 -12  -6  -2 -28.465  18.001   3
 -13  -6  -2 -35.583  20.405   3
  -9   7   2 -12.273  14.519   4
  -9   7   2 13.6708 12.4897   3
  -8   7   2 12.1858 12.4967   4
  -8   7   2  1.9252 10.4372   3
  -8   7   2 38.1816 15.5344   2
   7  -7  -2 4.73541 8.34785   3
  -7   7   2 2.27357 8.79455   3
  -7   7   2 -0.2356 10.0372   2
   6  -7  -2 -2.6086  7.3905   3
  -6   7   2 -0.6596  9.7667   4
  -6   7   2 0.07454 5.00628   5
  -6   7   2  9.4363 12.7554   2
  -5   7   2 27.8327  9.8000   4
  -5   7   2 41.6670  6.7801   5
  -5   7   2 38.4594 13.5751   1
  -5   7   2 44.3458  9.9017   2
   4  -7  -2 118.723  13.174   3
  -4   7   2 125.828  11.327   5
  -4   7   2 100.170  11.998   4
  -4   7   2 99.5143 14.2462   2
   3  -7  -2 136.597  11.436   3
  -3   7   2 110.238  11.768   5
  -3   7   2 134.167  12.972   4
  -3   7   2 133.940  20.637   1
  -3   7   2 140.792  32.488   2
   2  -7  -2 32.5859  6.6227   3
   2  -7  -2 38.2455  7.7760   2
  -2   7   2 14.5971 10.5571   2
  -2   7   2 31.6137  8.7727   5
  -2   7   2 34.5985  8.3945   4
   1  -7  -2 169.604  15.097   2
   1  -7  -2 176.735  13.180   3
  -1   7   2 174.795  13.456   5
  -1   7   2 155.926  13.021   4
  -1   7   2 185.376  15.043   2
   0  -7  -2 1.48989 9.24674   4
   0  -7  -2 9.00754 7.25293   2
   0   7   2 20.4208 10.3205   4
   0   7   2 2.14606 7.17953   2
   0   7   2 7.41715 6.16873   5
  -1  -7  -2 1.55271 9.03579   2
  -1  -7  -2 -8.9759  6.9895   4
   1   7   2 10.5212  6.4938   5
   1   7   2 -7.6041  7.4055   2
   1   7   2 -6.5804 10.0502   4
  -2  -7  -2 17.9147  4.8955   3
  -2  -7  -2 27.6615  7.0976   4
  -2  -7  -2 12.2963  7.0385   2
   2   7   2 17.5099  7.7878   4
   2   7   2 13.2490  7.6273   2
   2   7   2 26.6315  6.9793   5
  -3  -7  -2 20.5645  6.3069   3
  -3  -7  -2 10.2920  9.4785   4
   3   7   2 34.8421  8.3056   4
   3   7   2 14.5472  6.5717   5
   3   7   2 28.5109  8.0825   2
  -4  -7  -2 -1.4452  9.7256   2
  -4  -7  -2 15.0292  7.4914   3
  -4  -7  -2 4.88749 9.07994   4
   4   7   2  3.5738 10.8873   4
   4   7   2 0.62141 7.37422   2
  -5  -7  -2 54.8154  8.3824   4
  -5  -7  -2 77.8991  8.5504   3
  -5  -7  -2 67.7335  9.2492   2
   5   7   2 95.6445 12.3099   4
  -6  -7  -2 38.1718  8.8934   3
  -6  -7  -2 31.5109  7.4749   4
  -6  -7  -2 33.3494  8.4900   2
   6   7   2 25.0681  4.4328   1
   6   7   2 37.5673  6.6443   3
  -7  -7  -2 7.91334 8.46576   2
  -7  -7  -2 -4.5715 13.1652   3
  -7  -7  -2 0.81944 7.08075   4
   7   7   2 7.57318 6.87247   3
   7   7   2 4.44118 4.29798   1
  -8  -7  -2 -11.602  13.126   2
  -8  -7  -2 -3.4815 11.2661   3
  -8  -7  -2 -5.2177  7.9430   4
   8   7   2 2.34349 7.56917   3
   8   7   2 12.8318  6.3958   1
  -9  -7  -2 -10.472  18.749   3
  -9  -7  -2 -14.585  14.504   2
 -10  -7  -2 30.6696 15.9879   3
 -11  -7  -2 47.5391 18.0096   3
  11   7   2 19.4338  6.4947   5
 -12  -7  -2 25.8327 25.4374   3
 -13  -7  -2 24.5891 28.0776   3
  -8   8   2  5.0576 16.0990   2
  -8   8   2 44.5068 14.2259   4
  -7   8   2 -5.9979 11.4766   4
  -7   8   2  4.1070 10.4936   2
   6  -8  -2  1.2589 10.2433   3
  -6   8   2 -2.5157  8.1586   5
  -6   8   2 -4.0903 13.6792   2
  -6   8   2 -13.571   9.946   4
   5  -8  -2 49.6854  9.8952   3
  -5   8   2 37.5584 10.9279   4
  -5   8   2 50.0199 10.6191   2
  -5   8   2 28.2671  6.9250   5
  -4   8   2 26.0718 12.5689   2
  -4   8   2 -3.7802  9.4002   4
  -4   8   2 8.90671 6.50209   5
   3  -8  -2 58.8862  8.6828   3
  -3   8   2 56.2464  9.9366   2
  -3   8   2 49.9422 12.9463   4
  -3   8   2 53.7662  8.3322   5
   2  -8  -2 29.6474  9.3930   3
   2  -8  -2 18.2135  7.9495   2
  -2   8   2 14.0250  9.7492   5
  -2   8   2  7.2440 12.1098   1
  -2   8   2 1.68968 7.86365   2
  -2   8   2  8.3807 11.4827   4
   1  -8  -2 -1.9346  5.9642   3
   1  -8  -2 4.79483 9.99613   2
  -1   8   2 7.19101 8.01645   4
  -1   8   2 10.4594  6.5271   5
  -1   8   2 -3.7309  7.6409   2
   0  -8  -2 5.42940 9.54392   2
   0  -8  -2 -5.5066  6.9268   4
   0   8   2 2.60658 7.31725   4
   0   8   2 -3.1532  7.4089   2
   0   8   2 5.29773 9.21915   5
  -1  -8  -2 4.34325 6.93941   4
  -1  -8  -2 16.4387  9.7780   2
   1   8   2 13.2804  6.6522   5
   1   8   2  6.9680 10.8761   2
   1   8   2 6.00766 7.74160   4
  -2  -8  -2 20.1824  5.4760   3
  -2  -8  -2 21.9811  7.3884   4
  -2  -8  -2 12.1203  9.8744   2
   2   8   2 15.9095  7.9112   2
   2   8   2 16.0086  6.8890   5
   2   8   2 21.1047  8.0647   4
  -3  -8  -2 -1.6595  6.8386   4
  -3  -8  -2 -2.4625 10.0034   2
   3   8   2 2.37067 7.54127   4
   3   8   2 -7.6808  9.1892   5
   3   8   2 -6.8623  7.5590   2
  -4  -8  -2 439.210  28.623   3
  -4  -8  -2 414.748  25.551   2
  -4  -8  -2 462.044  32.866   4
   4   8   2 442.367  26.539   5
   4   8   2 442.522  26.758   4
   4   8   2 445.183  29.574   2
  -5  -8  -2 21.2033  7.3222   4
  -5  -8  -2 31.4318 11.5104   2
  -5  -8  -2 32.0467  6.9175   3
   5   8   2 26.7921  8.6201   2
   5   8   2 21.0153  7.0894   5
   5   8   2 16.3237  8.8112   4
  -6  -8  -2 16.1613  8.5210   2
  -6  -8  -2 2.51428 7.42771   3
  -6  -8  -2 -1.7533  6.6359   4
   6   8   2 3.79078 8.49854   4
  -7  -8  -2  6.1081 10.4636   4
  -7  -8  -2 -4.9869 11.7205   2
  -7  -8  -2 -9.8396  9.8051   3
   7   8   2 12.9679  9.1409   3
   7   8   2 -7.3463  6.9413   5
   7   8   2 -1.6611  4.9567   1
  -8  -8  -2 -9.9179 15.6209   3
   8   8   2 13.1764 10.8717   3
  -9  -8  -2 29.3272 15.6612   3
 -10  -8  -2 40.6553 16.5112   3
 -11  -8  -2 40.1577 25.8282   3
 -12  -8  -2 29.6576 17.6219   3
 -13  -8  -2 -30.801  18.717   3
  -8   9   2 14.0247 15.0689   4
  -7   9   2 -4.1268 12.5173   4
  -7   9   2 14.9894 16.7134   2
   6  -9  -2 36.3659 10.4392   3
  -6   9   2 28.2045 11.0414   2
  -6   9   2 37.3825 16.9420   4
   5  -9  -2 0.15209 6.32715   3
  -5   9   2 7.12490 9.33428   2
  -5   9   2 22.2999  9.4679   5
  -5   9   2 -4.7486 14.3513   4
   4  -9  -2 -6.8490  5.3755   3
  -4   9   2 0.16712 9.74132   5
  -4   9   2  2.4576 12.7892   2
  -4   9   2 -7.0882  9.4100   4
   3  -9  -2 31.8691  8.9854   3
  -3   9   2 26.4788  9.9421   4
  -3   9   2 22.8892 10.4932   5
   2  -9  -2 29.0181  8.6962   2
   2  -9  -2 34.1938  7.6496   3
  -2   9   2 20.2645  9.3496   2
  -2   9   2 34.6240  8.2919   5
  -2   9   2 32.3970  9.5720   4
   1  -9  -2 105.299  14.281   3
   1  -9  -2 113.737  11.790   2
  -1   9   2 123.584  12.307   2
  -1   9   2 134.261  43.828   4
  -1   9   2 141.456  11.445   5
   0  -9  -2 48.4469  8.9767   4
   0  -9  -2 47.3933  8.9748   2
   0   9   2 40.5876  9.0053   4
   0   9   2 45.2386  8.1818   5
   0   9   2 38.3893  9.6119   2
  -1  -9  -2 54.6465  9.0825   4
  -1  -9  -2 56.6675 11.7590   2
   1   9   2 58.6018 12.7575   4
   1   9   2 77.7298 28.7279   2
   1   9   2 34.0432  7.8550   5
  -2  -9  -2 19.6804  7.5828   2
  -2  -9  -2 17.7266 10.7379   4
   2   9   2 6.53277 8.30018   4
   2   9   2 -7.2209 10.0150   5
   2   9   2 10.4090 38.6186   2
  -3  -9  -2 392.824  25.096   4
  -3  -9  -2 418.296  27.920   2
  -3  -9  -2 436.115  25.484   3
   3   9   2 437.785  27.275   4
   3   9   2 457.872  30.711   2
   3   9   2 422.131  25.831   5
  -4  -9  -2 96.2486 12.4639   4
  -4  -9  -2 92.6283  8.2088   3
  -4  -9  -2 107.403  10.786   2
   4   9   2 64.6144 13.8100   2
   4   9   2 78.6062 12.1995   5
   4   9   2 71.0748 13.5215   4
  -5  -9  -2 24.0924  9.3722   3
  -5  -9  -2 21.4761  8.5679   2
  -5  -9  -2 27.7069  8.2572   4
   5   9   2 42.9724 11.0073   5
   5   9   2 37.8513  9.3852   4
   5   9   2 26.4465 10.5451   2
  -6  -9  -2 105.582  14.093   3
  -6  -9  -2 122.960  14.219   4
  -6  -9  -2 111.268  12.147   2
   6   9   2 128.057  11.543   5
   6   9   2 134.365  12.691   4
  -7  -9  -2 10.3431  9.3586   2
  -7  -9  -2 6.65049 9.37000   3
   7   9   2 27.7738  9.8870   4
   7   9   2 6.70258 7.63266   5
  -8  -9  -2 70.7058 17.1820   3
   8   9   2 33.4261  5.8340   1
   8   9   2 52.3522  8.6613   5
   8   9   2 32.2332  8.9273   3
  -9  -9  -2 10.7995 13.9062   3
   9   9   2 -7.5350  5.1413   1
   9   9   2 0.82651 7.02077   5
 -10  -9  -2 17.6869 22.7165   3
  10   9   2 6.25986 7.68720   5
 -11  -9  -2 -6.7041 17.4133   3
  11   9   2 16.5850 10.4181   5
 -12  -9  -2 21.5243 17.6686   3
 -13  -9  -2 42.9296 29.9115   3
  -7  10   2 21.7215 15.0328   4
  -6  10   2 -7.2526 17.2029   4
  -6  10   2 -14.853  10.978   2
  -5  10   2  6.2525 10.4631   2
  -5  10   2 14.3771 11.1676   4
   4 -10  -2 6.44972 8.00621   3
  -4  10   2 7.74778 9.59871   2
  -4  10   2 10.3798 10.2362   4
   3 -10  -2 2.87240 7.64190   3
  -3  10   2 14.1162 13.4978   2
  -3  10   2 24.7891 10.2114   4
  -2  10   2 10.8094 13.4359   4
  -2  10   2 -1.8019 13.1828   2
   1 -10  -2 107.545  14.419   2
   1 -10  -2 131.741  15.224   3
  -1  10   2 116.373  15.814   4
  -1  10   2 73.4057 20.6719   1
  -1  10   2 113.371  15.642   2
  -1  10   2 112.318  11.553   5
   0 -10  -2 28.3548  9.0281   2
   0 -10  -2 47.9420  9.8451   3
   0  10   2 38.1980  8.5374   5
   0  10   2 45.2923 10.3228   4
  -1 -10  -2 -1.2656 11.6830   2
  -1 -10  -2  3.8429 11.7389   4
   1  10   2 -12.381   8.235   4
   1  10   2 -13.650  10.633   5
   1  10   2 1.62179 9.04853   2
  -2 -10  -2 9.59675 8.21833   4
  -2 -10  -2 11.9350  5.4595   3
  -2 -10  -2 0.73422 8.02548   2
   2  10   2 11.7086  9.3760   2
   2  10   2 2.91718 9.02688   4
   2  10   2 6.06148 7.87311   5
  -3 -10  -2 -5.7437  6.0330   3
  -3 -10  -2 1.27317 8.04889   2
   3  10   2 -0.6464  7.5582   5
   3  10   2 -17.515  13.034   4
   3  10   2 -1.2801  9.0170   2
  -4 -10  -2 313.452  19.456   3
  -4 -10  -2 239.128  20.518   4
  -4 -10  -2 287.313  19.680   2
   4  10   2 313.549  21.593   4
   4  10   2 291.717  24.895   2
   4  10   2 293.030  20.329   5
  -5 -10  -2 412.537  27.169   2
  -5 -10  -2 439.624  28.406   4
  -5 -10  -2 444.333  29.644   3
   5  10   2 444.484  27.820   5
   5  10   2 479.453  34.225   2
   5  10   2 493.290  29.650   4
  -6 -10  -2 64.5454 13.9522   2
  -6 -10  -2 62.6991  9.3652   3
   6  10   2 51.5603 10.6041   4
   6  10   2 32.3007 11.7528   5
  -7 -10  -2 24.2347 13.3207   3
   7  10   2 20.3283 10.3075   4
  -8 -10  -2 -3.8603 16.5416   3
   8  10   2 21.1835  6.3285   1
  -9 -10  -2  2.6000 13.7949   3
   9  10   2 -0.8912  8.4783   1
   9  10   2 2.56757 5.01092   1
 -10 -10  -2 38.9458 16.8786   3
 -11 -10  -2 -5.6481 21.8224   3
 -12 -10  -2 40.6531 18.8966   3
  -6  11   2 34.1681 14.5225   4
  -5  11   2  7.0851 15.8029   2
  -5  11   2 -8.7085 12.0139   4
  -4  11   2 11.2993 11.3213   4
  -4  11   2 11.4044 11.0555   2
   3 -11  -2 -2.8841  7.2513   3
  -3  11   2 19.2929 10.5638   2
  -3  11   2 -8.2135 10.3590   4
   2 -11  -2 -1.2849  7.8102   3
  -2  11   2 8.36523 9.97381   4
  -2  11   2 -6.7577  9.3861   2
   1 -11  -2 0.93110 7.92852   3
  -1  11   2 18.4706  9.9713   4
  -1  11   2 -0.0964  9.6167   2
   0 -11  -2 96.7903 11.3103   2
   0  11   2 94.4874 12.2485   2
   0  11   2 88.3936 12.4195   4
  -1 -11  -2 236.520  16.501   3
  -1 -11  -2 217.830  18.681   2
   1  11   2 224.623  24.531   1
   1  11   2 206.246  17.093   4
  -2 -11  -2 127.555  15.280   2
  -2 -11  -2 131.951  10.780   3
   2  11   2 118.770  13.599   2
   2  11   2 121.396  16.178   4
  -3 -11  -2 10.6539  6.2426   3
  -3 -11  -2 -10.139  11.812   2
   3  11   2 -4.6294  9.5797   2
   3  11   2 27.9460 13.3536   4
  -4 -11  -2 6.74756 7.32395   3
  -4 -11  -2 -2.8391 12.4397   2
   4  11   2 -1.4939  9.5163   4
   4  11   2  3.3136 10.2058   2
  -5 -11  -2 14.2849  9.1410   2
  -5 -11  -2 20.5912  6.6658   3
   5  11   2 33.3674 10.6859   2
   5  11   2 31.2239 10.1080   4
  -6 -11  -2 5.97766 7.45909   3
   6  11   2 -12.067   9.585   4
  -7 -11  -2 181.927  20.168   3
   7  11   2 188.720  16.731   4
  -8 -11  -2 84.0665 13.4313   3
   8  11   2 61.7986  7.0414   1
  -9 -11  -2 92.8348 19.7793   3
   9  11   2 100.356   9.173   1
   9  11   2 92.7992 12.0067   1
 -10 -11  -2 26.5087 15.7358   3
 -11 -11  -2  1.1403 14.7089   3
 -12 -11  -2 11.7684 25.8491   3
  -5  12   2 10.6177 13.6931   4
  -4  12   2 31.1954 17.9002   4
  -4  12   2 30.5908 17.2902   2
  -3  12   2 54.0110 17.2789   4
  -3  12   2 45.3185 15.4684   2
  -2  12   2 34.3076 11.2740   2
  -2  12   2 27.1007 11.4235   4
   1 -12  -2 -1.9793  6.0041   3
  -1  12   2 -11.558  10.497   2
   0 -12  -2 0.30763 6.15984   3
   0  12   2 11.4187 10.0262   4
   0  12   2 -2.5762 10.0347   2
  -1 -12  -2 19.8094  6.0005   3
  -1 -12  -2 6.53206 8.01945   3
   1  12   2 6.76484 9.90746   2
   1  12   2 48.8743 14.6395   4
  -2 -12  -2 59.0132  6.9835   3
   2  12   2 44.3573 11.6219   2
   2  12   2 65.9243 11.3869   4
  -3 -12  -2 8.14523 6.02009   3
   3  12   2 11.6665 11.2501   1
   3  12   2 10.5480 13.9515   2
   3  12   2 -11.636   9.593   4
  -4 -12  -2 84.5182  8.1471   3
   4  12   2 64.8064 15.5076   4
   4  12   2 80.2933 12.3609   2
  -5 -12  -2 238.527  18.888   3
   5  12   2 222.673  19.794   4
   5  12   2 189.821  17.525   2
  -6 -12  -2 6.11611 7.18942   3
   6  12   2  3.1928 13.8909   4
  -7 -12  -2 -6.5925 12.4188   3
   7  12   2 -4.7891 14.6374   4
   7  12   2 24.2130 10.5135   1
  -8 -12  -2 10.9752 11.3775   3
   8  12   2 -12.605  10.359   4
   8  12   2 5.53625 5.74852   1
   8  12   2  7.6193 12.3608   1
  -9 -12  -2 -4.6896 17.8348   3
 -10 -12  -2 41.4324 15.3772   3
 -11 -12  -2 -1.3946 16.3627   3
  -4  13   2 37.0956 14.0874   4
  -3  13   2 26.3611 12.4034   2
  -3  13   2 -8.1447 13.6682   4
  -2  13   2 14.7519 17.2466   4
  -2  13   2  6.6789 15.1756   2
  -1  13   2 -0.4316 11.6992   4
  -1  13   2  1.0918 10.5399   2
   0  13   2 15.4308 11.1440   2
   0  13   2 13.2209 10.8321   4
  -1 -13  -2 13.8359  7.4786   3
  -1 -13  -2 11.5764  5.7568   3
   1  13   2 11.0685 10.7832   2
   1  13   2 22.4318 10.9124   4
  -2 -13  -2 60.1521  8.9786   3
  -2 -13  -2 68.0101  7.9439   3
   2  13   2 84.1815 16.9776   2
   2  13   2 71.8899 16.0538   4
  -3 -13  -2 16.0570  6.0743   3
   3  13   2 27.8585 10.7404   4
   3  13   2 24.2454 11.0063   2
  -4 -13  -2 10.2511  6.9075   3
   4  13   2 -2.9413 10.3610   2
   4  13   2  3.9714 10.2520   4
  -5 -13  -2 5.14277 8.38231   3
   5  13   2 -3.5969 13.9910   4
   5  13   2 -26.223  13.370   1
   5  13   2 10.0311 10.7659   2
  -6 -13  -2 36.3478 10.8058   3
   6  13   2 23.6943 11.1945   4
   6  13   2 16.5766 13.7963   1
  -7 -13  -2 -5.9797  8.9005   3
   7  13   2  0.6403 12.2628   1
   7  13   2  8.1043 10.5947   4
  -8 -13  -2 64.5772 16.1131   3
  -9 -13  -2 -15.652  17.255   3
 -10 -13  -2 28.1149 14.8198   3
 -11 -13  -2 23.9124 16.4155   3
  -3  14   2 -3.5002 13.0178   4
  -2  14   2 -0.3331 19.8927   4
  -1  14   2  7.9672 12.9067   4
  -1  14   2 -23.499  12.944   2
   0  14   2  0.8212 11.4163   4
   0  14   2  7.6378 10.7002   2
   1  14   2  0.0000 11.8274   4
   1  14   2  9.8980 11.0178   2
  -2 -14  -2 1.42822 4.64386   3
   2  14   2  4.8344 11.0821   4
   2  14   2  7.2794 11.0510   2
  -3 -14  -2 9.17255 6.84297   3
   3  14   2 -10.188  15.149   4
   3  14   2  8.1019 10.8222   2
  -4 -14  -2 2.72813 6.65092   3
   4  14   2 -20.121  15.373   2
   4  14   2 -4.7852 10.7863   4
  -5 -14  -2 -13.968   8.711   3
   5  14   2 -2.3017 10.8227   2
   5  14   2 -3.0424 15.1627   4
  -6 -14  -2 -0.3627  7.1203   3
   6  14   2 -4.9323 10.5222   2
   6  14   2 -11.425  11.138   4
   6  14   2 12.1726  9.7678   1
  -7 -14  -2 13.8372 13.0108   3
   7  14   2  2.6841 16.5663   4
  -8 -14  -2 41.6707 16.4209   3
   8  14   2  4.5933 12.1622   4
  -9 -14  -2 -5.3477 12.8730   3
 -10 -14  -2 39.1300 14.6308   3
  -1  15   2 20.2664 18.6386   4
   0  15   2 16.3829 14.4381   4
   1  15   2 13.5834 13.9562   2
   1  15   2  3.1571 13.5340   4
   2  15   2 -5.3443 12.7225   4
   2  15   2  9.3675 13.4191   2
   3  15   2 -16.921  12.455   2
   3  15   2 16.5393 11.7089   4
   4  15   2  4.2313 11.5010   2
   4  15   2  8.3973 11.7947   4
   5  15   2 45.1110 12.8019   2
   5  15   2 16.2135 16.2676   4
   6  15   2  0.1977 14.1668   4
  -7 -15  -2 30.8541  9.4083   3
   7  15   2 -4.3328 19.6017   4
  -8 -15  -2 15.7653 14.2045   3
   8  15   2  7.5055 13.5217   4
   2  16   2 14.0430 18.9622   4
   3  16   2 61.3190 21.6293   4
   4  16   2 17.4305 13.8624   4
   5  16   2 -4.8611 13.6716   4
   6  16   2 -25.213  13.661   4
  -4 -16   3 1.15248 4.47533   3
   3  16  -3  3.0422 10.2996   4
  -3 -16   3 6.66091 7.75345   3
  -7 -15   3 -2.0347  6.9437   3
  -6 -15   3 -4.8037  6.6939   3
   5  15  -3 15.5157 11.2962   4
  -5 -15   3 2.68854 8.04031   3
   4  15  -3  5.9327 11.4080   4
  -4 -15   3 -7.1307  7.1381   3
   3  15  -3 -13.684  15.870   4
   3  15  -3 -8.4314 11.1740   2
  -3 -15   3 -8.1096  9.9312   3
   2  15  -3  2.8775 10.8948   4
   2  15  -3 -14.089  10.967   2
  -2 -15   3 3.86584 6.49142   3
   1  15  -3  2.2973 10.9606   4
   1  15  -3 22.7959 16.5561   2
  -1 -15   3 4.32484 6.12930   3
   0  15  -3 11.5724 11.9715   4
  -1  15  -3 48.9311 13.5006   4
  -8 -14   3 32.1974 19.0619   3
  -7 -14   3  2.9796 16.7801   3
  -6 -14   3 -2.4291 15.3604   3
   5  14  -3 55.0414 11.3686   4
  -5 -14   3 45.4023 11.8126   3
   4  14  -3 10.2665 10.1885   4
  -4 -14   3 15.6437  9.9443   3
   3  14  -3 1.01086 9.83083   4
   3  14  -3  4.3372 10.2552   2
  -3 -14   3  1.9298 13.2647   3
   2  14  -3 13.9080 10.1064   4
   2  14  -3 -5.6508 14.3243   2
  -2 -14   3 5.09929 8.96088   3
   1  14  -3 -1.9406 13.7523   4
   1  14  -3 -1.2718 10.1866   2
   0  14  -3 10.1484 10.1083   4
   0  14  -3 -2.9208 10.0415   2
  -1  14  -3 34.5226 15.6682   2
  -1  14  -3  4.7746 10.9991   4
  -2  14  -3  9.2129 16.0570   4
  -2  14  -3 40.2960 16.1556   2
  -3  14  -3 -2.5951 11.6796   4
  -9 -13   3  0.6288 14.5571   3
  -8 -13   3 19.0562 13.1204   3
  -7 -13   3 38.7494 12.5369   3
   6  13  -3 -1.4529  9.5449   4
  -6 -13   3 17.8195 10.5320   3
   5  13  -3 52.0012 10.8723   4
   5  13  -3 58.7495 14.5609   1
  -5 -13   3 55.1930 11.7182   3
   4  13  -3 10.2992 13.4070   1
   4  13  -3 7.01728 9.15405   4
  -4 -13   3 1.96950 9.12518   3
   3  13  -3 104.586  12.856   2
   3  13  -3 82.0688 11.8236   4
  -3 -13   3 73.2816 14.8587   3
   2  13  -3 61.6644 11.9662   2
   2  13  -3 45.3579 10.0488   4
  -2 -13   3 27.8843  9.4112   3
   1  13  -3 2.66015 9.14391   4
   1  13  -3 42.3822 15.1577   2
   0  13  -3 43.4830 11.4892   2
   0  13  -3 20.2025  9.9490   4
  -1  13  -3 15.6984 14.9417   2
  -1  13  -3 40.0750 13.8944   4
   1 -13   3  9.0072 11.3202   3
  -2  13  -3 36.4913 14.6348   2
  -2  13  -3 50.9346 14.5153   4
  -3  13  -3 33.8764 15.7935   4
  -3  13  -3 18.2187 14.2979   2
  -4  13  -3  2.2416 11.7200   4
  -5  13  -3 -1.2393 17.1625   4
 -10 -12   3 -7.1822 15.6297   3
  -9 -12   3 -5.0994 13.3048   3
  -8 -12   3 14.8279 12.6895   3
  -7 -12   3 16.1989 11.5288   3
   6  12  -3 20.2580  9.6174   1
  -6 -12   3 10.2548 10.1401   3
   5  12  -3 49.2890 13.0048   4
   5  12  -3 38.4993 12.2557   1
  -5 -12   3 48.7143 14.7742   3
   4  12  -3 40.0361 12.6742   4
  -4 -12   3 53.1069  9.8203   2
  -4 -12   3 40.6893 10.3153   3
   3  12  -3 3.17042 8.37089   4
   3  12  -3 -11.825   8.983   2
  -3 -12   3 -6.4544  8.5688   3
  -3 -12   3  3.0663 10.5506   4
   2  12  -3 6.06432 9.36843   2
   2  12  -3 15.5702 11.8135   4
   2  12  -3  9.1636 14.1795   1
  -2 -12   3  4.8218 10.8865   4
  -2 -12   3 8.51892 8.04675   2
   1  12  -3 89.1215 14.1714   4
   1  12  -3 104.440  12.109   2
  -1 -12   3 91.6068 10.9624   4
  -1 -12   3 101.768  13.840   2
   0  12  -3 3.08075 9.92845   2
   0  12  -3 10.7571 12.2383   4
   0 -12   3 5.74649 7.74692   2
  -1  12  -3  4.7964 13.9516   2
  -1  12  -3  9.5456 12.3694   4
   1 -12   3  9.6074 11.3345   5
   1 -12   3 21.0102  8.1415   2
  -2  12  -3 114.386  12.771   4
  -2  12  -3 110.680  13.312   2
   2 -12   3 106.228  14.597   5
   2 -12   3 95.0981 14.7642   3
  -3  12  -3  9.9475 10.3080   2
  -3  12  -3 12.1286  9.4874   4
   3 -12   3 23.7783 11.3740   5
   3 -12   3 13.2343  8.4019   3
  -4  12  -3 18.0922 13.8682   2
  -4  12  -3  9.5089 10.0939   4
   4 -12   3 10.8153 11.4509   5
  -5  12  -3 28.1269 11.9781   4
  -5  12  -3  2.9127 11.1766   2
  -6  12  -3 -10.048  17.709   4
 -11 -11   3  8.1313 19.0396   3
 -10 -11   3 40.7956 16.0480   3
  -9 -11   3 -15.869  12.750   3
  -8 -11   3 17.8849 12.2669   3
   7  11  -3 4.26531 3.92775   1
  -7 -11   3 -13.075  10.974   3
   6  11  -3 30.4796  9.1583   1
  -6 -11   3 11.6874 10.3627   3
   5  11  -3 104.660  12.027   1
   5  11  -3 75.8503 13.5768   4
  -5 -11   3 98.6635 12.5992   3
  -5 -11   3 89.2216 10.9945   2
  -5 -11   3 81.1507 10.2091   4
   4  11  -3 6.56243 8.16657   4
  -4 -11   3 -4.7998 12.5333   3
  -4 -11   3 16.5152  7.5531   4
  -4 -11   3 -11.442   7.640   2
   3  11  -3 36.5438 11.6711   2
   3  11  -3 38.9907  8.8251   4
  -3 -11   3 32.6470 12.8252   3
  -3 -11   3 33.9677 10.4855   4
  -3 -11   3 35.2758  8.8457   2
   2  11  -3 15.7869  9.0943   2
   2  11  -3  8.8570 10.8926   4
  -2 -11   3 -3.3550 10.4529   2
  -2 -11   3 9.04643 7.01555   4
   1  11  -3 15.7141  8.2403   4
  -1 -11   3  8.5220 10.3993   5
  -1 -11   3 16.2360  7.8054   2
   0  11  -3 -27.129  12.883   2
   0  11  -3 -4.6418 11.4913   4
   0 -11   3 -2.9778 10.1065   2
  -1  11  -3 -3.0343 12.1555   2
  -1  11  -3 12.9242 11.6490   4
   1 -11   3 14.1745 10.4711   2
   1 -11   3 -16.364  10.305   5
  -2  11  -3 8.03350 8.90911   2
  -2  11  -3 10.3990 11.9835   4
   2 -11   3 7.85343 7.45629   2
   2 -11   3 -9.1394 11.4076   3
   2 -11   3 19.0798 14.8026   5
  -3  11  -3  2.3806 13.5256   2
  -3  11  -3 31.0086 13.0370   4
   3 -11   3 27.4984  8.7912   3
   3 -11   3 40.8538 14.8887   5
  -4  11  -3  5.2951 13.6718   2
  -4  11  -3  0.0241 12.7949   4
   4 -11   3  7.8969 12.4969   3
   4 -11   3 13.0971 14.3188   5
  -5  11  -3 -4.9480 10.3107   2
  -5  11  -3  0.8447 10.1284   4
   5 -11   3  5.7817 10.1233   5
  -6  11  -3 -11.117  11.462   4
  -6  11  -3 17.1194 15.4506   2
  -7  11  -3 35.9902 14.3091   4
   7 -11   3 28.8866 12.3985   5
 -11 -10   3  4.4591 17.7130   3
 -10 -10   3 -13.064  20.542   3
   9  10  -3 39.7169  7.4737   5
  -9 -10   3 38.9423 18.7293   3
   8  10  -3 36.8922  8.3939   5
  -8 -10   3 67.7154 17.7378   3
   7  10  -3 13.5520 10.2065   5
  -7 -10   3 16.3160 11.1932   3
   6  10  -3 -12.335  10.157   5
  -6 -10   3 -1.3452  8.1833   2
  -6 -10   3 18.4477 10.5646   4
  -6 -10   3 -0.6741 10.1784   3
   5  10  -3 154.589  16.242   5
  -5 -10   3 167.887  15.531   2
  -5 -10   3 135.591  16.276   3
  -5 -10   3 176.418  14.688   4
   4  10  -3 -7.8281 10.1190   4
   4  10  -3 -3.9299  7.3545   5
  -4 -10   3 2.81659 9.04143   3
  -4 -10   3 20.6235 10.7652   2
   3  10  -3 21.2952  7.6134   4
   3  10  -3 22.9929 11.2818   5
  -3 -10   3 27.7113  9.7134   4
  -3 -10   3 23.3343  7.8221   2
  -3 -10   3 31.3818  9.0734   3
   2  10  -3 49.3106  9.2900   5
   2  10  -3 84.5650 11.6850   4
   2  10  -3 77.9123 10.0287   2
  -2 -10   3 59.6323 11.0787   2
  -2 -10   3 58.8967  8.3585   4
  -2 -10   3 59.2427 11.2630   5
   1  10  -3 25.8690 11.7806   2
   1  10  -3 -5.3142 10.0327   4
   1  10  -3 13.2652  7.9465   5
  -1 -10   3 13.1936  9.6451   5
  -1 -10   3 14.8696  6.6886   4
  -1 -10   3 28.0951 10.2440   2
   0  10  -3 72.1424  9.5162   4
   0 -10   3 76.6249 11.4930   5
   0 -10   3 84.4401 13.2093   2
  -1  10  -3 51.5177 12.2328   2
  -1  10  -3 48.2332  8.9586   4
   1 -10   3 65.1387 10.7941   2
   1 -10   3 35.2507 14.5650   5
  -2  10  -3 14.9572 11.4117   4
  -2  10  -3  8.8932 11.9699   2
   2 -10   3 37.3140 10.7214   5
   2 -10   3 49.8619  9.6584   3
   2 -10   3 29.0139 10.1144   2
  -3  10  -3 276.549  18.649   2
  -3  10  -3 284.548  21.520   4
   3 -10   3 293.614  19.807   5
   3 -10   3 220.077  19.101   3
  -4  10  -3 190.749  14.898   4
  -4  10  -3 153.928  14.208   2
   4 -10   3 138.399  16.504   3
   4 -10   3 142.381  14.809   5
  -5  10  -3 -0.8903  8.7002   2
  -5  10  -3 18.5868  9.4279   4
   5 -10   3 17.9998 13.9389   5
  -6  10  -3 -0.8815  9.5572   2
  -6  10  -3 -0.2673  9.7437   4
   6 -10   3 7.15158 9.69013   5
  -7  10  -3 55.0139 12.2271   2
  -7  10  -3 61.9776 13.8844   4
   7 -10   3 61.8744 16.3129   5
  -8  10  -3 10.7543 19.1888   4
 -12  -9   3 14.2301 27.2782   3
 -11  -9   3 -21.728  26.065   3
 -10  -9   3 10.6228 15.1315   3
   9   9  -3 41.9105  7.2563   5
  -9  -9   3 45.4195 14.0631   3
   8   9  -3 54.3218  8.0214   5
  -8  -9   3 50.9048 13.1547   3
   7   9  -3 27.6876  9.4802   5
  -7  -9   3 -8.5918 15.4581   3
  -7  -9   3 -6.5268 10.0626   4
  -7  -9   3 6.75984 8.27382   2
   6   9  -3 47.3986  6.0060   1
   6   9  -3 38.1672  7.8362   5
  -6  -9   3 43.8732  8.0219   4
  -6  -9   3 46.3863 12.3651   2
  -6  -9   3 64.8698 11.3021   3
   5   9  -3 22.3255  7.5455   5
   4   9  -3 9.04213 6.76447   4
   4   9  -3 -11.258   9.673   5
  -4  -9   3 -7.2351  8.8410   3
  -4  -9   3 0.77048 6.39709   4
  -4  -9   3 -4.8089  6.7505   2
   3   9  -3 101.500  11.542   4
   3   9  -3 92.7254 10.0789   5
  -3  -9   3 98.5454 12.0397   2
  -3  -9   3 100.687   9.377   4
  -3  -9   3 98.1950 11.3039   3
   2   9  -3 -19.247   9.811   2
   2   9  -3 14.2731 10.5538   5
   2   9  -3 2.61574 6.41826   4
  -2  -9   3 4.56779 6.02245   4
  -2  -9   3 4.06879 8.50916   5
  -2  -9   3 0.48624 8.94645   2
   1   9  -3 8.85109 9.51317   2
   1   9  -3 -1.0549 10.2665   5
   1   9  -3 3.88367 9.06293   4
  -1  -9   3 10.6513  6.0133   4
  -1  -9   3 -1.6732  5.7646   2
  -1  -9   3 -11.389   8.481   5
   0   9  -3 91.7742 10.2013   5
   0   9  -3 91.2163  9.2124   4
   0   9  -3 94.1017 11.8987   2
   0  -9   3 86.2841 10.7188   2
   0  -9   3 89.1182 12.8106   5
   0  -9   3 85.2958  8.8889   4
  -1   9  -3 18.2214  9.8979   2
  -1   9  -3 6.89267 6.63225   4
  -1   9  -3 21.1970  7.7932   5
   1  -9   3 4.92153 8.24655   2
   1  -9   3 10.6726  8.9786   5
  -2   9  -3 12.2812 10.3453   2
  -2   9  -3 4.42395 7.56653   5
  -2   9  -3 11.6208  7.4211   4
   2  -9   3 16.9784  6.3461   2
   2  -9   3 -7.7662 12.9232   5
   2  -9   3 1.84835 8.13208   3
  -3   9  -3 10.1999 11.0655   5
  -3   9  -3 -0.6023 10.7771   2
  -3   9  -3 15.5593  8.1339   4
  -3   9  -3 -8.9115 13.5325   1
   3  -9   3 -4.9985 13.2159   5
   3  -9   3  7.2402 12.4542   3
  -4   9  -3 24.5867  8.6806   2
  -4   9  -3 35.0653  9.2144   4
   4  -9   3 20.7702 13.7267   5
   4  -9   3 14.9170  9.9130   3
  -5   9  -3 24.4269  9.0005   2
  -5   9  -3 43.6965  9.9676   4
   5  -9   3 30.5044 10.2859   3
   5  -9   3 22.7976  9.7655   5
  -6   9  -3 26.4013 10.2662   4
  -6   9  -3 17.1204  9.1147   2
   6  -9   3  6.7111 12.4229   5
  -7   9  -3 -16.354  13.577   2
  -7   9  -3  2.9893 10.4159   4
   7  -9   3 25.0981  9.3101   5
  -8   9  -3 -17.198  16.855   4
  -8   9  -3  7.8524 11.4637   2
   8  -9   3 -13.663   9.655   5
  -9   9  -3 -11.343  13.343   4
 -12  -8   3 29.5225 19.9208   3
 -11  -8   3 27.4833 16.9009   3
 -10  -8   3 30.3798 23.2511   3
   9   8  -3 25.8273  7.7570   5
  -9  -8   3 18.8825 18.5663   3
   8   8  -3 98.8833  9.0252   5
  -8  -8   3 92.6556 14.4080   3
   7   8  -3 5.97307 8.20219   5
  -7  -8   3 15.3312 10.9044   3
  -7  -8   3 5.67160 9.99014   4
   6   8  -3 10.9145  6.3652   5
   6   8  -3 15.9311  1.9582   1
  -6  -8   3 10.6237  8.1659   2
  -6  -8   3 -12.862  13.562   3
  -6  -8   3 23.2283  9.2314   4
   5   8  -3 36.3128  6.9537   5
  -5  -8   3 31.8160  7.7872   2
  -5  -8   3 24.0592  8.7488   4
   4   8  -3 40.8044  8.2253   1
   4   8  -3 28.6719  6.7800   5
   4   8  -3 13.1798  9.4633   4
  -4  -8   3 24.4859  7.3736   2
  -4  -8   3 22.0647  6.0651   4
  -4  -8   3  5.5881 11.7107   3
   3   8  -3 0.49661 5.97304   4
   3   8  -3 4.26691 9.06728   5
  -3  -8   3 -8.7131  8.5285   2
  -3  -8   3 0.33241 8.60972   3
   2   8  -3 50.5176  7.5298   4
   2   8  -3 80.0544  8.3344   2
  -2  -8   3 59.2287  7.6412   2
  -2  -8   3 75.2342  7.4380   4
  -2  -8   3 60.9249  9.2486   5
   1   8  -3 -9.9751  9.3237   5
   1   8  -3 -8.6392  8.2029   4
   1   8  -3 2.33537 8.71894   2
  -1  -8   3  0.1242 11.0908   5
  -1  -8   3 12.3955  5.7840   2
  -1  -8   3 0.54468 5.22204   4
   0   8  -3 2.44682 8.06955   4
   0   8  -3 13.0114  6.3910   2
   0   8  -3 5.00716 6.71693   5
   0  -8   3 1.73946 5.36671   2
   0  -8   3 37.4295 11.8843   5
   0  -8   3 13.9901  5.4870   4
  -1   8  -3 -3.9610  9.1765   1
  -1   8  -3 -10.641   6.275   2
  -1   8  -3 -1.6889  6.5106   5
  -1   8  -3 3.28274 6.18130   4
   1  -8   3 -13.581  11.653   5
   1  -8   3 1.19976 5.23525   2
  -2   8  -3 25.4753  6.8021   2
  -2   8  -3 8.41827 7.08263   5
  -2   8  -3 18.4715  6.8863   4
   2  -8   3 21.4482  7.8235   2
   2  -8   3 16.8767  8.6142   5
  -3   8  -3 87.7922  9.5148   4
  -3   8  -3 76.4771  9.5701   5
  -3   8  -3 76.7223 11.7275   2
   3  -8   3 77.4086 10.9098   5
  -4   8  -3 77.8789 10.1719   5
  -4   8  -3 116.759  11.135   4
  -4   8  -3 84.0821 10.3291   2
   4  -8   3 111.291  15.829   3
   4  -8   3 107.291  11.589   5
  -5   8  -3 211.707  16.384   4
  -5   8  -3 207.442  15.762   2
   5  -8   3 209.181  18.044   3
   5  -8   3 231.748  16.545   5
  -6   8  -3 12.4066  9.4071   4
  -6   8  -3 18.2627 12.2393   2
   6  -8   3  8.9228 11.9949   5
  -7   8  -3 3.17621 9.68844   4
  -7   8  -3 12.3136 13.1753   2
   7  -8   3 -9.6686 11.9059   5
  -8   8  -3  8.9737 10.1961   2
   8  -8   3 -0.3457 11.5694   5
  -9   8  -3  1.7198 15.5091   2
  -9   8  -3 -7.3105 13.4379   4
   9  -8   3  5.3417 12.0554   5
 -12  -7   3  9.7539 28.0428   3
 -11  -7   3 -21.697  17.678   3
 -10  -7   3 11.8131 15.9587   3
   9   7  -3 27.3508  6.4825   5
  -9  -7   3 37.6470 14.0995   3
   8   7  -3 1.49832 6.47024   5
  -8  -7   3 -0.8047  7.0312   4
  -8  -7   3 10.4881 11.6161   3
   7   7  -3 -13.571   6.740   5
  -7  -7   3 -0.4011 10.1736   3
  -7  -7   3 4.40588 9.28032   4
  -7  -7   3 -6.6333 11.1741   2
   6   7  -3 140.055  10.422   5
  -6  -7   3 125.098  12.920   2
  -6  -7   3 121.071  12.419   4
  -6  -7   3 142.630  13.896   3
   5   7  -3 17.3973  7.5750   5
   5   7  -3 3.31786 2.97235   1
  -5  -7   3 1.02729 8.69872   3
  -5  -7   3 16.4006  7.1551   2
  -5  -7   3 1.93443 5.40664   4
   4   7  -3 71.0774  7.6673   5
   4   7  -3 90.2571 10.4669   1
  -4  -7   3 62.6907  8.9233   4
  -4  -7   3 58.4564  8.0045   2
  -4  -7   3 82.0252 10.2889   3
   3   7  -3 56.4960  9.5555   5
   3   7  -3 50.4174  8.8422   4
   3   7  -3 70.8070  9.3408   1
  -3  -7   3 57.0322  7.4618   4
  -3  -7   3 70.6157  9.8934   2
  -3  -7   3 59.1326  9.4180   3
  -3  -7   3 67.4639  8.3751   5
   2   7  -3 83.3557  9.5304   1
   2   7  -3 82.7854  8.5842   4
   2   7  -3 68.5391 10.4177   2
   2   7  -3 81.4159 10.5230   5
  -2  -7   3 73.8785  7.8934   2
  -2  -7   3 85.6432  8.7655   4
  -2  -7   3 100.693   9.766   5
   1   7  -3 -6.5809  8.5398   1
   1   7  -3 3.45586 5.24825   4
   1   7  -3 -7.6179  8.2697   2
   1   7  -3 -1.6824  8.8164   5
  -1  -7   3 -11.967   6.735   4
  -1  -7   3 8.04037 7.31266   2
  -1  -7   3 4.22690 7.72294   5
   0   7  -3 427.294  27.402   4
   0   7  -3 501.079  35.072   1
   0   7  -3 465.520  29.039   5
   0   7  -3 496.025  26.311   2
   0  -7   3 514.305  30.751   4
   0  -7   3 446.804  28.698   5
   0  -7   3 480.405  30.381   2
  -1   7  -3 93.6167 10.5805   1
  -1   7  -3 83.8403 10.0996   4
  -1   7  -3 81.0301 11.0085   5
  -1   7  -3 111.120   8.794   2
   1  -7   3 100.203  10.074   5
   1  -7   3 81.1728  9.2252   2
  -2   7  -3 14.2136  6.8379   5
  -2   7  -3 3.42991 8.16791   2
  -2   7  -3 21.0487  8.6322   4
  -2   7  -3 -15.683  13.660   1
   2  -7   3 4.46687 6.88234   2
   2  -7   3 10.0836  7.6348   5
  -3   7  -3 -8.2094  8.8160   2
  -3   7  -3 6.77173 6.63144   4
  -3   7  -3 0.04989 6.28343   5
   3  -7   3 -8.5659  7.6836   3
   3  -7   3 5.13157 7.41433   5
  -4   7  -3 23.7701  7.1580   2
  -4   7  -3 15.9277  7.1473   5
  -4   7  -3 44.3300 10.8778   4
   5  -7   3 63.7673 15.9591   3
  -6   7  -3 8.77640 8.28962   2
  -6   7  -3 5.19057 6.90072   5
   6  -7   3 -4.0361 15.1469   3
   6  -7   3 27.8389 11.8072   5
  -7   7  -3 1.11217 9.25583   5
  -7   7  -3 -8.4039  8.5087   2
   7  -7   3 25.3842 10.8636   5
  -8   7  -3 35.7421 13.7235   2
   8  -7   3 32.2947 12.0074   5
  -9   7  -3 16.0464 11.1532   2
   9  -7   3 15.4448  8.4304   5
  10  -7   3 -1.8356 10.1509   5
 -12  -6   3 16.6348 27.8192   3
 -11  -6   3  9.9127 24.8187   3
  10   6  -3 5.43453 3.77052   5
 -10  -6   3 -11.666  15.042   3
   9   6  -3 28.3470  5.5237   5
  -9  -6   3 16.5646 13.2063   3
   8   6  -3 46.0980  6.2400   5
  -8  -6   3 45.8950 12.4876   3
  -8  -6   3 62.2500  9.0403   4
  -7  -6   3 -1.0775  6.4551   4
  -7  -6   3 -6.0270 46.5198   3
   6   6  -3 12.6939  6.4934   5
  -6  -6   3 -2.4551  9.3070   3
  -6  -6   3 3.36460 7.02049   2
   5   6  -3 117.745   9.198   5
  -5  -6   3 127.296  12.839   2
  -5  -6   3 139.192  13.472   3
  -5  -6   3 122.433  10.176   4
   4   6  -3 89.9682  7.9260   5
   4   6  -3 100.234   9.240   1
  -4  -6   3 96.5072 13.4881   3
  -4  -6   3 101.787   9.679   4
  -4  -6   3 87.1433  8.9036   2
   3   6  -3 896.964  53.193   4
   3   6  -3 918.731  56.175   5
  -3  -6   3 879.015  54.064   5
  -3  -6   3 847.999  59.946   4
  -3  -6   3 866.757  57.857   2
  -3  -6   3 875.534  64.239   3
   2   6  -3 152.412  11.586   4
   2   6  -3 130.763  14.012   5
  -2  -6   3 138.378  11.525   4
  -2  -6   3 141.236  12.813   2
  -2  -6   3 141.760  13.324   5
   1   6  -3 99.3810  8.0991   4
   1   6  -3 104.332  11.130   5
  -1  -6   3 103.246   8.218   4
  -1  -6   3 107.740   8.233   2
  -1  -6   3 102.963  14.716   5
   0   6  -3 178.132  12.418   5
   0   6  -3 161.651  13.324   2
   0   6  -3 200.303  13.347   4
   0  -6   3 171.797  16.338   5
   0  -6   3 166.996  11.530   4
   0  -6   3 193.731  13.600   2
  -1   6  -3 4.40540 5.25716   2
  -1   6  -3 18.1793  6.5261   5
   1  -6   3 11.9897  4.7940   2
   1  -6   3 19.2777  7.3033   5
  -2   6  -3  7.6838 11.2146   1
  -2   6  -3 17.6358  7.5640   2
  -2   6  -3 22.7759  6.5685   5
  -2   6  -3 23.6752  6.0721   4
   2  -6   3 12.7001  4.8071   2
   2  -6   3 -1.5598  8.1984   5
  -3   6  -3 86.2994  9.8131   2
  -3   6  -3 100.300  11.807   1
  -3   6  -3 95.4057 10.9420   4
  -3   6  -3 96.6147  9.0407   5
   3  -6   3 91.2428  9.7136   3
   3  -6   3 86.5898 11.6877   5
   3  -6   3 103.626  14.077   1
  -4   6  -3 -1.7071  6.5630   4
  -4   6  -3  2.1029 15.9694   1
  -4   6  -3 -5.5657  5.9203   5
  -4   6  -3 -15.530   8.658   2
   4  -6   3 -18.552   9.418   5
   4  -6   3 3.56631 8.10253   3
   5  -6   3 79.5108 16.5720   3
  -6   6  -3 31.2088 11.2758   2
   6  -6   3 15.3810 10.7971   5
   6  -6   3 30.4122 14.2261   3
  -7   6  -3 78.9118 10.8011   5
  -7   6  -3 89.6522 13.3756   2
   7  -6   3 76.9281 12.2312   5
  -8   6  -3 16.2816  8.6886   5
  -8   6  -3 10.3008  9.3428   2
   8  -6   3 15.2674 10.0388   5
  -9   6  -3 92.2592 12.6818   2
   9  -6   3 67.5863  9.2741   5
 -10   6  -3 41.3450 12.5172   2
  10  -6   3  8.7333 10.1646   5
 -12  -5   3 18.3780 17.9708   3
 -11  -5   3  6.6250 23.9855   3
 -10  -5   3 89.2034 16.5197   3
  -9  -5   3  0.1965 13.7234   3
   8   5  -3 2.93681 3.47541   5
  -8  -5   3 14.1303 11.4265   3
  -8  -5   3 -3.7663 10.3071   4
  -7  -5   3 20.4866  6.9348   4
  -7  -5   3 18.1096 13.9423   3
   6   5  -3 10.4277  3.6330   5
  -6  -5   3 13.4676  5.9019   4
  -6  -5   3 3.04735 9.01814   3
   5   5  -3 40.0942  6.3671   5
  -5  -5   3 27.6913  8.9208   3
  -5  -5   3 40.3364  6.2716   4
   4   5  -3 -5.3103  6.2050   5
   4   5  -3 4.26534 2.59821   1
  -4  -5   3 10.8117  6.0240   2
  -4  -5   3 2.36703 4.62625   4
  -4  -5   3 26.4131 11.7220   3
   3   5  -3 182.447  13.537   5
  -3  -5   3 186.788  12.535   4
  -3  -5   3 182.242  16.524   3
  -3  -5   3 192.642  16.949   5
   2   5  -3 533.945  32.635   4
   2   5  -3 547.739  33.051   5
  -2  -5   3 528.549  33.299   4
  -2  -5   3 511.257  31.142   5
   1   5  -3 124.516  11.808   5
   1   5  -3 157.948  10.186   4
  -1  -5   3 139.560   8.964   4
  -1  -5   3 124.479  10.652   5
  -1  -5   3 129.582   9.183   2
   0   5  -3 -2.8091  6.1020   5
   0   5  -3 -0.6206  6.1840   4
   0  -5   3 13.0329  6.7330   2
   0  -5   3 4.62907 7.31034   5
   0  -5   3 8.72068 4.28776   4
  -1   5  -3 35.0078  5.4795   2
  -1   5  -3 48.0795  9.0306   5
  -1   5  -3 21.6199  7.1247   4
   1  -5   3 29.0433 13.0392   5
  -2   5  -3 127.007  11.463   4
  -2   5  -3 142.092  10.027   2
  -2   5  -3 107.909   9.531   5
   2  -5   3 112.068   8.368   2
   2  -5   3 101.267  13.761   5
  -3   5  -3 55.7591  8.4676   2
  -3   5  -3 48.8302  7.3385   5
   3  -5   3 53.0581  9.0045   3
   3  -5   3 54.5332  7.7717   5
  -4   5  -3 56.9267 13.1489   1
  -4   5  -3 44.1817  6.6503   5
  -4   5  -3 26.7342  8.2305   2
   4  -5   3 35.4488  8.1699   3
   4  -5   3 40.6224 10.9033   1
   4  -5   3 49.3093  7.3918   5
  -5   5  -3 -3.5546 10.8877   1
  -5   5  -3 10.1139  6.2885   2
  -5   5  -3 12.2960  5.8116   5
   5  -5   3 20.8128 11.9204   1
   5  -5   3 -1.5885  8.8326   5
  -6   5  -3 -9.3080  7.7117   5
  -6   5  -3 -3.1687  6.7314   2
   6  -5   3 15.7672  6.8564   5
   6  -5   3 -9.2148 13.1198   3
  -7   5  -3 -3.5345  5.6510   5
  -7   5  -3 -11.282  11.492   1
  -7   5  -3 14.6685  7.8235   2
   7  -5   3 7.91267 6.60327   5
   7  -5   3 -11.220  13.957   3
  -8   5  -3 -2.7364  5.6521   5
  -8   5  -3  3.9727 11.6879   2
   8  -5   3 -2.2421  6.3558   5
  -9   5  -3 -11.113  12.451   2
   9  -5   3 -0.7884  9.0262   5
 -10   5  -3 -17.268  14.692   2
  10  -5   3 -6.6996  9.3200   5
 -12  -4   3 23.9764 16.0502   3
 -11  -4   3 -8.0128 23.6389   3
 -10  -4   3 43.9064 14.8518   3
  -9  -4   3 21.0301 13.7565   3
   8   4  -3 76.5371  5.0608   5
  -8  -4   3 73.4170 13.1014   3
   7   4  -3 23.5352  4.0152   5
   7   4  -3 14.0265  8.8390   3
  -7  -4   3 5.27543 9.74705   3
   6   4  -3 -2.1597  4.5724   5
   6   4  -3 8.81581 7.77131   3
  -6  -4   3 -8.5610  8.3970   3
   5   4  -3 167.222  12.929   3
   5   4  -3 149.559  12.016   5
  -5  -4   3 162.954  16.032   3
   4   4  -3 147.246   9.584   5
  -4  -4   3 109.544  11.719   4
  -4  -4   3 124.177  12.293   3
   3   4  -3 300.953  21.301   1
  -3  -4   3 298.939  19.660   4
  -3  -4   3 318.984  19.397   5
  -3  -4   3 307.634  22.373   3
   2   4  -3 315.783  21.848   1
   2   4  -3 332.235  22.490   5
  -2  -4   3 339.980  18.671   4
  -2  -4   3 327.703  21.458   1
  -2  -4   3 315.362  22.661   5
  -2  -4   3 340.046  21.990   2
   1   4  -3 591.427  43.279   5
   1   4  -3 550.926  35.489   2
   1   4  -3 612.970  38.526   1
   1   4  -3 622.620  37.489   4
  -1  -4   3 607.628  40.344   5
  -1  -4   3 609.338  37.077   4
  -1  -4   3 604.373  42.381   1
  -1  -4   3 564.882  39.894   2
   0   4  -3 11.1872  3.8526   4
   0   4  -3 14.6790  6.8401   2
   0   4  -3 0.55607 7.85398   1
   0  -4   3 8.79021 8.21570   1
   0  -4   3 16.9302  3.7653   4
  -1   4  -3 48.9108  6.9054   4
  -1   4  -3 55.7501  6.6777   2
  -1   4  -3 36.8155  6.7012   5
  -1   4  -3 53.4659  7.6634   1
   1  -4   3 52.3332  7.9780   1
   1  -4   3 51.5761 10.2383   5
   1  -4   3 44.6713  5.0295   2
  -2   4  -3 -4.6524  6.0636   2
  -2   4  -3 0.47311 5.56099   5
   2  -4   3 -10.325   9.354   5
  -3   4  -3 43.5962  5.8109   2
  -3   4  -3 30.4716  8.0878   5
   3  -4   3 43.2548  8.6252   5
  -4   4  -3 -7.1571  7.2109   2
  -4   4  -3 4.09700 5.16411   5
  -4   4  -3 -26.467  12.620   1
   4  -4   3 -5.7017  5.8925   5
  -5   4  -3 25.2726  7.6676   5
  -5   4  -3 24.4827  8.9368   1
  -5   4  -3 25.3471  8.2667   2
   5  -4   3 26.4351 10.4658   1
   5  -4   3 42.3369  8.5414   5
   5  -4   3 18.8656  8.5183   3
  -6   4  -3 -6.5313  6.8340   5
  -6   4  -3 0.65734 9.77839   1
   6  -4   3 -4.4039  8.6075   3
   6  -4   3 -1.1411  5.5444   5
  -7   4  -3 12.9864  5.5022   5
  -7   4  -3 -5.2257 15.2213   1
  -7   4  -3 7.81044 7.60193   2
   7  -4   3 9.91552 9.77887   3
   7  -4   3 23.2056  8.9193   5
  -8   4  -3 8.95378 8.49572   2
  -8   4  -3 -4.6773  5.5138   5
  -8   4  -3  7.5140 13.4850   3
   8  -4   3 2.77739 8.62580   5
  -9   4  -3 48.3150 16.2914   3
  -9   4  -3 23.8368  9.5097   2
   9  -4   3 21.0283  8.5746   5
 -10   4  -3 26.3000 16.9510   3
 -10   4  -3 11.2316 10.1078   2
  10  -4   3 4.48431 8.66575   5
 -11   4  -3  5.4051 15.5263   3
  11  -4   3 8.56122 8.07738   5
 -12  -3   3 -5.6226 23.7895   3
 -11  -3   3 23.2694 16.9686   3
 -10  -3   3 49.6687 16.0042   3
  -9  -3   3  8.4575 12.6064   3
  -8  -3   3 -14.641  16.567   3
   7   3  -3 -4.6235 11.5665   3
   7   3  -3 15.8909  1.4744   5
  -7  -3   3 21.7334 10.2107   3
   6   3  -3 24.9094  8.1187   3
   6   3  -3 34.2418  3.4502   5
  -6  -3   3 42.0244  9.4657   3
   5   3  -3 71.3545  8.9987   3
   5   3  -3 82.0960  5.3601   5
  -5  -3   3 67.2653 10.2144   3
   4   3  -3 79.3142  9.5104   3
   4   3  -3 102.557   7.282   5
  -4  -3   3 91.6122 10.4438   3
   3   3  -3 104.505   7.970   5
  -3  -3   3 118.678   7.493   5
  -3  -3   3 104.086   8.036   1
  -3  -3   3 142.609  13.672   3
  -3  -3   3 107.382   8.137   4
   2   3  -3 921.336  57.617   1
   2   3  -3 915.300  62.328   5
  -2  -3   3 1000.18   60.12   3
  -2  -3   3 915.861  56.043   4
  -2  -3   3 934.014  54.775   5
  -2  -3   3 925.186  68.248   1
   1   3  -3 11.0266  5.6478   1
   1   3  -3 10.6277  3.3374   4
   1   3  -3 13.3579  4.8092   5
  -1  -3   3 20.3453  7.6326   5
  -1  -3   3 2.05821 5.39262   2
  -1  -3   3 9.50369 3.14025   4
  -1  -3   3 0.80826 6.34529   1
   0   3  -3 7.96029 3.33227   2
   0   3  -3 -1.6935  7.1624   1
   0  -3   3 15.3386  3.8660   4
   0  -3   3 21.9009  8.6429   5
   0  -3   3 -9.2619  9.4446   1
   0  -3   3 3.30052 4.49031   2
  -1   3  -3 981.781  59.404   4
  -1   3  -3 991.092  55.678   2
  -1   3  -3 938.969  60.752   1
  -1   3  -3 1001.82   59.16   5
   1  -3   3 893.198  65.503   5
   1  -3   3 940.758  63.844   1
   1  -3   3 934.095  60.234   2
  -2   3  -3 28.6992  6.7211   1
  -2   3  -3 20.6940  5.6070   2
  -2   3  -3 32.1413  5.9510   5
   2  -3   3 22.6062  6.2842   5
   2  -3   3 10.6312 10.5782   1
  -3   3  -3 7.91004 6.25149   2
   3  -3   3 -0.4416  9.3386   3
   3  -3   3 -13.827   9.090   5
  -4   3  -3 28.8723  6.0982   5
   4  -3   3 40.2375  8.3744   5
  -5   3  -3 64.3238 11.5497   1
  -5   3  -3 67.4666  8.5121   5
   5  -3   3 89.3069  8.3818   5
   5  -3   3 96.0495 10.1679   3
  -6   3  -3 106.103  14.040   3
  -6   3  -3 96.3927  8.1292   5
  -6   3  -3 123.424  11.924   1
  -7   3  -3 67.9335 24.6323   3
   7  -3   3 32.5309 10.6277   3
  -8   3  -3 -15.922  13.422   3
  -8   3  -3 -19.780   9.828   1
   8  -3   3 -4.7309  7.5365   5
   8  -3   3 -15.725  13.443   3
  -9   3  -3 -10.370  14.429   3
  -9   3  -3 -8.1125 14.4933   1
   9  -3   3 15.7707  8.3399   5
  10  -3   3 -8.5257  7.6003   5
 -11   3  -3 13.0023 24.7536   3
  11  -3   3 7.81887 8.48431   5
 -12   3  -3 13.6526 15.8936   3
 -12  -2   3 13.9942 22.8872   3
 -11  -2   3 44.8107 17.2215   3
 -10  -2   3 40.6437 20.6234   3
  -9  -2   3 34.7234 13.7945   3
  -9  -2   3 21.8295  4.8546   1
  -8  -2   3 59.9946  6.9247   1
  -8  -2   3 52.0337 12.7581   3
   7   2  -3 -2.6763  7.8822   3
  -7  -2   3 12.2931 10.4562   3
  -7  -2   3 -7.8332  4.3545   1
   6   2  -3 4.95096 7.30999   3
  -6  -2   3 11.8657  8.7413   3
  -6  -2   3 1.74556 3.71670   1
   5   2  -3 547.465  34.178   3
   5   2  -3 533.961  31.207   5
  -5  -2   3 470.043  34.793   1
  -5  -2   3 555.407  32.186   3
   4   2  -3 15.7805  2.8088   5
   4   2  -3 11.4904  9.1093   3
  -4  -2   3 2.72975 8.05346   3
   3   2  -3 1.90986 6.51721   3
   3   2  -3 -3.2581  3.0728   5
  -3  -2   3 -10.985  10.921   3
  -3  -2   3 1.59807 3.51926   5
  -3  -2   3 0.20048 3.15862   1
   2   2  -3 1801.84   98.35   5
  -2  -2   3 1780.12  102.82   5
  -2  -2   3 1745.89  113.80   3
  -2  -2   3 1778.82  108.12   1
   1   2  -3 934.696  60.167   5
   1   2  -3 903.128  57.490   1
  -1  -2   3 915.020  58.472   4
  -1  -2   3 930.224  54.753   5
   0   2  -3 1757.19  120.75   1
   0   2  -3 1818.60  106.39   5
   0  -2   3 1802.93  100.78   5
   0  -2   3 1679.01  127.50   1
   0  -2   3 1762.74  109.11   2
  -1   2  -3 2.58744 7.32370   5
  -1   2  -3 17.1059  5.8242   1
   1  -2   3 13.8447  2.7112   2
   1  -2   3  2.7255 11.2305   1
   1  -2   3 24.0906  7.7299   5
  -2   2  -3 18.0328  4.6719   2
  -2   2  -3 21.0418  6.3358   1
   2  -2   3 10.8653  7.9826   1
   2  -2   3 29.4175  8.1507   5
  -3   2  -3 8.65373 4.95782   5
  -3   2  -3 1.57641 8.78953   1
   3  -2   3 -0.0271  9.8241   1
   3  -2   3 2.51547 7.89434   5
   3  -2   3 3.58361 9.58500   3
  -4   2  -3 886.812  58.531   5
   4  -2   3 934.340  56.629   5
  -5   2  -3 53.6047  5.9689   5
   5  -2   3 72.0589  7.9011   5
  -6   2  -3 -3.0017  9.0122   3
  -6   2  -3 4.53403 9.03910   1
   6  -2   3 -4.4398 10.6663   1
   6  -2   3  7.1896 11.3136   3
   6  -2   3 -0.0732  4.4279   5
  -7   2  -3 -15.674  16.102   3
   7  -2   3 11.1752  8.5879   3
   7  -2   3 -3.4715  4.6063   5
  -8   2  -3 70.1449 14.1188   1
  -8   2  -3 74.5684 17.0484   3
   8  -2   3 90.2313  7.3215   5
   8  -2   3 73.9732 11.7412   3
  -9   2  -3 29.6580 13.3540   1
  -9   2  -3 44.9820 23.1265   3
 -10   2  -3 15.8623 13.5001   1
 -10   2  -3 13.9126 22.0797   3
  10  -2   3 15.1246  7.6309   5
 -11   2  -3 40.2978 18.2617   3
  11  -2   3 26.3375  7.4433   5
 -12   2  -3  6.7729 23.8199   3
 -12  -1   3 -20.875  15.387   3
 -11  -1   3 -6.9286 23.0166   3
 -10  -1   3 15.3308 15.0571   3
  -9  -1   3 29.7962 18.4138   3
  -9  -1   3 24.0512  7.0497   1
  -8  -1   3 45.9182  8.5901   1
  -8  -1   3 72.5580 17.7198   3
   7   1  -3 21.2456 13.0881   3
  -7  -1   3 15.1785 10.0767   3
   6   1  -3 296.010  20.379   3
  -6  -1   3 303.256  19.199   1
  -6  -1   3 279.279  21.494   3
   5   1  -3 190.763  14.761   3
  -5  -1   3 181.573  14.540   3
   4   1  -3 10.0839  8.7782   3
  -4  -1   3 0.32352 7.39407   3
   3   1  -3 12.9447  8.8748   3
  -3  -1   3 22.5521 10.1854   3
  -3  -1   3 18.6041  2.3795   5
   2   1  -3 47.3156  4.0225   5
  -2  -1   3 54.7146  7.5543   3
  -2  -1   3 45.7485  4.6880   1
  -2  -1   3 35.9009  4.4160   5
   1   1  -3 1646.07   96.91   5
   1   1  -3 1705.63  118.94   1
  -1  -1   3 1636.97  112.12   5
  -1  -1   3 1727.75  123.54   1
  -1   1  -3 3181.99  218.68   1
  -1   1  -3 3430.87  201.79   5
   1  -1   3 3255.99  247.80   1
   1  -1   3 3491.04  201.49   5
  -2   1  -3 18.1296  6.2606   1
  -2   1  -3 12.0525  7.5374   5
   2  -1   3 33.7966  5.5789   5
   2  -1   3 24.7530  6.2054   1
  -3   1  -3 46.5194  8.5569   3
  -3   1  -3 54.0898  5.9208   5
  -3   1  -3 49.0776  6.9175   1
   3  -1   3 51.2403  7.3743   3
   3  -1   3 38.0881  5.8969   5
   3  -1   3 38.0064  9.5699   1
  -4   1  -3 96.0034 11.2712   1
  -4   1  -3 105.452  11.271   3
  -4   1  -3 97.5399  7.1964   5
   4  -1   3 106.796   7.713   5
   4  -1   3 75.7207  9.5877   3
   4  -1   3 93.2684  9.3016   1
   5  -1   3 13.1232  6.3630   5
  -6   1  -3 179.571  15.689   3
  -6   1  -3 187.950  16.247   1
   6  -1   3 205.120  14.817   3
   6  -1   3 195.742  18.404   1
   6  -1   3 189.464  13.619   5
  -7   1  -3 39.9041  9.5799   1
   7  -1   3 21.7765  8.8293   3
   7  -1   3 21.2835  4.9257   5
  -8   1  -3 112.284  12.703   1
   8  -1   3 88.3128 11.9273   3
   8  -1   3 105.688   8.127   5
  -9   1  -3 16.2066 13.7778   1
   9  -1   3 2.11464 4.45238   5
 -10   1  -3 33.6119 16.5272   3
 -10   1  -3 16.2576 11.3639   1
  10  -1   3 18.4237  6.9821   5
 -11   1  -3 45.5662  9.5018   1
 -11   1  -3 57.4125 26.1889   3
  11  -1   3 48.7854  8.9233   5
 -12   1  -3 59.9238 19.1454   3
 -13   1  -3 15.6878 18.0311   3
 -12   0   3 13.4767 15.6749   3
 -11   0   3 -10.293  14.833   3
 -10   0   3 -43.977  20.276   3
  -9   0   3 39.4944 14.0131   3
  -9   0   3 31.5993  9.5546   1
  -8   0   3 -21.375  16.112   3
   7   0  -3 194.311  16.770   3
  -7   0   3 228.705  17.266   1
  -7   0   3 247.857  18.358   3
   6   0  -3 610.975  43.370   3
  -6   0   3 585.065  42.037   3
  -6   0   3 641.619  39.642   1
   5   0  -3 140.161  13.505   3
  -5   0   3 126.295  11.901   3
   4   0  -3 435.352  29.885   3
  -4   0   3 417.529  28.783   3
   3   0  -3 60.2601  7.2867   3
  -3   0   3 57.9833  7.9661   3
   2   0  -3 15.0079  5.6920   3
  -2   0   3 16.3368  5.7962   3
  -1   0   3 83.2237  9.4260   3
   0   0   3 289.851  17.510   4
   0   0   3 320.728  20.119   2
  -1   0  -3 452.906  25.468   4
  -1   0  -3 457.038  31.052   1
   1   0   3 425.830  26.690   2
   1   0   3 424.586  27.946   4
   1   0   3 448.204  32.100   1
  -2   0  -3 248.813  18.216   1
   2   0   3 286.454  20.301   1
   2   0   3 269.679  17.991   3
   2   0   3 253.686  17.978   5
  -3   0  -3 283.133  21.357   1
   3   0   3 272.993  22.285   3
   3   0   3 281.984  22.420   5
  -4   0  -3 272.828  19.478   3
  -4   0  -3 249.914  18.038   1
   4   0   3 259.758  20.001   1
   4   0   3 275.136  16.109   5
   4   0   3 248.681  19.204   3
   5   0   3 127.620   9.327   5
  -6   0  -3 79.9804 15.2063   3
  -6   0  -3 82.8002  9.1361   1
   6   0   3 57.0411 12.1304   3
   6   0   3 67.1210  7.7605   5
  -7   0  -3  5.1613 14.3242   3
  -7   0  -3 12.1343  7.6738   1
   7   0   3 -2.3489 11.1845   3
  -8   0  -3 86.0075 20.9858   3
  -8   0  -3 57.5817  7.7487   1
   8   0   3 56.2025 10.6232   3
   8   0   3 68.2260  6.2874   5
  -9   0  -3 15.0634  6.6620   1
  -9   0  -3 43.8843 17.5433   3
   9   0   3 12.3654  6.3260   5
 -10   0  -3 12.8139 22.7474   3
 -10   0  -3 10.6724  6.5440   1
  10   0   3 13.7320  6.1169   5
 -11   0  -3 -6.2807 16.1511   3
 -11   0  -3  6.7772 10.0849   1
  11   0   3 20.6799  7.7304   5
 -12   0  -3 -18.348  18.045   3
  12   0   3 -4.4341  5.2722   5
 -13   0  -3 -17.010  26.822   3
 -12   1   3 -4.7825 13.2146   3
 -11   1   3 20.8841 20.1911   3
 -10   1   3 16.4625 15.6072   3
  -9   1   3  2.1677 10.5121   1
  -9   1   3 -22.346  13.602   3
  -8   1   3 4.91653 8.66818   1
  -8   1   3 15.1653 16.4127   3
   7  -1  -3 -0.1984  8.2618   3
  -7   1   3  4.1556 10.0263   3
  -7   1   3 1.50022 8.83288   1
   6  -1  -3 95.4494  9.9705   3
  -6   1   3 78.8892 10.2528   1
   5  -1  -3 315.620  21.117   3
  -5   1   3 267.207  20.085   3
   4  -1  -3 198.404  15.877   3
  -4   1   3 192.052  10.846   5
  -4   1   3 222.098  19.045   3
   3  -1  -3 -2.5135  7.8364   3
  -3   1   3 3.75614 2.37335   5
  -3   1   3 0.42041 6.12323   3
   2  -1  -3 586.198  39.420   3
  -2   1   3 597.107  40.325   3
  -1   1   3 374.410  27.945   3
   0  -1  -3 3090.21  193.30   4
   0  -1  -3 3134.15  189.67   2
   0   1   3 2969.64  171.62   4
   0   1   3 2914.68  176.00   2
  -1  -1  -3 3163.77  192.22   4
  -1  -1  -3 3367.70  200.83   2
   1   1   3 3252.36  181.12   2
   1   1   3 3235.62  228.00   1
   1   1   3 3094.07  186.35   4
  -2  -1  -3 35.8179  7.5360   1
  -2  -1  -3 42.0032  5.9495   2
  -2  -1  -3 38.1442  6.4192   4
   2   1   3 30.6151  5.7216   4
   2   1   3 25.5939  5.0468   3
   2   1   3 28.3344  4.3712   2
  -3  -1  -3 113.912  14.513   3
  -3  -1  -3 145.028  12.631   1
  -3  -1  -3 145.678  10.300   4
   3   1   3 133.892  11.009   3
   3   1   3 154.075  13.663   1
  -4  -1  -3 7.74844 5.90120   1
  -4  -1  -3 -3.6243  7.4307   3
   4   1   3 5.00367 8.97310   3
   4   1   3 7.02115 7.10567   1
  -5  -1  -3 2.45893 4.44636   1
   5   1   3 -4.8544  7.9549   3
  -7  -1  -3 97.3305 16.4711   3
  -7  -1  -3 83.6693  9.1277   1
   7   1   3 95.1040  8.1089   5
   7   1   3 81.5267 10.5377   1
   7   1   3 81.9590 10.5389   3
  -8  -1  -3 295.415  22.642   3
  -8  -1  -3 253.152  18.871   1
   8   1   3 282.566  25.354   3
   8   1   3 299.688  17.095   5
 -10  -1  -3 -4.6349  5.2001   1
  10   1   3 2.49250 4.02274   5
 -11  -1  -3 14.6048 23.5812   3
 -12  -1  -3 -3.6043 26.4637   3
 -13  -1  -3 36.7508 18.0973   3
 -11   2   3  4.4936 13.7093   3
 -10   2   3 17.7825 14.7791   3
  -9   2   3  1.3787 13.6253   3
  -9   2   3 17.7124 13.1714   1
  -8   2   3 25.5211 11.4108   1
  -8   2   3 65.5676 18.4003   3
   7  -2  -3 9.47049 8.36136   3
  -7   2   3  8.3385 10.7567   1
  -7   2   3 -2.4026 13.6647   3
  -6   2   3 28.4368  9.1074   3
  -6   2   3 26.4309  9.8420   1
   5  -2  -3 58.9637  9.5134   3
  -5   2   3 58.1118 10.8843   3
  -5   2   3 52.8974  4.1255   5
   4  -2  -3 -4.2645  7.2431   3
  -4   2   3 -4.2013  2.2879   5
  -4   2   3 4.45135 6.15939   3
   3  -2  -3 364.163  27.040   3
  -3   2   3 365.707  28.227   3
  -3   2   3 370.036  20.400   5
   2  -2  -3 30.0653  6.6257   3
  -2   2   3 30.2214  4.5463   3
  -2   2   3 20.9272  6.4949   2
   1  -2  -3 155.573  12.678   3
  -1   2   3 171.855  10.972   3
  -1   2   3 181.967  12.396   4
  -1   2   3 144.345  12.233   2
   0  -2  -3 19.1961  7.4423   4
   0  -2  -3 17.8423  7.4854   2
   0   2   3 23.9680  5.6239   2
   0   2   3 13.9685  3.0659   3
   0   2   3 18.4959  5.5824   4
  -1  -2  -3 51.8871  5.7454   2
  -1  -2  -3 37.1920  5.6686   4
   1   2   3 47.3920  7.4562   2
   1   2   3 49.9261  6.2765   4
   1   2   3 43.0475  3.8558   3
  -2  -2  -3 106.096   9.152   4
  -2  -2  -3 145.235  10.175   2
  -2  -2  -3 106.489   9.177   3
   2   2   3 155.005  11.045   2
   2   2   3 136.430  11.967   1
   2   2   3 128.922  10.467   3
   2   2   3 131.828   9.360   4
  -3  -2  -3 17.9073  6.6102   3
  -3  -2  -3 21.8626  5.7218   2
  -3  -2  -3 15.5081  7.9064   4
  -3  -2  -3 22.4640  5.1747   1
   3   2   3 22.6559  7.3603   4
   3   2   3 22.4253  7.1782   3
   3   2   3 9.59611 7.36296   1
  -4  -2  -3 240.847  15.371   4
  -4  -2  -3 223.190  17.636   3
  -4  -2  -3 238.987  18.152   1
   4   2   3 217.467  14.545   3
   4   2   3 215.142  15.458   1
  -5  -2  -3 71.7579  8.2506   4
  -5  -2  -3 68.9170  6.4173   1
   5   2   3 69.3878  8.5377   3
  -7  -2  -3 34.9977 10.5996   3
   7   2   3 34.7065 10.8945   3
   7   2   3 28.2506  7.5244   1
  -8  -2  -3 3.11623 5.81217   1
   8   2   3 -8.9551  7.8927   3
   8   2   3 -5.1276  5.8722   5
  -9  -2  -3 379.332  22.485   1
   9   2   3 321.311  28.245   3
   9   2   3 377.369  22.925   5
  10   2   3 28.4351  6.7687   5
 -11  -2  -3 -10.727  23.324   3
 -11  -2  -3 9.74098 5.11167   1
  11   2   3 6.61900 3.98963   5
 -12  -2  -3 -15.850  19.534   3
  12   2   3 1.87578 6.82439   5
 -13  -2  -3  1.6231 20.7692   3
 -11   3   3 19.7666 13.9087   3
 -10   3   3 -21.368  11.602   2
  -9   3   3 -2.3938 12.1422   1
  -9   3   3  2.2659 10.1856   2
  -9   3   3 -3.2959 12.7820   3
  -8   3   3 18.6500 12.2250   3
  -8   3   3  5.1683 12.2142   1
   7  -3  -3 35.5703 12.5792   3
  -7   3   3 40.2140 12.8634   1
  -7   3   3 37.1229 10.7806   3
   6  -3  -3 90.8742 10.0923   3
  -6   3   3 85.2360  7.5016   5
  -6   3   3 105.517  11.882   3
   5  -3  -3 7.34537 8.21692   3
  -5   3   3 21.0826 10.6611   1
  -5   3   3 -6.7263  6.9732   2
  -5   3   3 -9.6944  6.6739   3
  -5   3   3 -2.8568  2.8534   5
   4  -3  -3 99.5201  8.6549   3
  -4   3   3 109.355   8.343   5
  -4   3   3 85.1479 11.1817   2
  -4   3   3 93.8178  9.1365   3
   3  -3  -3 17.2083  4.8703   3
  -3   3   3 16.0201  4.4892   5
  -3   3   3 0.96894 9.14229   2
   2  -3  -3 0.17779 3.61543   3
  -2   3   3 12.2781  7.5902   2
  -2   3   3 1.80254 5.60883   3
  -2   3   3 0.20634 3.65041   5
   1  -3  -3 194.339  12.712   2
   1  -3  -3 191.461  13.220   3
  -1   3   3 174.699  13.718   3
  -1   3   3 211.949  14.690   2
  -1   3   3 209.423  13.270   4
   0  -3  -3 81.1491  7.9768   2
   0  -3  -3 74.6175  7.9113   4
   0   3   3 90.7176  5.4464   3
   0   3   3 84.3415 10.2376   4
   0   3   3 80.7980 10.0381   2
  -1  -3  -3 90.7903  7.9102   2
  -1  -3  -3 84.0256  9.8425   4
   1   3   3 84.2490  8.0659   2
   1   3   3 79.4595 10.9680   4
   1   3   3 86.3152  5.3032   3
  -2  -3  -3 209.498  13.311   4
  -2  -3  -3 205.864  15.161   3
  -2  -3  -3 218.022  15.077   2
   2   3   3 207.602  14.605   2
   2   3   3 211.431  13.798   3
   2   3   3 225.248  14.709   4
  -3  -3  -3 211.073  16.587   3
  -3  -3  -3 199.800  13.539   2
  -3  -3  -3 208.288  13.382   4
   3   3   3 237.464  17.625   2
   3   3   3 219.428  15.776   3
   3   3   3 219.488  17.935   4
  -4  -3  -3 64.7769 10.8530   3
  -4  -3  -3 75.2017  8.0333   4
  -4  -3  -3 77.3137 10.0679   2
   4   3   3 82.8165  7.8834   3
   4   3   3 83.8486  8.8557   4
   4   3   3 75.5519  9.0519   1
  -5  -3  -3 345.582  19.721   4
   5   3   3 283.634  19.881   1
   5   3   3 294.843  22.196   3
  -6  -3  -3 342.391  28.295   1
  -6  -3  -3 346.478  24.375   4
   6   3   3 374.645  27.680   1
   6   3   3 366.435  23.675   3
  -7  -3  -3 2.85500 6.57136   4
  -7  -3  -3 8.38425 9.95961   3
   7   3   3 3.01135 6.03450   1
   7   3   3 5.21129 6.86167   3
  -8  -3  -3 25.2215  7.8576   4
  -8  -3  -3 19.9428  4.3783   1
  -8  -3  -3 -1.9548 11.7620   3
   8   3   3 40.3561 11.4031   3
  -9  -3  -3 205.481  14.898   1
  -9  -3  -3 205.433  19.610   4
  -9  -3  -3 178.195  28.440   3
   9   3   3 198.794  13.933   5
   9   3   3 233.120  19.195   3
 -10  -3  -3 53.8220  7.2057   1
  10   3   3 56.9420  7.6409   5
 -11  -3  -3 6.08467 5.74057   1
 -11  -3  -3  0.4177 16.5976   3
  11   3   3 13.7591  5.9921   5
 -12  -3  -3 -16.120  18.210   3
  12   3   3 7.82974 5.82240   5
 -13  -3  -3 26.1447 21.8467   3
 -10   4   3  7.0037 12.2108   2
 -10   4   3  3.0840 12.7471   3
  -9   4   3 20.6270 10.8144   2
  -9   4   3 20.1399 13.2223   3
  -8   4   3 31.7649 14.0426   2
  -8   4   3  9.4920 11.3056   3
  -8   4   3 17.6389 14.6543   1
   7  -4  -3 60.0604 10.5846   3
  -7   4   3 85.3075 14.1733   2
  -7   4   3 74.8895 10.1682   5
  -6   4   3 103.307   9.717   5
  -6   4   3 83.8809 12.5073   1
  -6   4   3 100.176  11.890   3
  -6   4   3 123.397  11.868   2
   5  -4  -3 10.7540  8.2227   3
  -5   4   3 -2.6026  9.9430   3
  -5   4   3  6.6545 10.3829   2
  -5   4   3 -19.504  11.926   1
   4  -4  -3 17.7202  7.2776   3
  -4   4   3 11.5834 10.0256   2
  -4   4   3 15.5773  4.9730   5
  -4   4   3 9.49039 5.85000   3
   3  -4  -3 10.6089  6.0834   3
  -3   4   3 10.3649  4.9863   3
  -3   4   3 13.3258  5.2438   5
  -3   4   3 11.2516  6.8671   2
   2  -4  -3 71.2911  7.0139   3
  -2   4   3 83.6262 11.0205   2
  -2   4   3 53.9686 11.1647   4
  -2   4   3 86.6918  7.9575   5
   1  -4  -3 38.3115  9.2788   2
   1  -4  -3 41.1867  4.2252   3
  -1   4   3 33.7714 10.3790   4
  -1   4   3 41.0523  7.9675   2
  -1   4   3 31.8655  4.4698   3
  -1   4   3 42.2042  5.6495   5
   0  -4  -3 547.748  31.940   4
   0  -4  -3 565.890  31.499   2
   0   4   3 517.325  34.694   2
   0   4   3 597.010  35.298   4
  -1  -4  -3 615.402  37.807   2
  -1  -4  -3 659.783  36.101   4
   1   4   3 593.884  34.948   2
   1   4   3 620.814  36.053   4
  -2  -4  -3 679.819  47.582   3
  -2  -4  -3 712.430  44.751   2
  -2  -4  -3 696.610  44.855   4
   2   4   3 717.466  49.085   4
   2   4   3 725.364  47.259   2
   2   4   3 740.916  45.218   3
  -3  -4  -3 7.04181 8.93876   2
  -3  -4  -3 13.4416  6.0459   3
  -3  -4  -3 1.24259 6.21366   4
   3   4   3 12.2632  3.9924   3
   3   4   3 22.0136 10.2252   4
   3   4   3 11.7805  7.8479   2
  -4  -4  -3 305.823  20.929   4
  -4  -4  -3 276.008  24.746   2
   4   4   3 309.161  23.110   1
   4   4   3 328.303  22.609   3
   4   4   3 345.232  22.583   4
  -5  -4  -3 -10.631   8.843   4
   5   4   3 -3.5286  5.7290   1
  -6  -4  -3 324.108  22.571   4
  -6  -4  -3 363.470  23.487   2
  -6  -4  -3 356.515  26.179   3
   6   4   3 339.414  23.588   3
   6   4   3 345.822  25.278   1
  -7  -4  -3 -5.3044 13.7408   3
  -7  -4  -3 17.4285  6.6856   4
   7   4   3 19.5632  7.0162   3
   7   4   3 0.45954 6.95796   1
  -8  -4  -3 13.9699 16.4913   3
  -8  -4  -3 35.6680  8.0039   4
   8   4   3 40.1483 11.3054   3
   8   4   3 17.7037  9.1792   1
  -9  -4  -3 187.018  21.916   3
   9   4   3 164.120  15.692   3
 -10  -4  -3 48.4805 19.2260   3
 -11  -4  -3 20.5515 17.2529   3
  11   4   3 6.93527 6.35601   5
 -12  -4  -3 -30.675  18.505   3
  12   4   3 2.19712 6.53644   5
 -13  -4  -3  9.3840 19.5259   3
 -10   5   3  7.2071 12.8350   3
  -9   5   3  0.5830 17.4178   3
  -9   5   3 13.3564 10.9613   2
  -8   5   3 0.53598 9.68852   2
  -8   5   3 -12.068  14.435   3
   7  -5  -3  1.2397 11.1057   3
  -7   5   3 14.6719  9.7747   3
  -7   5   3 4.39210 3.24433   5
  -7   5   3 20.4143 16.1927   1
  -7   5   3 6.10145 9.37779   2
   6  -5  -3 -11.077   9.676   3
  -6   5   3 -4.3772  8.1998   3
  -6   5   3 -8.9932  8.6702   2
  -6   5   3 -0.1993  3.8485   5
  -6   5   3 -24.961  15.231   1
   5  -5  -3 54.7368  9.7381   3
  -5   5   3 54.5910  9.6390   2
  -5   5   3 69.9846 11.4224   3
  -5   5   3 60.3710  7.6983   5
   4  -5  -3 76.6969  9.4779   3
  -4   5   3 106.922  10.378   2
  -4   5   3 98.5140  8.9322   3
  -4   5   3 88.1633 12.6812   1
  -4   5   3 93.8449  8.4967   5
   3  -5  -3 0.86472 4.02978   3
  -3   5   3 9.75102 4.79504   3
  -3   5   3  1.2063 10.1828   4
  -3   5   3 -1.1800  6.9042   2
  -3   5   3 -1.0729  4.2957   5
   2  -5  -3 139.218   9.544   3
  -2   5   3 132.896  10.488   3
  -2   5   3 123.245   9.022   5
  -2   5   3 108.357  10.569   2
  -2   5   3 116.750  11.039   4
   1  -5  -3 230.835  16.702   3
   1  -5  -3 260.836  18.080   2
  -1   5   3 235.424  15.302   5
  -1   5   3 250.362  15.951   4
  -1   5   3 236.146  20.778   2
   0  -5  -3 191.180  15.672   4
   0  -5  -3 220.225  17.030   2
   0   5   3 203.347  15.516   5
   0   5   3 216.138  14.982   4
   0   5   3 231.778  16.013   2
  -1  -5  -3 191.960  15.573   2
  -1  -5  -3 183.658  13.353   4
   1   5   3 216.329  15.640   4
   1   5   3 194.275  16.071   2
  -2  -5  -3 545.143  31.321   4
  -2  -5  -3 540.937  35.673   2
   2   5   3 605.890  32.876   4
   2   5   3 556.197  35.236   2
  -3  -5  -3 48.2588 10.5672   2
  -3  -5  -3 47.2771  9.9196   4
   3   5   3 47.0025  9.0426   2
   3   5   3 46.8923  5.7401   3
   3   5   3 49.6060  8.4597   4
  -4  -5  -3 10.4781 11.2443   2
  -4  -5  -3 11.6222  6.6491   4
   4   5   3 57.5847 16.5732   2
   4   5   3 25.3852  7.8630   4
  -5  -5  -3 441.044  27.134   4
  -5  -5  -3 486.074  35.802   2
   5   5   3 452.701  32.794   1
   5   5   3 477.377  32.255   4
   5   5   3 439.204  28.316   3
  -6  -5  -3  1.9054 11.2056   3
  -6  -5  -3 25.1297  7.1617   4
  -6  -5  -3 23.1424  7.3476   2
   6   5   3 34.6729  9.1738   3
   6   5   3 21.7951  5.7058   1
  -7  -5  -3 161.003  14.183   3
  -7  -5  -3 154.913  12.321   4
  -7  -5  -3 158.433  12.608   2
   7   5   3 148.520  13.919   3
   7   5   3 134.123  11.643   1
  -8  -5  -3 10.8708 11.7583   3
  -8  -5  -3 -4.1518  7.6712   4
   8   5   3 20.3815 10.5200   3
   8   5   3 22.4788 10.8941   1
 -10  -5  -3 11.8191 16.2900   3
 -11  -5  -3  6.4989 17.9073   3
 -12  -5  -3 21.4397 19.4987   3
 -13  -5  -3  2.6736 19.0596   3
 -10   6   3 -1.4190 13.2483   3
  -9   6   3 14.1001 16.1389   2
  -9   6   3 12.7764 11.4112   3
  -8   6   3 -19.176  14.228   3
  -8   6   3  4.6165 10.5519   2
   7  -6  -3 21.9338 11.9462   3
  -7   6   3 -8.5108  9.6431   2
  -7   6   3 3.30433 5.17623   5
  -6   6   3 18.1095  6.8770   5
  -6   6   3 36.0089  9.0866   3
  -6   6   3 34.8925 13.3562   2
  -6   6   3 15.4740 10.2891   4
   5  -6  -3 133.804  11.505   3
  -5   6   3 150.977  13.574   2
  -5   6   3 153.294  14.136   3
  -5   6   3 142.430  10.057   5
   4  -6  -3 111.744   8.872   3
  -4   6   3 97.1208 11.2747   4
  -4   6   3 97.7086 13.4834   2
  -4   6   3 101.786   9.364   3
  -4   6   3 86.4754  9.6838   5
   3  -6  -3 104.639   9.020   3
  -3   6   3 105.378   8.833   5
  -3   6   3 130.971  13.849   4
  -3   6   3 122.688  10.997   2
  -3   6   3 100.188   9.556   3
   2  -6  -3 28.2299  7.1424   2
   2  -6  -3 20.1329  5.0531   3
  -2   6   3 20.1814  7.5001   2
  -2   6   3  6.9162 10.7947   4
  -2   6   3 26.1173  7.5778   5
   1  -6  -3 63.1402  6.0560   3
   1  -6  -3 68.8707  8.3499   2
  -1   6   3 94.3557 12.0116   4
  -1   6   3 77.8825  8.9940   2
  -1   6   3 65.8346  8.1202   5
   0  -6  -3 15.4058  6.8896   4
   0  -6  -3 15.8252  9.4538   2
   0  -6  -3 31.0291  5.5717   3
   0   6   3 21.6001  7.6944   2
   0   6   3 21.3388  6.2867   5
   0   6   3 30.8410  7.9461   4
  -1  -6  -3 395.445  26.591   2
  -1  -6  -3 431.143  26.053   4
   1   6   3 458.182  30.107   4
   1   6   3 419.301  31.167   5
   1   6   3 402.745  28.760   2
  -2  -6  -3 151.401  11.486   4
  -2  -6  -3 150.059  11.760   2
   2   6   3 152.935  13.534   2
   2   6   3 136.088  14.095   4
  -3  -6  -3 -1.3528  6.5754   4
   3   6   3 -11.338   7.647   2
   3   6   3 -9.7389  7.4408   4
  -4  -6  -3 369.124  24.857   3
  -4  -6  -3 348.671  21.846   2
  -4  -6  -3 351.729  22.345   4
   4   6   3 339.643  23.216   2
   4   6   3 315.164  22.843   3
   4   6   3 377.952  21.922   4
  -5  -6  -3 378.253  27.092   3
  -5  -6  -3 352.059  23.063   2
  -5  -6  -3 377.301  24.385   4
   5   6   3 385.797  25.094   3
   5   6   3 387.538  23.112   4
  -6  -6  -3 -5.9914  6.5401   4
  -6  -6  -3 -14.244   7.602   3
  -6  -6  -3 -0.2250  7.1686   2
   6   6   3 6.90818 5.74517   3
   6   6   3 2.26667 4.14996   1
   6   6   3 -16.525   7.916   4
  -7  -6  -3 46.5933  9.5771   2
  -7  -6  -3 45.7220  8.3537   4
   7   6   3 31.0246  6.0565   1
  -8  -6  -3 64.0956 11.9170   4
  -8  -6  -3 75.7686 10.8925   2
   8   6   3 61.5714  9.4544   3
   8   6   3 79.0541  8.4989   1
  -9  -6  -3 109.658  17.071   3
  -9  -6  -3 125.037  15.827   2
   9   6   3 131.462  13.025   3
 -10  -6  -3 -24.612  16.228   3
 -11  -6  -3  9.8785 17.1400   3
 -12  -6  -3 -40.301  26.154   3
 -13  -6  -3  8.9063 28.8824   3
  -9   7   3 -2.4742 25.6187   4
  -8   7   3  7.5306 14.9088   2
  -8   7   3 6.46117 9.70426   3
  -8   7   3 -21.905  12.484   4
   7  -7  -3  7.6046 11.3971   3
  -7   7   3 5.95916 8.76163   3
  -7   7   3  3.4999 10.8109   4
  -7   7   3 12.7066 10.3499   2
   6  -7  -3 15.5779  7.4747   3
  -6   7   3 21.3471 13.4057   2
  -6   7   3  5.3004 11.8465   5
  -6   7   3  9.9737 14.1459   4
  -6   7   3 -2.1853  7.6838   3
   5  -7  -3 57.3361  8.1181   3
  -5   7   3 101.134  15.200   4
  -5   7   3 75.0233  9.1463   3
  -5   7   3 70.6704  9.6836   5
   4  -7  -3 41.9953  8.2304   3
  -4   7   3 61.3736 13.1835   2
  -4   7   3 53.2500  7.1644   5
  -4   7   3 28.2967 13.7354   4
   3  -7  -3 243.976  17.557   3
  -3   7   3 237.034  18.147   2
  -3   7   3 301.366  17.710   5
  -3   7   3 317.225  26.099   1
  -3   7   3 256.023  18.265   4
   2  -7  -3 138.545  11.468   2
   2  -7  -3 110.263   9.870   3
  -2   7   3 123.515  11.414   2
  -2   7   3 117.747  11.586   4
   1  -7  -3 150.723  12.158   2
   1  -7  -3 163.860  10.938   3
  -1   7   3 153.787  12.776   5
  -1   7   3 130.003  12.282   2
  -1   7   3 171.505  12.797   4
   0  -7  -3 -2.2378  6.8151   4
   0  -7  -3 8.56546 3.16717   3
   0  -7  -3 23.8571  7.2352   2
   0   7   3 13.1495  6.3686   5
   0   7   3 14.0366  7.7101   4
   0   7   3 18.8813  7.6843   2
  -1  -7  -3 15.4174  3.3167   3
  -1  -7  -3 15.2329  6.9673   2
  -1  -7  -3 18.0011  9.8348   4
  -1  -7  -3 16.0269  2.5476   3
   1   7   3 30.3366  7.8514   4
   1   7   3 9.94866 6.42626   5
   1   7   3 0.62882 7.58584   2
  -2  -7  -3 30.6975  7.2328   4
  -2  -7  -3 30.6322  3.5980   3
  -2  -7  -3 27.4477  7.2888   2
   2   7   3 33.2480  8.4592   4
   2   7   3 41.4503  7.4033   5
   2   7   3 21.8506  7.8861   2
  -3  -7  -3 4.60326 4.86928   3
  -3  -7  -3 -17.149   9.317   4
  -3  -7  -3 4.42147 6.85545   2
   3   7   3 4.56108 7.67885   4
   3   7   3 -1.1251 10.6520   2
  -4  -7  -3 104.244  11.930   4
  -4  -7  -3 106.908  10.611   2
  -4  -7  -3 100.784   8.105   3
   4   7   3 75.9031 10.2953   2
   4   7   3 111.640  10.783   4
  -5  -7  -3 -6.7302  6.4669   4
  -5  -7  -3 -13.256   8.260   3
  -5  -7  -3 -16.802  10.083   2
   5   7   3 -22.451  11.034   4
   5   7   3 -17.651   7.679   2
   5   7   3 6.16752 6.35654   3
  -6  -7  -3 7.58702 7.53207   3
  -6  -7  -3 14.5976 39.7174   2
  -6  -7  -3 9.73146 7.15233   4
   6   7   3 12.7117  4.5399   1
   6   7   3 4.25129 7.66595   3
   6   7   3 15.0588 11.6353   4
  -7  -7  -3 37.4172  8.4644   4
  -7  -7  -3 45.4322 13.2796   2
   7   7   3 49.0107  6.5365   1
  -8  -7  -3 5.01454 8.07244   4
  -8  -7  -3 -7.4922 13.4515   2
  -8  -7  -3 -5.7440 11.6845   3
   8   7   3 -0.4581  4.6864   1
   8   7   3 -2.6763 10.2575   3
  -9  -7  -3 85.9125 21.0003   3
   9   7   3 91.5171 11.6078   3
   9   7   3 92.7285 10.0183   1
 -10  -7  -3 97.8188 24.3275   3
 -11  -7  -3 40.7696 25.1720   3
 -12  -7  -3 32.3909 27.1530   3
 -13  -7  -3 39.8862 21.0749   3
  -8   8   3 17.0631 20.1269   4
  -7   8   3 26.1397 11.2490   2
  -7   8   3  6.6020 11.9413   4
   6  -8  -3 -4.5645  9.7080   3
  -6   8   3 7.51766 7.66459   5
  -6   8   3 -4.3913 14.2189   2
  -6   8   3  4.3173 15.6723   4
   5  -8  -3 82.8573  8.8956   3
  -5   8   3 72.8687 12.0456   2
  -5   8   3 67.7885 12.2361   4
  -5   8   3 68.1852  8.2437   5
   4  -8  -3 -10.618   7.003   3
  -4   8   3 -18.392   9.633   4
  -4   8   3 23.7308 12.6442   2
  -4   8   3 -7.8142  8.8417   5
   3  -8  -3 159.770  11.621   3
  -3   8   3 171.432  14.539   2
  -3   8   3 126.990  13.882   4
  -3   8   3 171.170  14.008   5
   2  -8  -3 -2.7310  6.4633   3
   2  -8  -3 -1.5652  7.9691   2
  -2   8   3 4.57067 8.40475   4
  -2   8   3 4.25864 8.26567   2
  -2   8   3 16.3067  9.4510   5
   1  -8  -3 419.243  33.615   3
   1  -8  -3 416.500  24.001   2
  -1   8   3 384.914  24.740   5
  -1   8   3 374.402  25.549   2
  -1   8   3 421.350  27.161   4
   0  -8  -3 4.33501 3.53453   3
   0  -8  -3  5.4171 10.0700   2
   0   8   3 -5.0510  7.6333   2
   0   8   3 14.7672  6.6911   5
   0   8   3 12.8351  7.9640   4
  -1  -8  -3 35.5746  3.7290   3
  -1  -8  -3 20.1741 10.4736   2
  -1  -8  -3 37.0864 10.8113   4
   1   8   3 26.7510 11.2702   4
   1   8   3 18.9308  7.0195   5
   1   8   3 32.5700 11.7219   2
  -2  -8  -3 141.598  13.430   2
  -2  -8  -3 125.559  13.587   4
  -2  -8  -3 139.816   9.170   3
   2   8   3 119.034  10.902   5
   2   8   3 127.888  12.072   4
   2   8   3 144.278  12.107   2
  -3  -8  -3 -5.2793  4.5756   3
  -3  -8  -3 -9.8434  9.7889   4
  -3  -8  -3 -2.1587  7.2829   2
   3   8   3 13.8008  6.8301   5
   3   8   3 -5.6797  7.9201   2
  -4  -8  -3 67.2300  9.3341   4
  -4  -8  -3 70.2139  7.2338   3
  -4  -8  -3 95.3118 10.1345   2
   4   8   3 79.7404 10.5005   2
   4   8   3 92.2398 10.4988   4
  -5  -8  -3 9.94853 8.33578   3
  -5  -8  -3 10.9411 10.0104   4
  -5  -8  -3 10.4422  8.1667   2
   5   8   3 8.16200 8.29080   4
   5   8   3 4.33106 8.21348   2
  -6  -8  -3 19.4740  7.6413   4
  -6  -8  -3 17.7986  8.1104   3
  -6  -8  -3 19.4502  8.6106   2
   6   8   3 24.0002  6.1125   3
   6   8   3 33.1524  9.1910   4
  -7  -8  -3 125.200  15.200   4
  -7  -8  -3 195.129  18.684   3
  -7  -8  -3 166.119  14.941   2
   7   8   3 160.010  14.114   3
   7   8   3 151.140  13.613   1
   7   8   3 195.703  15.083   4
  -8  -8  -3 -0.1253  9.7793   2
  -8  -8  -3 -16.394  16.227   3
   8   8   3 2.03084 7.39300   3
   8   8   3 2.35549 3.56856   1
  -9  -8  -3 104.509  22.873   3
   9   8   3 58.0261  8.5071   1
   9   8   3 77.0222 13.2034   3
 -10  -8  -3 17.4683 16.1442   3
  10   8   3 -11.449   7.997   1
 -11  -8  -3 51.3829 18.5179   3
  11   8   3 22.5011  7.9274   5
  11   8   3 15.3994  3.3072   1
 -12  -8  -3 25.1090 16.8684   3
 -13  -8  -3 43.2998 21.3028   3
  -7   9   3 10.0656 18.6059   4
  -7   9   3 16.7797 16.4571   2
  -6   9   3 16.9738 10.9788   2
  -6   9   3 45.1287 12.9654   4
  -5   9   3 10.5903  9.3739   5
  -5   9   3 1.07111 9.55620   2
  -5   9   3  5.0363 10.5231   4
   4  -9  -3 39.8905  6.0422   3
  -4   9   3 42.6475 10.3135   5
  -4   9   3 26.1072 10.4213   4
  -4   9   3 23.2702 10.0155   2
   3  -9  -3 31.4154  6.6515   3
  -3   9   3 14.5353 10.2868   5
  -3   9   3 19.8427 13.2132   2
  -3   9   3 27.6000 14.0858   4
   2  -9  -3 117.383  12.482   2
   2  -9  -3 116.421  11.173   3
  -2   9   3 141.013  13.379   4
  -2   9   3 126.469  11.671   5
  -2   9   3 158.599  16.214   2
   1  -9  -3 84.6825  7.8030   3
   1  -9  -3 93.3665 13.4086   2
  -1   9   3 70.7901 13.7313   2
  -1   9   3 83.9076 14.3819   4
  -1   9   3 78.5473 11.9690   5
   0  -9  -3 180.814  14.127   2
   0  -9  -3 182.236  14.323   4
   0  -9  -3 179.491  14.909   3
   0   9   3 149.451  14.909   5
   0   9   3 206.055  14.887   4
   0   9   3 151.560  14.137   2
  -1  -9  -3 237.185  16.812   4
  -1  -9  -3 185.087  17.411   2
  -1  -9  -3 231.101  16.064   3
  -1  -9  -3 245.667  18.189   3
   1   9   3 217.373  16.113   4
   1   9   3 209.033  17.212   5
   1   9   3 198.465  15.880   2
  -2  -9  -3 682.529  47.574   2
  -2  -9  -3 756.681  52.704   3
  -2  -9  -3 807.446  42.720   4
   2   9   3 763.179  42.451   4
   2   9   3 689.794  46.562   5
   2   9   3 818.494  52.479   2
  -3  -9  -3 76.7583  6.0301   3
  -3  -9  -3 63.4012 12.7800   2
  -3  -9  -3 68.6507 12.2309   4
   3   9   3 87.6244 12.0570   5
   3   9   3 83.1073 10.9044   2
  -4  -9  -3 18.0629  7.9794   4
  -4  -9  -3 27.6479  5.3369   3
  -4  -9  -3 18.8437  8.3982   2
   4   9   3 33.7659 10.7409   5
   4   9   3 19.9619 12.5789   4
  -5  -9  -3 193.710  15.503   4
  -5  -9  -3 213.320  15.878   2
  -5  -9  -3 217.606  20.004   3
   5   9   3 218.048  15.316   5
   5   9   3 197.331  15.858   4
   5   9   3 227.305  17.469   2
  -6  -9  -3 12.8437 11.3601   3
  -6  -9  -3 27.5434  8.3260   4
  -6  -9  -3 26.2527 13.1505   2
   6   9   3 31.6376 29.1380   4
   6   9   3 24.9858  8.2140   5
  -7  -9  -3 17.0110 10.1760   2
  -7  -9  -3 29.4951 16.4289   3
   7   9   3 24.9742  8.4196   5
   7   9   3 27.6802 10.2293   4
  -8  -9  -3 19.7901 12.1153   3
   8   9   3 6.19750 8.10916   5
   8   9   3 0.09769 6.06756   1
   8   9   3 10.6943  7.5480   3
  -9  -9  -3 -0.9801 13.4697   3
   9   9   3 7.13818 6.45344   1
   9   9   3 -0.2015  7.4451   5
 -10  -9  -3  9.3769 15.5476   3
  10   9   3 -12.804   7.322   1
 -11  -9  -3 -4.7379 24.5010   3
 -12  -9  -3 38.3574 25.0522   3
 -13  -9  -3  3.1129 28.6571   3
  -7  10   3 -1.2404 14.4877   4
  -6  10   3 -3.2459 10.6226   2
  -6  10   3 -37.548  18.342   4
  -5  10   3 45.9169 17.3414   4
  -5  10   3  6.5863 10.6196   2
   4 -10  -3 58.4038 58.7317   3
  -4  10   3 -9.5478 15.2585   4
  -4  10   3 -3.4283  9.9335   2
   3 -10  -3 82.2029  9.2004   3
  -3  10   3 97.6822 12.4611   2
  -3  10   3 88.6267 12.2994   4
   2 -10  -3 201.295  16.276   3
  -2  10   3 209.047  19.875   4
  -2  10   3 223.159  18.414   2
   1 -10  -3 64.8576  6.9873   3
  -1  10   3 55.0436 14.5124   4
  -1  10   3 70.9009 12.2224   5
  -1  10   3 46.4184 10.6228   2
   0 -10  -3 53.8512  9.9677   2
   0  10   3 75.1581 11.1950   2
   0  10   3 65.9170 11.3528   4
   0  10   3 75.3705  9.6610   5
  -1 -10  -3 31.3105 12.0820   2
  -1 -10  -3 18.7541  4.0263   3
  -1 -10  -3 13.3706  8.4746   4
   1  10   3 23.1519 12.9326   4
   1  10   3 19.5536  8.1404   5
   1  10   3 34.1942  9.9304   2
  -2 -10  -3 134.757  15.463   4
  -2 -10  -3 140.117  13.052   2
  -2 -10  -3 143.041  10.612   3
   2  10   3 204.344  39.113   4
   2  10   3 117.751  14.620   5
   2  10   3 167.431  14.624   2
  -3 -10  -3 172.073  14.637   2
  -3 -10  -3 170.009  13.657   3
  -3 -10  -3 206.812  14.950   4
   3  10   3 165.526  15.363   2
   3  10   3 169.105  14.211   5
   3  10   3 233.476  31.080   4
  -4 -10  -3 9.82845 6.67994   3
  -4 -10  -3 16.1963  8.5733   4
  -4 -10  -3 23.0556  9.3735   2
   4  10   3 22.8170 31.3257   4
   4  10   3 16.4607  8.2480   5
   4  10   3 -7.8361  9.7917   2
  -5 -10  -3 744.719  48.250   4
  -5 -10  -3 793.514  45.697   2
  -5 -10  -3 762.628  47.904   3
   5  10   3 824.667  52.357   4
   5  10   3 688.367  47.864   5
   5  10   3 769.913  46.663   2
  -6 -10  -3 87.7270 14.6211   2
  -6 -10  -3 95.5267 12.0421   3
   6  10   3 71.0807 11.7978   4
  -7 -10  -3 213.767  15.958   3
   7  10   3 172.313  16.353   4
  -8 -10  -3 -12.672  16.442   3
  -9 -10  -3 115.547  25.208   3
   9  10   3 113.462  10.506   1
 -10 -10  -3 24.1302 15.7140   3
  10  10   3 32.9999  7.0665   1
 -11 -10  -3 -1.3583 16.1615   3
 -12 -10  -3 18.3011 18.0326   3
 -13 -10  -3 30.2622 20.7971   3
  -6  11   3 38.6207 14.8833   4
  -5  11   3 42.6204 13.9387   4
  -5  11   3 22.3238 16.3342   2
  -4  11   3  0.3118 15.3868   2
  -4  11   3  7.9024 11.2640   4
  -3  11   3 24.4471 11.4240   4
  -3  11   3  1.7088 10.5807   2
  -2  11   3 -4.5598 10.3588   4
  -2  11   3  2.2656 14.1235   2
   1 -11  -3 133.759  12.520   3
  -1  11   3 158.133  14.955   4
  -1  11   3 149.516  14.590   2
   0 -11  -3 112.392   9.125   3
   0  11   3 116.308  13.481   4
  -1 -11  -3 50.0662  9.7076   3
  -1 -11  -3 31.8280  4.3675   3
   1  11   3 56.3140 11.1119   2
   1  11   3 23.7427 14.2111   4
  -2 -11  -3 221.788  15.911   3
  -2 -11  -3 244.313  21.585   2
   2  11   3 245.864  20.482   2
   2  11   3 201.253  17.516   4
  -3 -11  -3 81.6559 13.7815   2
  -3 -11  -3 77.4784  8.8842   3
   3  11   3 71.9511 11.7684   4
   3  11   3 79.2308 12.1228   2
  -4 -11  -3  6.7913 12.5604   2
  -4 -11  -3 -3.9868  6.3201   3
   4  11   3 -5.8386  9.6233   4
   4  11   3 -2.3926  9.8782   2
  -5 -11  -3 12.1892  8.4068   3
   5  11   3 -4.2287  9.9092   4
   5  11   3  8.8743 10.0314   2
  -6 -11  -3  0.0739 10.4933   3
   6  11   3  6.2841 10.1265   4
  -7 -11  -3 27.2059  9.1347   3
   7  11   3 4.06834 9.99440   4
  -8 -11  -3  4.2140 16.0058   3
   8  11   3 19.3781  8.3064   1
   8  11   3 32.5856 11.0089   4
  -9 -11  -3 -13.463  18.974   3
   9  11   3 0.24225 4.61914   1
  10  11   3 9.59135 5.78067   1
 -11 -11  -3 45.0836 22.8753   3
 -12 -11  -3 -4.0026 18.4433   3
  -5  12   3 29.1693 20.4352   4
  -4  12   3 -16.831  11.731   2
  -4  12   3 -16.911  18.367   4
  -3  12   3 -6.4160 16.5387   4
  -3  12   3 -2.0684 10.2475   2
  -2  12   3 -1.0974 10.0401   2
  -2  12   3  0.2779 11.2193   4
   1 -12  -3 53.2617  5.6546   3
  -1  12   3 60.2794 15.8794   2
  -1  12   3 40.2699 12.1148   4
   0 -12  -3 10.7393  3.1928   3
   0 -12  -3 8.56516 3.67200   3
   0  12   3  3.3098 10.2489   4
   0  12   3 25.6088 14.9731   2
  -1 -12  -3 69.2416  6.2587   3
  -1 -12  -3 85.0138  7.9282   3
   1  12   3 71.0737 15.5333   2
   1  12   3 83.6279 12.5057   4
  -2 -12  -3 7.28316 4.17607   3
   2  12   3 -12.509  13.952   4
   2  12   3 5.22857 9.92794   2
  -3 -12  -3 11.1850  5.3510   3
   3  12   3 17.6524 10.4820   4
   3  12   3 11.7935 14.0224   2
  -4 -12  -3 16.0503  5.9805   3
   4  12   3  8.3155 10.1263   4
   4  12   3 11.2689 10.5896   2
  -5 -12  -3 135.848  15.013   3
   5  12   3 146.783  15.551   4
   5  12   3 140.418  14.770   2
  -6 -12  -3 32.9957  7.7698   3
   6  12   3 43.1899 11.1690   4
  -7 -12  -3 12.1504  8.2741   3
   7  12   3 18.0641 14.6437   4
  -8 -12  -3 -8.2791 15.1139   3
   8  12   3 2.60290 6.47057   1
   8  12   3 -4.3871 10.6687   4
  -9 -12  -3 -5.6160 17.6962   3
   9  12   3 0.07295 7.33712   1
 -10 -12  -3 -23.587  20.046   3
 -11 -12  -3 27.3378 22.8650   3
 -12 -12  -3 -12.228  18.461   3
  -4  13   3 14.9153 13.9395   4
  -3  13   3  3.8511 13.7317   4
  -2  13   3 36.4729 11.4085   2
  -2  13   3 18.2531 17.6707   4
  -1  13   3 56.7803 16.0262   2
  -1  13   3 62.3828 13.5710   4
   0  13   3 25.1385 15.2813   2
   0  13   3 20.7566 11.6280   4
  -1 -13  -3 4.74887 1.93241   3
   1  13   3 21.1871 15.5102   2
   1  13   3 -2.3565 10.5143   4
  -2 -13  -3 12.6647  3.5306   3
  -2 -13  -3 7.59056 5.11366   3
   2  13   3  3.1231 10.5446   4
   2  13   3 13.7400 15.8104   2
  -3 -13  -3 7.65464 4.95880   3
   3  13   3  3.1130 10.5322   2
   3  13   3 25.1247 14.8592   4
  -4 -13  -3 -1.1876  5.6293   3
   4  13   3 -6.9219 15.0784   2
   4  13   3 12.4470 10.8705   4
  -5 -13  -3 -8.1761  7.5970   3
   5  13   3 -9.6128 10.6580   2
   5  13   3  1.1661 10.5394   4
  -6 -13  -3 38.1474 10.2556   3
   6  13   3 34.2047 15.3163   4
  -7 -13  -3 21.0951 11.3431   3
   7  13   3 24.2570 11.4449   4
  -8 -13  -3 30.7316 14.4194   3
   8  13   3 20.8641 12.5412   4
  -9 -13  -3 57.3066 18.2615   3
   9  13   3 44.6463  9.0072   1
 -10 -13  -3 12.3692 20.3580   3
 -11 -13  -3 41.0859 21.8301   3
  -2  14   3 -10.691  19.410   4
  -1  14   3 14.3120 13.4250   2
  -1  14   3  6.0686 14.1751   4
   0  14   3  9.6640 14.8743   2
   0  14   3 25.6374 13.0083   4
   1  14   3 -6.4891 12.3336   4
   1  14   3  8.8810 15.2384   2
   2  14   3 12.2487 15.6419   2
   2  14   3 -4.0655 11.4489   4
   3  14   3 33.7434 15.6341   2
   3  14   3 45.7995 12.6416   4
  -4 -14  -3 9.63193 6.80486   3
   4  14   3 11.9804 11.4274   2
   4  14   3 -7.5171 16.2891   4
  -5 -14  -3 -0.9926  7.0939   3
   5  14   3 -4.5114 11.5450   4
   5  14   3 -1.9847 10.5907   2
  -6 -14  -3  2.4690 11.1474   3
   6  14   3  3.4874 11.8176   4
  -7 -14  -3 2.01960 8.19310   3
   7  14   3 -6.7135 11.7379   4
  -8 -14  -3 178.017  19.609   3
   8  14   3 196.047  19.231   4
  -9 -14  -3 -8.5953 12.1276   3
 -10 -14  -3  9.0018 13.1519   3
   0  15   3 25.3392 14.7951   4
   1  15   3 10.9869 19.7076   4
   2  15   3 -4.5256 20.2517   4
   2  15   3 -13.665  13.077   2
   3  15   3 -0.9422 18.3147   4
   3  15   3 21.4247 12.3449   2
   4  15   3 -6.8228 12.6985   4
   4  15   3 18.8355 12.1983   2
   5  15   3  4.2373 11.5140   2
   5  15   3  2.2580 12.7011   4
   6  15   3  1.6916 20.0761   4
   7  15   3 14.7153 13.7096   4
   8  15   3 -2.8874 14.1938   4
   3  16   3 26.6508 13.6555   4
   4  16   3 13.7499 13.3680   4
   5  16   3 18.6821 13.7397   4
   6  16   3  6.5998 19.1189   4
  -6 -15   4 -3.2183  6.4434   3
   5  15  -4 -10.335  10.769   4
  -5 -15   4 8.39537 7.64142   3
   4  15  -4  3.3047 14.0125   4
  -4 -15   4 2.11083 6.40431   3
   3  15  -4  6.4990 10.6126   4
  -3 -15   4 21.0954 10.8233   3
   2  15  -4  5.4347 10.9638   4
  -2 -15   4 12.7475 10.5871   3
   1  15  -4 -1.6142 15.3619   4
   0  15  -4 -2.6819 10.5453   4
  -1  15  -4  0.4547 11.2903   4
  -8 -14   4 27.8112 15.0741   3
  -7 -14   4  6.1066 13.5525   3
  -6 -14   4 11.2942 17.3067   3
   5  14  -4 34.7304 14.2900   4
  -5 -14   4 25.6549 16.6288   3
   4  14  -4 -8.0336 14.4441   1
   4  14  -4 13.0897 13.1031   4
  -4 -14   4  2.8698 10.5837   3
   3  14  -4 -7.5710 13.2090   4
  -3 -14   4 -16.045   9.825   3
   2  14  -4 -13.895  13.380   4
   2  14  -4 -13.366   9.823   2
   1  14  -4 10.7183 14.2634   2
   1  14  -4 12.5453 10.0001   4
   0  14  -4 20.7081 10.2218   4
   0  14  -4 -8.4526  9.9507   2
  -1  14  -4 24.0208 14.9399   4
  -1  14  -4 10.0217 10.6650   2
  -2  14  -4 -5.1074 15.3443   4
  -3  14  -4 18.2556 17.2941   4
  -9 -13   4 -36.339  20.970   3
  -8 -13   4 32.8237 19.5182   3
  -7 -13   4  0.3295 16.9788   3
  -6 -13   4 13.8180 11.6590   3
   5  13  -4 52.9051 10.2385   4
   5  13  -4 26.3991 12.1006   1
  -5 -13   4 35.6096 11.1969   3
   4  13  -4 38.4337 12.8498   1
   4  13  -4 59.3326 13.3133   4
   3  13  -4 29.8318 12.7613   4
   3  13  -4 31.0316 14.1685   1
   2  13  -4  7.3705 10.3735   2
   2  13  -4 39.9765 12.9401   4
   1  13  -4 11.9033  9.1250   4
   1  13  -4 18.3060 10.7095   2
   0  13  -4 54.5350 10.6200   4
   0  13  -4 81.7899 16.1255   2
  -1  13  -4 -0.1574 10.0612   2
  -1  13  -4  4.5180 13.3402   4
   1 -13   4 14.7949 12.2742   5
  -2  13  -4 -8.1874 13.3791   2
  -2  13  -4 15.0006  9.5498   4
   2 -13   4 -17.839  11.999   5
  -3  13  -4 -3.1686 10.6006   4
  -3  13  -4 16.3723 14.4313   2
   3 -13   4  4.9398 12.6349   5
  -4  13  -4 35.3024 16.0876   4
   4 -13   4 17.9792 14.4644   5
  -5  13  -4 16.5532 12.3880   4
 -10 -12   4 -16.850  15.663   3
  -9 -12   4 18.1671 19.6818   3
  -8 -12   4 13.2123 18.6454   3
  -7 -12   4 10.4901 11.8152   3
   6  12  -4 46.4370  9.9148   1
  -6 -12   4 31.7913 12.0076   3
   5  12  -4 -2.7150  8.7956   1
  -5 -12   4 -8.2124 14.6223   3
   4  12  -4 109.503  13.491   1
   4  12  -4 112.816  11.581   4
  -4 -12   4 123.535  13.953   3
  -4 -12   4 104.933  16.433   4
  -4 -12   4 118.430  14.809   2
   3  12  -4  1.9726 11.9866   1
   3  12  -4 -6.5335 10.7308   4
  -3 -12   4 -2.4734 10.0660   4
  -3 -12   4 4.21531 9.49694   3
  -3 -12   4  9.4845 11.3327   2
   2  12  -4 -3.6790  7.8397   4
   2  12  -4 -0.1235 12.9641   2
   2  12  -4 -2.0511 13.3218   1
  -2 -12   4 13.1386 10.7730   2
  -2 -12   4 30.5594  7.8892   4
   1  12  -4 19.0496  8.3774   4
   1  12  -4 9.36389 9.52353   2
  -1 -12   4  9.9685 10.9370   5
   0  12  -4  8.6373 11.7380   4
   0  12  -4 -6.9212  9.0749   2
   0 -12   4 11.8093 10.5977   2
  -1  12  -4 54.0211 12.9836   4
  -1  12  -4 38.9034 10.8045   2
   1 -12   4 52.0363 11.9539   5
   1 -12   4 32.2309  8.2023   2
  -2  12  -4 -3.1037 14.0641   2
  -2  12  -4 15.0877  8.8155   4
   2 -12   4 -1.9907 15.2738   5
  -3  12  -4 17.9929 13.9258   2
  -3  12  -4 -2.1223 12.7349   4
   3 -12   4 -18.730  15.622   5
  -4  12  -4 -1.4288  9.3718   4
  -4  12  -4 -21.226  13.426   2
   4 -12   4 -21.530  15.571   5
  -5  12  -4 17.8948 14.7580   2
  -5  12  -4 -7.4732 10.8747   4
   5 -12   4 -6.6899 11.7721   5
  -6  12  -4  6.4370 11.8843   4
 -10 -11   4 46.7233 22.6788   3
  -9 -11   4 16.1139 19.4355   3
  -8 -11   4 14.2047 17.7247   3
   7  11  -4 3.19306 2.87248   1
  -6 -11   4  4.6739 11.0524   3
   5  11  -4 7.12891 8.90257   1
   5  11  -4 30.3486  8.6430   4
  -5 -11   4  0.5603 14.6192   3
  -5 -11   4  9.9598 11.9576   2
  -5 -11   4 12.7275  7.2566   4
   4  11  -4 52.3405 11.9708   4
  -4 -11   4 66.0027 14.8445   3
  -4 -11   4 40.4441  8.2403   4
  -4 -11   4 55.6311 11.7611   2
   3  11  -4 30.9307  8.1164   4
  -3 -11   4 35.1879 10.3699   3
  -3 -11   4 32.9888 10.1615   4
  -3 -11   4 36.9573 11.0981   2
   2  11  -4 50.8493 10.4102   2
  -2 -11   4 46.0670  8.6632   2
  -2 -11   4 63.6942 11.5309   5
  -2 -11   4 73.2201 10.8934   4
   1  11  -4  0.5756 10.5890   4
   1  11  -4 -12.068  11.893   2
  -1 -11   4 2.87997 9.71316   5
  -1 -11   4 -1.0128  9.5576   2
  -1 -11   4 4.36169 6.60474   4
   0  11  -4 -17.775  17.068   1
   0  11  -4 21.0033 12.0738   2
   0  11  -4 16.9433  8.0532   4
   0 -11   4 25.0126 10.6699   5
   0 -11   4 13.7308  9.8706   2
  -1  11  -4 93.0476 13.9603   2
   1 -11   4 27.6459 15.1218   5
   1 -11   4 62.5267 11.2764   2
  -2  11  -4  0.8462 11.7194   4
  -2  11  -4 14.0971 12.7126   2
   2 -11   4 -5.3633 10.0798   5
   2 -11   4 -2.6100  6.9125   2
   2 -11   4 -3.1100 11.4557   3
  -3  11  -4 43.3468 10.1435   2
  -3  11  -4 31.4272  9.3998   4
   3 -11   4 19.5532  9.9151   3
   3 -11   4 49.3701 11.5750   5
  -4  11  -4 6.99297 8.99076   4
  -4  11  -4  9.1134 10.0372   2
   4 -11   4 12.7831 10.7833   5
  -5  11  -4 30.8701 10.5080   2
  -5  11  -4 38.1351 14.0251   4
   5 -11   4  9.1732 15.2162   5
  -6  11  -4 17.7460 15.2205   2
  -6  11  -4 17.5323 11.4754   4
   6 -11   4  0.5176 11.3104   5
  -7  11  -4 -5.2434 11.6274   4
   7 -11   4 26.3210 17.0066   5
 -11 -10   4  4.1878 23.9047   3
 -10 -10   4 18.2707 15.8606   3
   9  10  -4 -12.006   6.268   5
  -9 -10   4 -2.9742 13.8942   3
  -8 -10   4 17.1323 17.5550   3
   7  10  -4 34.3463  7.7783   5
  -7 -10   4 23.6948 16.6887   3
   6  10  -4 -2.4829  6.7570   5
   6  10  -4 4.83461 4.96940   1
  -6 -10   4 -5.3582  9.5398   4
  -6 -10   4 13.8727  8.4428   2
  -6 -10   4 -2.7338 10.7819   3
   5  10  -4 15.6338 15.1219   1
  -5 -10   4 27.3597 10.8601   3
  -5 -10   4 3.37859 9.53104   4
  -5 -10   4 12.0395  7.9978   2
   4  10  -4 80.6120 10.1430   5
   4  10  -4 84.8746 12.0718   4
  -4 -10   4 89.0631 11.1630   4
  -4 -10   4 90.9464 10.1372   2
  -4 -10   4 100.403  15.411   3
   3  10  -4 -2.2467  9.6267   4
   3  10  -4  8.5910 36.4152   5
  -3 -10   4 3.84140 6.77820   2
  -3 -10   4 7.58813 8.86625   4
   2  10  -4 28.9315  9.8264   2
   2  10  -4 31.5116  8.2978   5
   2  10  -4 34.0025  9.9304   4
  -2 -10   4 25.5384  9.5565   5
  -2 -10   4 13.1524  8.8650   4
  -2 -10   4 28.7485  7.4534   2
   1  10  -4 19.5981 11.3026   2
   1  10  -4 4.73526 6.74578   4
  -1 -10   4 -5.0476  8.7496   4
  -1 -10   4 5.05330 6.28962   2
  -1 -10   4 21.2607 13.2772   5
   0  10  -4 0.45896 7.61522   2
   0  10  -4 -6.0074  6.9623   4
   0 -10   4 -0.2244  8.6738   2
   0 -10   4 6.90463 9.73722   5
  -1  10  -4 42.0767 11.5844   2
  -1  10  -4 46.3389 11.0532   4
   1 -10   4 52.2115  9.8571   2
   1 -10   4 39.4088 10.8004   5
  -2  10  -4 0.12141 7.37717   4
  -2  10  -4 4.09947 7.63847   2
   2 -10   4 10.5616  9.0856   2
   2 -10   4  7.1933 14.2240   5
  -3  10  -4 -14.421  11.268   4
  -3  10  -4 -1.4457 11.3778   2
   3 -10   4 -17.562  14.247   5
   3 -10   4 -0.0978  8.8543   3
  -4  10  -4 17.3757  8.9051   4
  -4  10  -4 13.0506  9.1129   2
   4 -10   4 27.3993 14.4305   5
   4 -10   4  7.8622 12.3673   3
  -5  10  -4 37.7342  9.8573   2
  -5  10  -4 62.6810 13.9660   4
   5 -10   4 57.3763 11.4780   5
  -6  10  -4 26.9405 10.5011   4
   6 -10   4 23.2065 14.3570   5
  -7  10  -4  7.6491 11.2606   4
  -7  10  -4  2.9498 14.0943   2
   7 -10   4  5.7846 10.8792   5
  -8  10  -4 12.9041 18.6686   4
   8 -10   4 10.4836 10.9229   5
 -11  -9   4 79.9819 20.4330   3
 -10  -9   4 69.9330 17.5381   3
   9   9  -4 -1.0855  7.2132   5
  -9  -9   4  7.3732 13.2843   3
   8   9  -4 3.79336 6.25265   5
  -8  -9   4 -7.4936 12.3618   3
   7   9  -4 -4.7211  8.7830   5
  -7  -9   4 1.11573 9.69106   4
  -7  -9   4  5.1447 11.9992   2
  -7  -9   4 10.3279 11.0875   3
   6   9  -4 16.8920  9.4756   5
   6   9  -4 12.7728  3.4905   1
  -6  -9   4 28.0009 11.1634   3
  -6  -9   4 -3.1349  9.4032   4
   5   9  -4 134.235  15.468   1
   5   9  -4 114.724  12.739   5
  -5  -9   4 116.243  12.665   4
  -5  -9   4 151.366  14.653   2
  -5  -9   4 151.328  17.545   3
   4   9  -4 -2.4642  6.5164   4
   4   9  -4 10.9257  6.9575   5
  -4  -9   4 3.40744 6.03185   4
  -4  -9   4 -8.2443 13.1586   3
  -4  -9   4 -6.9350  6.7976   2
   3   9  -4 32.5026  7.7738   5
  -3  -9   4 34.1423  9.8822   2
  -3  -9   4 43.4241  9.9294   3
  -3  -9   4 39.2431  6.8051   4
   2   9  -4 134.798  12.667   2
   2   9  -4 153.377  11.501   4
   2   9  -4 130.214  13.489   5
  -2  -9   4 183.358  16.530   5
  -2  -9   4 164.054  13.356   2
  -2  -9   4 166.732  13.622   4
   1   9  -4 21.3172  7.7208   2
   1   9  -4 5.53955 6.17850   4
  -1  -9   4 6.72575 8.04196   2
  -1  -9   4 -0.1728 12.1912   5
  -1  -9   4 0.02619 5.41538   4
   0   9  -4 5.26635 8.85650   4
   0   9  -4 16.5095  9.4545   2
   0   9  -4 -1.2768  7.2273   5
   0  -9   4  5.4859 12.4347   5
   0  -9   4 0.05119 5.47470   2
  -1   9  -4 50.6107  9.3967   5
  -1   9  -4 86.4548 11.1679   2
  -1   9  -4 63.4014 10.9746   4
   1  -9   4 79.4421 14.9307   5
   1  -9   4 62.8286  9.3933   2
  -2   9  -4 49.8751 10.8633   4
  -2   9  -4 57.5536  8.7490   2
  -2   9  -4 65.6815 12.6116   5
   2  -9   4 56.5845  7.4002   2
   2  -9   4 62.1844 12.7823   5
  -3   9  -4 21.6147 19.0929   1
  -3   9  -4 49.5196  8.4911   2
   3  -9   4 43.0684 10.6344   5
   3  -9   4 36.4543 13.4672   3
  -4   9  -4 76.0991 13.0396   4
  -4   9  -4 67.7321  9.7203   2
   4  -9   4 52.7801 11.2415   5
  -5   9  -4  0.8067 12.2634   4
  -5   9  -4 4.57336 7.97430   2
   5  -9   4 8.12536 9.48363   5
  -6   9  -4 70.1855 13.4844   2
  -6   9  -4 59.1782 11.0927   4
   6  -9   4 56.7875 14.2880   5
  -7   9  -4 -11.492  10.116   4
  -7   9  -4 11.0287 13.4632   2
   7  -9   4  2.9682 13.0830   5
  -8   9  -4 17.6268 16.6763   4
  -8   9  -4 10.8350 14.9410   2
   8  -9   4 35.1482 11.1638   5
  -9   9  -4 28.7135 14.2073   4
   9  -9   4 48.6836 14.7421   5
 -11  -8   4 -7.8642 24.6707   3
 -10  -8   4 14.4805 15.5716   3
  -9  -8   4 26.1210 19.1321   3
   8   8  -4 29.8604  8.2103   5
  -8  -8   4 15.8028 17.5230   3
   7   8  -4 -9.1700  8.1861   5
  -7  -8   4 14.5796 11.3550   2
  -7  -8   4 -1.9389 11.2743   3
  -7  -8   4 2.70858 9.76506   4
   6   8  -4 21.9193  6.1735   5
  -6  -8   4 31.5882 14.8414   3
  -6  -8   4 20.7714  9.0333   4
  -6  -8   4 26.5890  8.4032   2
   5   8  -4 5.32308 8.22948   5
   5   8  -4 -8.8104  4.2567   1
  -5  -8   4 -7.5770  5.5213   4
  -5  -8   4 -3.1127  9.5806   3
  -5  -8   4 20.2275  9.8011   2
   4   8  -4 46.9970  7.1810   5
  -4  -8   4 28.8098  8.2524   4
  -4  -8   4 48.2400  7.9923   2
  -4  -8   4 54.4025 13.4658   3
   3   8  -4 31.1417  7.0928   5
   3   8  -4 37.9851  6.3612   4
   3   8  -4 24.7826 10.5140   1
  -3  -8   4 22.9162 10.8365   5
  -3  -8   4 31.4888  6.7102   2
  -3  -8   4 25.5944  5.6725   4
  -3  -8   4 28.1879  9.0600   3
   2   8  -4 223.988  13.593   4
   2   8  -4 202.112  17.126   1
   2   8  -4 202.740  15.399   5
   2   8  -4 227.102  15.028   2
  -2  -8   4 198.547  16.740   5
  -2  -8   4 202.689  14.915   2
  -2  -8   4 201.393  15.474   4
   1   8  -4 15.7798  8.9333   2
   1   8  -4 29.2419 14.6892   1
   1   8  -4 28.9952  7.9043   4
   1   8  -4 16.7220  6.8919   5
  -1  -8   4 26.3199  7.1331   4
  -1  -8   4 23.3937  5.8166   2
  -1  -8   4 30.4965  8.5038   5
   0   8  -4 76.7323  7.6951   4
   0   8  -4 64.0863 10.4592   1
   0   8  -4 67.4424  8.7447   5
   0   8  -4 78.4879 10.0109   2
   0  -8   4 82.2898 10.4883   5
   0  -8   4 70.6056  8.7819   2
  -1   8  -4 26.6260  6.4351   2
  -1   8  -4 16.9928 13.2263   1
  -1   8  -4 23.7528  6.2316   4
  -1   8  -4 41.3051  8.1230   5
   1  -8   4 26.9197  5.6174   2
   1  -8   4 16.5101  8.6079   5
  -2   8  -4 107.517  12.945   5
  -2   8  -4 125.833  11.568   2
  -2   8  -4 119.742  10.052   4
   2  -8   4 98.3733  9.2369   2
   2  -8   4 123.347  11.907   5
  -3   8  -4 110.795  10.935   5
  -3   8  -4 88.7942  9.5438   2
  -3   8  -4 96.5764  9.8724   4
   3  -8   4 89.3616 11.3335   5
  -4   8  -4 270.947  33.989   1
  -4   8  -4 360.717  21.342   2
  -4   8  -4 324.865  21.185   5
  -4   8  -4 346.553  21.012   4
   4  -8   4 358.057  21.556   5
   4  -8   4 299.029  29.239   3
  -5   8  -4 46.2667 13.1070   4
  -5   8  -4 67.0077  9.2319   5
  -5   8  -4 51.4076  9.0136   2
   5  -8   4 33.9537 11.3096   3
   5  -8   4 66.8439 10.6969   5
  -6   8  -4 -1.8207  8.8304   4
  -6   8  -4  3.7239 11.1319   2
   6  -8   4 16.8589 12.5052   5
  -7   8  -4 0.79863 9.28982   4
  -7   8  -4 -1.6629  8.8501   2
   7  -8   4 -18.761  12.097   5
  -8   8  -4 -10.454   9.916   2
   8  -8   4 -11.374  12.371   5
  -9   8  -4 -19.880  12.375   4
  -9   8  -4 -4.2551 15.6169   2
   9  -8   4 -21.594  13.400   5
 -12  -7   4 11.9098 19.9858   3
 -11  -7   4 37.4507 17.5309   3
 -10  -7   4 -28.892  14.689   3
   9   7  -4 29.4771  4.6043   5
  -9  -7   4 33.8834 14.7061   3
   8   7  -4 70.9626  7.8864   5
  -8  -7   4 46.6159  8.7694   4
  -8  -7   4 69.0834 13.7014   3
   7   7  -4 0.09355 6.47985   5
  -7  -7   4 -10.398   7.801   2
  -7  -7   4 10.8456 11.1494   3
  -7  -7   4 0.86693 6.25414   4
   6   7  -4 13.1700  6.9147   5
  -6  -7   4 4.91285 6.10724   4
  -6  -7   4 25.3667 10.2437   3
  -6  -7   4 11.4058  7.4982   2
   5   7  -4 2.15766 3.05272   1
   5   7  -4 -5.1911  5.0037   5
  -5  -7   4 2.20205 9.25996   3
  -5  -7   4 13.7447  7.7438   4
  -5  -7   4 -1.2761  6.6240   2
   4   7  -4 44.0369  6.5807   1
   4   7  -4 52.5667  6.8843   5
  -4  -7   4 54.6271  7.5822   2
  -4  -7   4 50.9052  6.5203   4
  -4  -7   4 59.2860 10.0871   3
  -4  -7   4 57.9048  7.9653   5
   3   7  -4 7.09646 7.40655   4
   3   7  -4 24.6463  8.0293   1
   3   7  -4 11.2566  8.2341   5
  -3  -7   4 4.56173 8.15866   2
  -3  -7   4 5.57148 6.37964   4
  -3  -7   4 16.8293  8.4327   3
  -3  -7   4 18.1458  9.6994   5
   2   7  -4 59.9742  9.7875   1
   2   7  -4 71.2652  7.9496   5
   2   7  -4 59.7121  8.2340   4
  -2  -7   4 58.9586  6.8982   2
  -2  -7   4 64.5599  8.8522   5
  -2  -7   4 64.9616  7.7323   4
   1   7  -4 28.5340  8.0462   2
   1   7  -4 20.7032  6.8914   4
   1   7  -4 30.1832  6.7782   5
   1   7  -4 21.4889  8.8399   1
  -1  -7   4 17.6988  6.4473   4
  -1  -7   4 25.5521  5.3534   2
  -1  -7   4 23.4246 10.7018   5
   0   7  -4 115.635  13.547   1
   0   7  -4 153.026  10.996   4
   0   7  -4 137.315   9.791   2
   0   7  -4 156.795  37.378   5
   0  -7   4 135.669  12.038   4
   0  -7   4 112.135   9.327   2
   0  -7   4 136.217  11.563   5
  -1   7  -4 -2.0831  8.2855   1
  -1   7  -4 4.63992 8.96637   5
  -1   7  -4 6.35622 5.11474   4
  -1   7  -4 9.12825 7.66283   2
   1  -7   4 13.4569  7.5482   5
   1  -7   4 -4.6512  6.3592   2
  -2   7  -4 47.6166  8.4570   2
  -2   7  -4 43.5306  7.6931   5
  -3   7  -4 -17.597   8.788   4
  -3   7  -4 3.61070 6.78366   5
  -3   7  -4 6.02159 5.86919   2
  -3   7  -4 -4.9228 10.6539   1
   3  -7   4 -7.2612  7.8848   3
   3  -7   4 5.95724 8.08249   5
  -4   7  -4 20.0199  6.7203   2
  -4   7  -4 34.8168  7.6484   4
  -4   7  -4 37.8943  7.7808   5
   4  -7   4 37.8202  8.8295   5
  -5   7  -4 301.083  20.998   4
  -5   7  -4 363.977  24.087   2
  -5   7  -4 333.760  20.248   5
   5  -7   4 305.347  26.744   3
   5  -7   4 319.375  21.705   5
  -6   7  -4 -6.2376  7.6607   2
  -6   7  -4 -7.6284  7.1209   5
   6  -7   4 -34.199  15.675   3
   6  -7   4 -3.2769 14.1374   5
  -7   7  -4 46.2634 12.3345   2
  -7   7  -4 36.3367  8.3877   5
   7  -7   4 54.2257 12.1602   5
  -8   7  -4 18.4657  9.4044   2
   8  -7   4 18.9917 11.8315   5
  -9   7  -4 71.2611 16.5970   2
   9  -7   4 88.3286 13.6325   5
  10  -7   4 -0.9361 11.7472   5
 -12  -6   4 -3.7415 18.7158   3
 -11  -6   4 39.3490 17.4744   3
 -10  -6   4 21.7703 15.7943   3
   9   6  -4 4.11826 4.51618   5
  -9  -6   4 -3.7442 13.2598   3
   8   6  -4 4.34850 4.83164   5
  -8  -6   4 19.1891 11.7932   3
  -8  -6   4 -0.9870  6.9447   4
   7   6  -4 24.0631  5.5487   5
  -7  -6   4 20.3805 14.9152   3
  -7  -6   4 33.3647  7.3229   4
   6   6  -4 3.03954 5.65889   5
  -6  -6   4 16.0891  9.9439   3
  -6  -6   4 0.53102 8.24354   4
   5   6  -4 -1.7296  6.2430   5
  -5  -6   4 13.8812  6.4755   2
  -5  -6   4 11.1947  7.3613   4
  -5  -6   4 -12.929   9.082   3
   4   6  -4 154.677  11.843   1
   4   6  -4 168.534  12.230   5
  -4  -6   4 160.683  11.467   2
  -4  -6   4 173.159  16.175   3
  -4  -6   4 139.279  11.346   4
   3   6  -4 28.8103  5.9372   5
  -3  -6   4 36.6457  6.8687   5
  -3  -6   4 29.9073  6.6405   4
  -3  -6   4 23.5659  8.0085   2
  -3  -6   4 28.3410  8.4625   3
   2   6  -4 28.8806  6.7150   4
   2   6  -4 27.7727  8.5445   5
  -2  -6   4 47.7153  7.6319   2
  -2  -6   4 34.1831  6.2528   4
  -2  -6   4 23.5317  9.6365   5
   1   6  -4 6.59273 8.38058   5
   1   6  -4 6.66716 4.27409   4
   1   6  -4 10.9366  8.0996   2
  -1  -6   4 -2.7631 10.2816   5
  -1  -6   4 10.9337  3.8960   4
  -1  -6   4 8.72712 4.62254   2
   0   6  -4 79.2644  6.6430   4
   0   6  -4 89.7377 10.2859   2
   0   6  -4 82.5798  8.3024   5
   0  -6   4 70.0033  7.8261   2
   0  -6   4 69.8079  8.9985   5
   0  -6   4 76.3971  7.3287   4
  -1   6  -4 11.9842  6.2977   5
  -1   6  -4 12.7852  6.8201   2
  -1   6  -4 1.56311 6.66867   4
   1  -6   4 15.5373  7.4711   5
   1  -6   4 6.83767 5.93728   2
  -2   6  -4 81.9270  8.7115   5
  -2   6  -4 76.5096 10.1919   2
  -2   6  -4 101.756  13.076   1
  -2   6  -4 101.301   7.868   4
   2  -6   4 69.4766  9.5065   5
   2  -6   4 82.7669  8.2892   2
   2  -6   4 76.1738 13.9599   1
  -3   6  -4 46.0563 61.0878   1
  -3   6  -4 37.4499  5.8616   2
  -3   6  -4 46.8507  9.7067   5
   3  -6   4 34.7137 11.1249   1
   3  -6   4 32.2301 11.1342   3
   3  -6   4 21.0535 10.8144   5
  -4   6  -4 21.9033  8.3626   2
  -4   6  -4  0.0000 11.1416   1
  -4   6  -4 9.53847 6.44439   4
  -4   6  -4 6.16149 8.98707   5
   4  -6   4 26.5135 10.4881   5
   4  -6   4 7.56094 8.53628   3
   4  -6   4 -25.797  16.019   1
  -5   6  -4 7.24638 6.69748   5
   5  -6   4 13.9674  8.0374   5
  -6   6  -4 25.7505  7.3190   5
  -6   6  -4 35.7527 19.6220   1
  -6   6  -4 39.9846  8.1822   2
   6  -6   4 36.7353 11.4904   5
   6  -6   4  2.1093 14.7107   3
  -7   6  -4 92.4003 11.6607   5
  -7   6  -4 86.9531 10.4643   2
   7  -6   4 81.8651 10.0791   5
  -8   6  -4  6.6335 11.9232   2
   8  -6   4  9.2292 10.2319   5
  -9   6  -4 4.44109 9.92395   2
   9  -6   4  1.4336 10.7934   5
 -10   6  -4 -11.650  10.815   2
  10  -6   4 16.0884 11.2085   5
 -12  -5   4 20.1490 23.0276   3
 -11  -5   4 32.8493 16.3717   3
 -10  -5   4  8.4809 14.3435   3
   9   5  -4 66.8268  4.6439   5
  -9  -5   4 97.2153 15.6326   3
   8   5  -4 33.6142  4.6339   5
  -8  -5   4 36.4759  8.3408   4
  -8  -5   4 60.0213 12.9261   3
   7   5  -4 2.88277 4.01399   5
  -7  -5   4 -9.1821  8.7545   4
  -7  -5   4 13.8352 14.1480   3
   6   5  -4 0.81577 4.42586   5
  -6  -5   4 6.94659 8.04382   4
  -6  -5   4 9.75364 9.37623   3
   5   5  -4 320.791  18.789   5
  -5  -5   4 292.613  24.161   4
  -5  -5   4 304.459  22.110   3
   4   5  -4 3.97359 2.71063   1
  -4  -5   4 -4.5983 12.6233   3
  -4  -5   4 5.43406 4.42860   4
  -4  -5   4 2.25848 4.72289   5
   3   5  -4 386.326  28.210   5
   3   5  -4 359.864  22.587   1
  -3  -5   4 343.796  21.760   5
  -3  -5   4 367.312  25.474   4
  -3  -5   4 362.981  28.344   2
  -3  -5   4 368.549  28.247   3
   2   5  -4 19.2359  7.8052   5
   2   5  -4 28.3855  4.8497   4
  -2  -5   4 47.1138  9.8413   5
  -2  -5   4 30.7264  4.5444   4
  -2  -5   4 47.9289 11.7743   2
   1   5  -4 36.1919  6.0220   4
  -1  -5   4 34.9209  4.3354   4
  -1  -5   4 37.4814  5.1769   2
   0   5  -4 13.4682  5.5363   4
  -1   5  -4 288.664  17.413   4
  -1   5  -4 269.828  20.362   5
  -1   5  -4 285.918  17.858   2
   1  -5   4 276.881  20.803   2
   1  -5   4 275.867  18.537   5
  -2   5  -4 -9.6708  5.6901   5
  -2   5  -4 1.88081 6.78009   4
  -2   5  -4 -6.2440  5.9137   2
  -3   5  -4 3.84449 5.75619   5
  -3   5  -4 -6.3067  4.4865   2
  -3   5  -4 4.03121 5.35295   4
   3  -5   4 1.33114 9.82442   3
   3  -5   4 -8.8434  6.7555   5
  -4   5  -4 69.6776  8.5201   2
  -4   5  -4 70.5018 10.4840   1
  -4   5  -4 51.5073  7.6425   5
   4  -5   4 67.9495  8.4229   5
   4  -5   4 54.5355 15.4586   1
   4  -5   4 54.2920  9.6676   3
  -5   5  -4 -8.6224  5.8831   5
  -5   5  -4 -2.8701  5.6416   2
   5  -5   4 -15.345  12.047   3
  -6   5  -4 0.95570 8.27992   5
  -6   5  -4 13.4341  6.8383   2
  -6   5  -4 13.4735 11.8500   1
   6  -5   4 -9.1205 14.0385   3
   6  -5   4 10.0192  7.2558   5
  -7   5  -4 89.2605  9.7926   2
  -7   5  -4 76.9881  8.6411   5
  -7   5  -4 72.5470 17.8213   1
   7  -5   4 64.0234 11.4666   5
   7  -5   4 80.8771 16.0109   3
  -8   5  -4 -17.738  11.198   2
  -8   5  -4 1.57184 8.44591   5
   8  -5   4 -15.029   7.017   5
  -9   5  -4  1.3386 12.4223   2
   9  -5   4 15.6322 10.0551   5
 -10   5  -4 33.3096 14.7937   2
  10  -5   4 27.2671  7.5417   5
 -11   5  -4 15.5250 11.7990   2
  11  -5   4 6.14340 6.83579   5
 -12  -4   4 -45.154  23.686   3
 -11  -4   4 -3.3448 15.8985   3
 -10  -4   4  5.6499 13.4839   3
  -9  -4   4 56.1099 14.8970   3
  -8  -4   4 159.383  16.793   3
   7   4  -4 -0.9313  2.7985   5
   7   4  -4 -0.7494  8.8207   3
  -7  -4   4 5.64277 9.78335   3
   6   4  -4 83.1422  6.6047   5
  -6  -4   4 75.1631 11.3458   3
   5   4  -4 13.1940  3.1569   5
  -5  -4   4 8.40340 8.46725   3
  -5  -4   4 16.9621  5.3559   4
   4   4  -4 234.474  17.848   5
  -4  -4   4 233.329  15.147   4
  -4  -4   4 230.117  18.333   3
  -4  -4   4 257.726  14.189   5
   3   4  -4 570.317  31.652   1
   3   4  -4 489.795  37.065   5
  -3  -4   4 557.671  31.498   5
  -3  -4   4 529.448  35.651   4
  -3  -4   4 495.996  39.858   3
   2   4  -4 5.41056 5.56764   1
   2   4  -4 1.83948 6.46558   5
  -2  -4   4 4.38320 4.95592   4
  -2  -4   4 -4.7000  6.3497   2
  -2  -4   4 2.28837 5.31113   5
   1   4  -4 24.1141  7.8538   5
   1   4  -4 21.9949  4.7248   4
  -1  -4   4 28.1096  5.8356   2
  -1  -4   4 28.8391  6.5713   5
  -1  -4   4 30.5148  3.6445   4
  -1  -4   4 23.7697  6.8263   1
   0   4  -4 40.8171  8.4449   5
   0   4  -4 32.2338  4.7447   4
   0  -4   4 39.9001  9.7444   5
   0  -4   4 24.5203  8.3753   1
   0  -4   4 37.4880  5.5522   2
   0  -4   4 28.0444  4.5172   4
  -1   4  -4 1.94665 5.83348   5
  -1   4  -4 -1.5155  4.7541   4
   1  -4   4 -1.9782  4.2605   2
   1  -4   4 14.7607  6.8613   5
  -2   4  -4 -3.7426  5.1358   2
  -2   4  -4 -2.4368  4.1936   4
  -2   4  -4 -2.1071  5.5719   5
   2  -4   4 6.16437 9.30831   5
  -3   4  -4 37.0055  6.4243   2
  -3   4  -4 35.9671  6.3816   5
   3  -4   4 36.3391  7.1881   5
  -4   4  -4 61.4937  7.2337   5
  -4   4  -4 66.7570  8.5398   2
   4  -4   4 45.8394  8.6261   3
   4  -4   4 62.1429  7.7106   5
  -5   4  -4 24.0155 13.9463   1
  -5   4  -4 26.8299  6.1063   5
  -5   4  -4 34.0507  5.8453   2
   5  -4   4 36.3131  9.0249   5
   5  -4   4 22.2162  8.8144   3
   5  -4   4 28.1098 15.6549   1
  -6   4  -4 34.6109  8.2961   5
  -6   4  -4 51.0435 11.1294   1
  -6   4  -4 48.0700  7.4682   2
   6  -4   4 51.9364  7.3046   5
   6  -4   4 50.0095 10.4180   3
  -7   4  -4 53.6028 16.7468   1
  -7   4  -4 65.1476  8.9062   2
  -7   4  -4 69.5671  7.7094   5
   7  -4   4 61.8269  8.1104   5
   7  -4   4 44.7339 11.3372   3
  -8   4  -4 57.9302 17.4826   1
   8  -4   4 34.5903  7.3729   5
  -9   4  -4 35.2477  9.6844   2
  -9   4  -4 11.3853 15.0732   3
 -10   4  -4 71.1125 17.3005   3
 -10   4  -4 51.4822 11.2008   2
  10  -4   4 46.2462 10.5654   5
  11  -4   4 9.90743 8.76927   5
 -12  -3   4 -7.8943 23.5639   3
 -11  -3   4 12.2255 16.0497   3
 -10  -3   4 -1.9699 14.0393   3
  -9  -3   4 36.9214 18.6786   3
  -8  -3   4  3.0857 16.8049   3
   7   3  -4 56.2784 10.5322   3
  -7  -3   4 51.2479 11.2016   3
   6   3  -4 -0.4255  7.6577   3
   6   3  -4 9.13567 2.26701   5
  -6  -3   4 -5.2170  8.7001   3
  -6  -3   4 3.74405 1.25289   1
   5   3  -4 89.8941 36.3938   3
   5   3  -4 59.4286  5.1226   5
  -5  -3   4 44.6532  9.5935   3
  -5  -3   4 57.6811  4.2898   1
   4   3  -4 49.2413  5.0186   5
  -4  -3   4 36.8590 12.2078   3
  -4  -3   4 36.1839  4.2043   1
   3   3  -4 105.922   7.727   5
  -3  -3   4 101.615   7.192   5
  -3  -3   4 100.782   8.422   1
  -3  -3   4 118.822  11.589   3
   2   3  -4 54.1180  6.7024   5
   2   3  -4 46.0103  5.6663   1
  -2  -3   4 52.0581  4.7898   4
  -2  -3   4 53.8603  5.7346   1
  -2  -3   4 54.1885  5.6734   5
   1   3  -4 142.324  10.575   5
   1   3  -4 141.020  11.241   1
  -1  -3   4 142.287  12.132   5
  -1  -3   4 138.185   9.016   4
  -1  -3   4 154.793  13.618   1
  -1  -3   4 142.379  11.105   2
   0   3  -4 171.652  12.214   1
   0   3  -4 169.759  12.240   5
   0   3  -4 173.319   9.578   4
   0  -3   4 173.794  11.199   5
   0  -3   4 159.392   9.823   4
   0  -3   4 174.307  11.593   2
   0  -3   4 169.026  15.326   1
  -1   3  -4 200.036  12.518   2
  -1   3  -4 189.158  16.577   1
  -1   3  -4 208.197  13.775   4
  -1   3  -4 201.577  13.016   5
   1  -3   4 212.040  14.327   5
   1  -3   4 187.402  14.808   1
   1  -3   4 197.561  12.337   2
  -2   3  -4 43.1900  5.1292   2
  -2   3  -4 28.5095  8.6141   5
  -2   3  -4 58.3970  9.9250   1
   2  -3   4 57.4013  8.0472   1
   2  -3   4 42.0570  9.2475   5
  -3   3  -4 -2.4746  5.3051   5
  -3   3  -4 -4.2911  5.3380   2
   3  -3   4 9.02087 5.98643   5
  -4   3  -4 350.378  24.997   2
  -4   3  -4 358.722  26.397   5
   4  -3   4 320.086  21.319   5
  -5   3  -4 8.98172 6.89947   5
  -5   3  -4 9.30514 7.05273   1
   5  -3   4 -19.833  10.604   3
   5  -3   4 1.88093 5.27325   5
  -6   3  -4 101.020  12.310   3
  -6   3  -4 77.3280  7.7552   5
   6  -3   4 87.2025  9.5658   5
  -7   3  -4 68.6316 23.0717   3
  -7   3  -4 12.2985  9.3225   1
   7  -3   4 10.8487  7.9271   5
   7  -3   4 49.5577 14.6992   3
  -8   3  -4 -7.2188 16.6516   3
  -8   3  -4 -0.3555 14.3481   1
   8  -3   4 9.13957 6.10533   5
  -9   3  -4 29.1884 21.7703   3
  -9   3  -4 35.9152 15.8991   1
   9  -3   4 26.3655  8.7204   5
 -10   3  -4 22.1202 23.6465   3
  10  -3   4 30.3227  9.2596   5
 -11   3  -4 25.2244 17.6978   3
 -12   3  -4 -6.0983 16.4838   3
 -12  -2   4 25.1836 15.2784   3
 -11  -2   4 13.1950 15.4331   3
 -10  -2   4 -23.839  21.912   3
  -9  -2   4 -11.275  11.745   3
  -8  -2   4 42.3738 12.3839   3
   7   2  -4 626.447  51.222   3
  -7  -2   4 648.430  49.708   1
  -7  -2   4 627.971  42.822   3
   6   2  -4 14.9297 10.6405   3
  -6  -2   4 14.3970 12.3638   3
   5   2  -4 153.870  13.658   3
  -5  -2   4 116.121  14.661   3
   4   2  -4 134.237  15.360   3
   4   2  -4 169.447  10.399   5
  -4  -2   4 149.577  13.128   3
  -4  -2   4 161.270  11.082   1
   3   2  -4 45.9165  4.3631   5
  -3  -2   4 41.3231  4.5740   1
  -3  -2   4 39.7473  4.2983   5
  -3  -2   4 30.7246  8.3949   3
   2   2  -4 152.232   9.530   5
  -2  -2   4 146.168  11.148   1
  -2  -2   4 140.543  12.259   3
  -2  -2   4 169.162  10.352   5
   1   2  -4 119.445   9.339   5
   1   2  -4 141.128   9.842   1
  -1  -2   4 138.429  10.007   5
  -1  -2   4 120.532  10.506   1
   0   2  -4 846.171  57.305   1
   0   2  -4 949.847  52.690   5
   0  -2   4 853.531  59.087   1
   0  -2   4 834.144  51.121   4
   0  -2   4 915.064  52.351   5
   0  -2   4 882.235  57.613   2
  -1   2  -4 4.09635 6.10803   1
  -1   2  -4 18.5483  5.5204   5
   1  -2   4 1.40420 8.11293   1
   1  -2   4 14.7338  5.7263   5
  -2   2  -4 2266.09  121.06   5
  -2   2  -4 2236.60  140.90   1
   2  -2   4 2133.14  153.65   1
   2  -2   4 2277.80  145.79   5
  -3   2  -4 6.24468 6.42215   1
  -3   2  -4 7.31885 5.16226   5
   3  -2   4 3.37816 7.18225   1
   3  -2   4 6.74447 8.01748   5
   3  -2   4 27.3961  9.7429   3
  -4   2  -4 0.10485 4.85182   5
   4  -2   4 7.48139 5.48802   5
  -5   2  -4 374.204  24.962   5
  -5   2  -4 423.864  30.099   1
   5  -2   4 453.148  30.721   3
   5  -2   4 391.747  27.517   5
  -6   2  -4 353.747  26.489   3
  -6   2  -4 389.062  25.446   1
   6  -2   4 367.744  21.893   5
   6  -2   4 342.385  27.435   1
   6  -2   4 377.383  30.026   3
  -7   2  -4 -2.0766 17.1908   3
  -7   2  -4  9.1826 11.4691   1
   7  -2   4 38.8097  9.3837   3
  -8   2  -4 -20.430  12.519   1
   8  -2   4 -2.9500  9.8436   3
   8  -2   4 6.25493 7.70216   5
  -9   2  -4 58.2242 15.9291   3
  -9   2  -4 25.1637 13.8867   1
   9  -2   4 8.20258 7.75286   5
 -10   2  -4  2.4091 15.6280   3
 -10   2  -4  8.3820 12.9542   1
  10  -2   4 1.79055 7.79539   5
 -11   2  -4 -4.2544 18.5394   3
  11  -2   4 6.46919 6.06280   5
 -12   2  -4 16.3896 24.3926   3
 -13   2  -4  1.8903 17.5750   3
 -12  -1   4  1.5221 14.4239   3
 -11  -1   4 32.4488 21.2357   3
 -10  -1   4  1.8611 14.5924   3
  -9  -1   4 27.8622  7.2103   1
  -9  -1   4 28.0864 18.8734   3
  -8  -1   4 142.179  12.969   1
  -8  -1   4 122.691  18.686   3
   7   1  -4 101.347  12.919   3
  -7  -1   4 135.884  17.057   3
  -7  -1   4 120.236  11.717   1
   6   1  -4 172.215  15.113   3
  -6  -1   4 183.036  12.043   1
  -6  -1   4 155.022  17.121   3
   5   1  -4 49.7443  7.9715   3
  -5  -1   4 45.2621  8.7682   3
   4   1  -4 89.4124  9.5747   3
  -4  -1   4 82.3442 12.3700   3
  -3  -1   4 68.3194 11.1629   3
  -3  -1   4 52.0797  4.3214   5
  -2  -1   4 -12.069   9.609   3
  -2  -1   4 5.52164 3.67036   1
  -2  -1   4 -4.6201  2.3357   5
   1   1  -4 1.34365 3.79533   5
  -1  -1   4 -4.7870  4.3932   5
  -1  -1   4 11.2125  5.4785   1
   0   1  -4 104.589  10.560   1
   0   1  -4 94.3740  8.2118   5
   0  -1   4 99.0656  8.9164   1
   0  -1   4 105.525   7.981   5
   0  -1   4 93.1800  5.9772   4
  -1   1  -4 2163.26  134.16   1
  -1   1  -4 2127.02  124.68   5
   1  -1   4 2219.36  173.44   1
   1  -1   4 2205.48  135.88   5
  -2   1  -4 471.525  32.064   5
  -2   1  -4 426.718  31.257   1
   2  -1   4 447.449  29.700   1
   2  -1   4 456.392  26.051   5
  -3   1  -4 122.856  10.848   1
   3  -1   4 127.744  11.058   3
   3  -1   4 134.376  10.771   5
   3  -1   4 105.314  12.348   1
   4  -1   4 -2.2636  7.1104   3
   4  -1   4 -4.1437  7.5032   5
   5  -1   4 679.565  39.351   5
  -6   1  -4 44.9122 10.6360   3
  -6   1  -4 40.9267  9.8707   1
   6  -1   4 64.4972 48.3583   3
   6  -1   4 55.7958  6.3859   5
   6  -1   4 67.5229 11.2891   1
  -7   1  -4 140.941  19.378   3
  -7   1  -4 120.597  10.658   1
   7  -1   4 85.1329 11.5331   3
   7  -1   4 98.8254  8.3986   5
  -8   1  -4 -3.1779  9.7026   1
   8  -1   4 -1.4623  7.2025   5
  -9   1  -4 130.925  14.031   1
  -9   1  -4 115.641  19.398   3
   9  -1   4 137.889   9.949   5
 -10   1  -4 51.1500  9.3753   1
 -10   1  -4 47.0744 24.4686   3
  10  -1   4 60.1708  6.9103   5
 -11   1  -4 13.5465 11.9329   1
 -11   1  -4 -9.1514 17.9971   3
  11  -1   4 5.23158 7.28654   5
 -12   1  -4 16.0081 17.9354   3
  12  -1   4 9.75990 6.98579   5
 -13   1  -4 24.3503 19.0119   3
 -11   0   4 73.3908 16.1918   3
 -10   0   4 -3.1008 20.5303   3
  -9   0   4 -4.0117  8.5061   1
  -9   0   4 13.3396 13.5127   3
  -8   0   4 74.5829 18.0073   3
  -8   0   4 120.673  15.748   1
   7   0  -4 62.1283 13.1167   3
  -7   0   4 79.0587 15.1656   3
  -7   0   4 66.3736 10.8254   1
   6   0  -4 14.1486  7.4069   3
  -6   0   4 19.3001  7.8013   1
  -6   0   4 13.0874 12.1375   3
   5   0  -4 115.903  10.874   3
  -5   0   4 129.646  11.737   3
   4   0  -4 188.244  16.483   3
  -4   0   4 195.475  15.629   3
   3   0  -4 147.734  11.877   3
  -3   0   4 171.951  12.109   3
  -3   0   4 144.428   8.958   5
  -2   0   4 79.4173  8.0889   3
  -2   0   4 92.5449  5.6529   5
  -1   0   4 205.505  13.105   5
   0   0   4 7.58358 4.56833   5
   0   0   4 6.05394 4.05145   2
   0   0   4 0.56226 4.64390   1
   0   0   4 3.74516 3.61165   4
  -2   0  -4 138.898   9.283   2
  -2   0  -4 143.921   9.622   4
  -2   0  -4 161.098  14.056   1
   2   0   4 163.458  11.803   5
   2   0   4 167.696  11.503   1
  -3   0  -4 35.6371  6.9575   1
   3   0   4 34.9159  6.8860   3
   3   0   4 19.9112  7.8291   5
  -4   0  -4 71.2253 12.8164   3
  -4   0  -4 82.6955  8.1372   1
   4   0   4 61.1398  7.9897   1
   4   0   4 70.3703 11.0101   3
   4   0   4 82.8881  7.2200   5
  -5   0  -4 78.3361 10.7335   1
   5   0   4 84.1357  8.7399   5
  -6   0  -4 13.5499 11.3785   3
  -6   0  -4 22.2126  6.0716   1
   6   0   4 11.6470  7.8082   3
   6   0   4 25.3975  5.2800   5
  -7   0  -4 -0.9241 14.8579   3
  -7   0  -4 -1.2995  5.6739   1
   7   0   4 5.48260 4.82435   5
   7   0   4 -8.8636  8.0888   3
   7   0   4 11.1157 13.3689   1
  -8   0  -4 123.671  27.190   3
  -8   0  -4 109.098  10.117   1
   8   0   4 108.738   9.926   5
   8   0   4 95.4035 12.1155   3
  -9   0  -4 118.881  29.715   3
 -10   0  -4 55.2062 11.1402   1
 -10   0  -4 81.7909 18.8558   3
  10   0   4 88.2214 10.3765   5
 -11   0  -4  2.2317 10.3284   1
  11   0   4 -1.4239  4.7818   5
 -12   0  -4 -23.880  19.706   3
  12   0   4 1.62370 6.51972   5
 -13   0  -4 38.6206 26.8502   3
 -11   1   4  5.2952 13.9086   3
 -10   1   4 45.2851 20.6668   3
  -9   1   4 34.7705  9.5280   1
  -8   1   4 0.48855 9.31564   1
  -8   1   4  4.1497 16.6251   3
   7  -1  -4 227.415  22.318   3
  -7   1   4 252.797  25.166   1
  -7   1   4 217.406  18.318   3
   6  -1  -4 84.9996 11.9585   3
  -6   1   4 54.0339  9.9075   3
  -6   1   4 70.7260  9.7058   1
   5  -1  -4 -0.2942  6.0239   3
  -5   1   4 3.23891 6.81925   3
   4  -1  -4 256.120  19.804   3
  -4   1   4 296.837  19.327   3
   3  -1  -4 17.0088  5.7766   3
  -2   1   4 65.6240  7.5072   3
  -1   1   4 249.427  15.254   2
  -1   1   4 233.168  17.049   3
   0  -1  -4 143.476  10.282   2
   0   1   4 139.266  11.529   4
   0   1   4 142.664  10.849   2
  -1  -1  -4 857.497  46.700   4
  -1  -1  -4 817.822  45.097   2
   1   1   4 875.495  64.510   1
   1   1   4 790.617  58.313   2
   1   1   4 808.936  53.923   4
  -2  -1  -4 218.118  13.105   4
  -2  -1  -4 204.562  15.914   1
  -2  -1  -4 230.793  14.895   2
   2   1   4 214.853  14.781   3
   2   1   4 221.102  13.704   2
   2   1   4 233.535  17.187   4
   2   1   4 212.853  15.760   1
  -3  -1  -4 333.838  26.324   3
  -3  -1  -4 355.020  19.635   4
  -3  -1  -4 320.113  25.397   1
  -3  -1  -4 347.210  19.979   2
   3   1   4 355.424  24.061   3
   3   1   4 355.008  26.204   1
  -4  -1  -4 13.4686  7.9595   3
  -4  -1  -4 19.3250  7.9235   1
   4   1   4 17.3104  6.6873   3
   4   1   4 9.36440 8.28008   1
  -5  -1  -4 33.3948  7.6609   1
  -6  -1  -4 18.0557 15.5558   3
   6   1   4 10.1189 10.2818   3
  -7  -1  -4  0.2240 10.4227   3
  -7  -1  -4 16.8997  7.0680   1
   7   1   4 4.15284 4.71182   5
   7   1   4 -0.1870  8.6183   1
   7   1   4 6.34428 7.39576   3
  -8  -1  -4 4.88439 7.50595   1
  -8  -1  -4 -16.774  13.188   3
   8   1   4 -10.716  11.486   3
   8   1   4 7.77235 6.94988   5
  -9  -1  -4 168.986  13.383   1
   9   1   4 173.628  12.479   5
 -10  -1  -4 16.7336  9.2270   1
 -10  -1  -4  1.6944 24.5843   3
  10   1   4 1.66626 4.79177   5
 -11  -1  -4 22.5610 16.9163   3
 -11  -1  -4 1.63276 6.00243   1
  11   1   4 -0.7069  4.6258   5
 -12  -1  -4 10.1449 27.5079   3
  12   1   4 20.2134  7.2722   5
 -13  -1  -4 97.6842 31.3673   3
 -11   2   4 13.3621 18.8124   3
 -10   2   4 22.4150 13.8799   3
  -9   2   4 18.2813 10.8989   1
  -9   2   4 -0.8587 12.8835   3
  -8   2   4 21.5610 10.6812   1
  -8   2   4 35.4339 16.8512   3
   7  -2  -4 3.78470 8.82444   3
  -7   2   4 2.63712 9.59953   3
  -7   2   4 -17.287  10.151   1
   6  -2  -4 52.5606 12.2851   3
  -6   2   4 47.3097 10.7643   1
  -6   2   4 41.1848 12.9246   3
   5  -2  -4 20.4478  8.8223   3
  -5   2   4 12.4329  1.8502   5
  -5   2   4 10.1593  6.9831   3
   4  -2  -4 3.40928 5.31009   3
  -4   2   4 8.77213 5.94061   3
  -4   2   4 -0.2985  3.1157   5
   3  -2  -4 908.738  65.214   3
  -3   2   4 838.622  51.025   5
  -3   2   4 953.797  56.953   3
  -3   2   4 915.938  68.404   2
   2  -2  -4 137.803  11.564   3
  -2   2   4 128.222  11.114   2
  -2   2   4 154.124  10.929   3
  -1   2   4 830.123  51.274   2
  -1   2   4 760.481  46.811   4
  -1   2   4 802.772  48.893   3
   0  -2  -4 811.974  44.759   2
   0  -2  -4 694.823  47.164   4
   0   2   4 831.058  46.135   4
   0   2   4 783.500  43.136   2
  -1  -2  -4 -4.8014  6.6247   2
  -1  -2  -4 -2.2285  4.8757   4
   1   2   4 2.22250 6.66702   2
   1   2   4 3.33730 5.17122   4
  -2  -2  -4 28.9153  5.8138   4
  -2  -2  -4 50.5331  5.7355   2
   2   2   4 33.5000  6.1644   4
   2   2   4 41.9707  5.8304   3
   2   2   4 42.9913  8.1577   1
   2   2   4 38.4285  7.5418   2
  -3  -2  -4 24.6707  5.5572   2
  -3  -2  -4 19.8301  5.7179   4
   3   2   4 22.3418  7.1098   3
   3   2   4 12.0520  5.2034   2
   3   2   4 18.9393  6.2967   1
   3   2   4 10.0504  6.0109   4
  -4  -2  -4 174.412  13.196   4
  -4  -2  -4 169.521  12.843   3
  -4  -2  -4 188.874  11.482   2
  -4  -2  -4 172.856  11.847   1
   4   2   4 159.871  13.322   3
   4   2   4 177.622  14.648   1
  -5  -2  -4 585.483  34.093   4
  -5  -2  -4 486.367  34.233   1
  -6  -2  -4 49.9702 22.9096   3
   6   2   4 51.3085 13.4050   1
  -7  -2  -4 24.7963  5.2709   1
  -7  -2  -4 21.1133 10.5276   3
   7   2   4 30.0488 10.7319   3
   7   2   4 22.9287  9.8265   1
  -8  -2  -4 56.8891 18.8005   3
  -8  -2  -4 66.3925  8.7481   1
   8   2   4 70.3275  6.8845   5
   8   2   4 58.2770 10.0126   3
  -9  -2  -4 187.718  27.064   3
  -9  -2  -4 234.731  17.021   1
   9   2   4 267.801  21.410   3
   9   2   4 265.709  15.107   5
 -10  -2  -4 37.6959  6.6567   1
  10   2   4 51.5244  6.5285   5
 -11  -2  -4 32.1638 17.8210   3
 -11  -2  -4 35.9337  8.5325   1
  11   2   4 24.9173 13.6328   1
  11   2   4 28.7480  5.7461   5
 -12  -2  -4 -22.899  27.473   3
  12   2   4 -11.340   6.876   5
 -13  -2  -4 21.6534 21.9597   3
 -11   3   4 20.3720 16.8304   3
 -10   3   4  4.6834 12.4866   3
 -10   3   4 -16.196  10.868   2
  -9   3   4  0.5262 11.3870   1
  -9   3   4 15.9101 12.8298   3
  -8   3   4 30.2336 12.6843   1
  -8   3   4 41.9696 12.1590   3
  -8   3   4 34.1199 10.8223   2
   7  -3  -4 32.9560  9.5908   3
  -7   3   4 38.7972 13.0929   1
  -7   3   4 37.3513 14.9034   3
  -7   3   4 36.7380 10.0423   2
   6  -3  -4 17.3631 10.3475   3
  -6   3   4 6.08731 2.39265   5
  -6   3   4 -11.704  11.885   3
  -6   3   4 -3.4942 10.7555   1
  -6   3   4 21.1584  8.5077   2
   5  -3  -4 100.686  10.782   3
  -5   3   4 78.9110  6.3964   5
  -5   3   4 71.9880  9.4573   3
   4  -3  -4 43.5364  6.4742   3
  -4   3   4 57.7434 10.4480   2
  -4   3   4 42.8407  4.4537   5
  -4   3   4 35.8312  8.6993   3
   3  -3  -4 3.48631 6.34012   3
  -3   3   4 1.32486 4.67639   3
  -3   3   4 -3.9450  6.2830   2
   2  -3  -4 6.30031 5.38488   3
  -2   3   4 4.91258 6.62094   4
  -2   3   4 7.97086 6.91026   3
  -2   3   4 9.81199 6.53159   2
   1  -3  -4 248.077  16.099   2
  -1   3   4 248.070  16.318   4
  -1   3   4 235.465  16.326   2
  -1   3   4 246.826  16.725   3
   0  -3  -4 80.8555  7.5105   4
   0  -3  -4 72.3038  7.5492   2
   0   3   4 63.2774  7.5411   2
   0   3   4 66.9130  9.8411   4
   0   3   4 70.1281  5.7578   3
  -1  -3  -4 883.661  56.209   2
  -1  -3  -4 868.218  52.407   4
   1   3   4 856.643  58.826   4
   1   3   4 843.150  51.406   2
   1   3   4 836.521  60.505   3
  -2  -3  -4 482.188  31.354   2
  -2  -3  -4 551.135  31.996   4
   2   3   4 534.036  31.806   4
   2   3   4 512.319  36.604   2
   2   3   4 505.779  38.008   3
  -3  -3  -4 624.948  35.572   4
  -3  -3  -4 599.486  47.974   3
  -3  -3  -4 580.418  34.443   2
   3   3   4 573.342  33.709   2
   3   3   4 585.891  42.606   1
   3   3   4 561.863  35.683   4
   3   3   4 538.029  42.111   3
  -4  -3  -4 1099.26   71.58   4
  -4  -3  -4 1114.70   63.32   2
   4   3   4 1009.14   70.61   3
   4   3   4 1152.90   73.96   4
   4   3   4 1091.95   71.35   1
  -5  -3  -4 31.4295  9.9763   4
   5   3   4 50.2609  6.3205   1
   5   3   4 59.3730 10.9452   3
  -6  -3  -4 8.22079 6.39087   4
  -6  -3  -4 -0.0155  6.0495   1
  -6  -3  -4  9.5792 20.3361   3
   6   3   4 -1.3312  6.4476   3
   6   3   4 -9.4200  6.5731   1
  -7  -3  -4 99.3933  8.9424   1
  -7  -3  -4 130.919  16.657   3
  -7  -3  -4 87.3365 11.7322   4
   7   3   4 86.6757 12.3470   3
   7   3   4 96.7514 12.8369   1
  -8  -3  -4  2.4437 10.1863   4
  -8  -3  -4 3.18873 6.12660   1
  -8  -3  -4 -11.287  11.995   3
   8   3   4 6.35102 7.75324   3
   8   3   4 -11.950   8.338   1
  -9  -3  -4 145.256  13.509   4
  -9  -3  -4 137.883  11.777   1
  -9  -3  -4 173.294  51.430   3
   9   3   4 171.002  14.438   3
 -10  -3  -4 1.61607 6.65079   1
  10   3   4 12.4513  7.5720   5
 -11  -3  -4 19.0403  6.9824   1
 -11  -3  -4 21.8508 24.4299   3
  11   3   4 -4.5741 14.9348   1
  11   3   4 8.92569 5.04236   5
 -12  -3  -4  2.6123 25.9398   3
  12   3   4 17.5177  7.4777   5
 -13  -3  -4 37.5062 20.2288   3
 -10   4   4 39.4519 18.9282   3
  -9   4   4 17.3445 15.6348   2
  -9   4   4 68.9551 13.7036   3
  -8   4   4 41.3213 22.1130   1
  -8   4   4 18.1042 10.2440   2
  -8   4   4 19.9752 10.9484   3
   7  -4  -4  7.6268 11.3978   3
  -7   4   4 -5.5660  9.7956   1
  -7   4   4  3.7219 13.3146   3
  -7   4   4 2.18857 3.22582   5
  -7   4   4 -14.665   9.032   2
   6  -4  -4 12.1963  7.1848   3
  -6   4   4  6.6551 13.9677   1
  -6   4   4 24.7712 11.9702   2
  -6   4   4 15.1284 11.9642   3
   5  -4  -4 32.2559  8.7815   3
  -5   4   4 50.9282 10.3844   1
  -5   4   4 35.2173 10.8748   3
  -5   4   4 31.1354  8.4057   2
   4  -4  -4 135.792  11.720   3
  -4   4   4 152.684  12.058   2
  -4   4   4 145.040   9.716   5
   3  -4  -4 262.633  20.318   3
  -3   4   4 282.887  17.680   5
  -3   4   4 297.408  20.131   2
  -3   4   4 281.648  20.358   4
  -3   4   4 289.089  18.284   3
   2  -4  -4 25.7833  5.3211   3
  -2   4   4 24.0470  7.0690   2
  -2   4   4 18.8333  5.9092   5
   1  -4  -4 6.52476 8.56264   2
   1  -4  -4 8.96439 4.28383   3
  -1   4   4 10.9754  6.9777   2
  -1   4   4 22.6042  7.1947   4
   0  -4  -4 176.205  13.350   2
   0  -4  -4 165.255  11.847   4
   0   4   4 161.249   9.953   3
   0   4   4 153.902  14.105   2
   0   4   4 151.001  14.337   4
  -1  -4  -4 4.20315 6.08026   2
  -1  -4  -4 8.80252 6.25822   4
   1   4   4 3.22045 6.85926   4
   1   4   4 -6.9972  6.9249   2
  -2  -4  -4 54.0372  7.2536   4
  -2  -4  -4 44.0699  9.5029   2
   2   4   4 52.0501  7.9087   4
   2   4   4 33.6535  9.7701   2
   2   4   4 49.6641  4.4534   3
  -3  -4  -4 629.898  44.462   2
  -3  -4  -4 688.695  44.440   4
   3   4   4 659.518  44.430   4
   3   4   4 695.809  47.244   3
   3   4   4 671.857  39.952   2
  -4  -4  -4 261.581  16.662   4
   4   4   4 221.452  17.665   1
   4   4   4 282.281  18.236   4
   4   4   4 235.853  19.343   3
  -5  -4  -4 155.283  14.066   2
  -5  -4  -4 176.776  12.307   4
   5   4   4 199.034  15.555   4
   5   4   4 156.941  15.333   3
   5   4   4 153.519  11.502   1
  -6  -4  -4 11.7186  8.1750   3
  -6  -4  -4 8.22158 8.92726   4
  -6  -4  -4 -1.8474  6.5734   2
   6   4   4 7.20688 4.44497   1
  -7  -4  -4 -0.3464  6.8445   2
  -7  -4  -4 -13.027   9.297   4
  -7  -4  -4  5.9216 10.0015   3
   7   4   4 9.47508 6.54136   3
   7   4   4 -9.1615  6.2641   1
  -8  -4  -4 3.72007 7.27944   4
   8   4   4 3.13200 7.33145   3
  -9  -4  -4 50.8092 12.8417   4
  -9  -4  -4 74.0321 20.1237   3
   9   4   4 78.1859 13.5344   3
 -10  -4  -4 169.692  27.625   3
 -11  -4  -4 -12.499  24.063   3
  11   4   4 23.1937 11.8479   1
  11   4   4 11.9148  5.3966   5
 -12  -4  -4 16.0493 25.7885   3
 -13  -4  -4 -5.0290 18.4875   3
 -14  -4  -4 28.3868 23.3457   3
 -10   5   4 -3.2731 15.8541   3
  -9   5   4  8.3323 16.6053   3
  -9   5   4  6.8466 11.5429   2
  -8   5   4 19.4399 14.2471   3
  -8   5   4 19.8645 10.5343   2
   7  -5  -4 16.7320  8.4611   3
  -7   5   4 15.8730 15.2976   1
  -7   5   4 4.88883 9.04964   3
  -7   5   4 12.5553  9.9276   2
  -7   5   4 4.53098 4.75748   5
   6  -5  -4 15.6296  9.7397   3
  -6   5   4 7.74995 3.76281   5
  -6   5   4 33.8842 11.8841   3
  -6   5   4 11.6407 12.7645   2
  -6   5   4 27.0502 11.5830   1
   5  -5  -4 20.7624  6.1674   3
  -5   5   4 18.4399 11.6682   2
  -5   5   4 15.2136  4.2870   5
  -5   5   4 29.7436  7.7227   3
   4  -5  -4 22.2000  7.2291   3
  -4   5   4 31.5518  6.4248   5
  -4   5   4 26.6494 10.9202   2
  -4   5   4 19.6846  6.0790   3
   3  -5  -4 0.31205 3.88837   3
  -3   5   4 8.07326 5.99370   5
  -3   5   4 2.09034 7.09440   2
  -3   5   4 -0.6502  7.2897   4
  -3   5   4 -7.1419  6.0102   3
   2  -5  -4 198.974  13.546   3
  -2   5   4 164.867  13.646   2
  -2   5   4 183.272  13.747   4
  -2   5   4 201.107  12.952   3
  -2   5   4 180.950  12.658   5
   1  -5  -4 196.370  14.217   3
   1  -5  -4 215.061  15.937   2
  -1   5   4 200.595  14.079   3
  -1   5   4 194.090  15.259   2
  -1   5   4 191.448  18.036   4
   0  -5  -4 158.185  12.919   4
   0  -5  -4 150.209  11.251   2
   0   5   4 142.705  13.589   4
   0   5   4 134.094  12.294   2
  -1  -5  -4 1057.02   71.14   2
  -1  -5  -4 1025.89   62.43   4
   1   5   4 1119.04   61.18   2
   1   5   4 1018.19   72.61   4
  -2  -5  -4 443.625  31.780   2
  -2  -5  -4 386.972  24.784   4
   2   5   4 448.476  27.487   2
   2   5   4 426.290  32.006   4
  -3  -5  -4 127.330  11.530   4
  -3  -5  -4 120.754  10.352   2
   3   5   4 130.500   8.543   3
   3   5   4 153.477  16.947   2
   3   5   4 116.392  10.863   4
  -4  -5  -4 149.938  12.585   4
  -4  -5  -4 119.770  13.811   2
   4   5   4 125.520  10.495   3
   4   5   4 143.032  13.796   4
  -5  -5  -4 14.7282  7.7989   2
  -5  -5  -4 4.43773 9.49394   4
   5   5   4 -0.0496  7.0715   3
   5   5   4 -2.2729  4.8343   1
   5   5   4 -8.8925  7.8607   4
  -6  -5  -4 218.249  17.296   3
  -6  -5  -4 205.948  14.179   2
   6   5   4 187.699  13.641   1
   6   5   4 192.974  13.873   3
  -7  -5  -4 12.0542  9.5931   3
  -7  -5  -4 27.7814  8.1960   2
   7   5   4 1.94352 4.29159   1
   7   5   4 7.14557 8.80276   3
  -8  -5  -4 21.5892  9.1461   2
  -8  -5  -4 23.3754  8.0626   4
   8   5   4 19.7772  7.6030   1
   8   5   4 34.2324  8.1335   3
  -9  -5  -4 129.773  18.320   2
   9   5   4 96.1700 14.6032   3
 -10  -5  -4 38.9388 20.2117   3
 -11  -5  -4 29.4756 25.5393   3
  11   5   4 12.6051 12.7364   1
 -12  -5  -4 28.0603 27.0552   3
  12   5   4 11.6995  8.0827   5
 -13  -5  -4 55.4928 28.5296   3
 -14  -5  -4 22.2003 32.5094   3
  -9   6   4  2.1490 11.3578   3
  -8   6   4 -5.4447 13.5927   3
  -8   6   4 11.8084 10.7952   2
   7  -6  -4 11.7808  8.1099   3
  -7   6   4 3.66477 8.84665   3
  -7   6   4 -3.9927 10.6108   4
  -7   6   4 -6.3528  9.6097   2
   6  -6  -4 75.6521 11.8669   3
  -6   6   4 72.2022 11.5542   2
  -6   6   4 59.8428 10.3738   5
  -6   6   4 69.9124 12.9490   3
   5  -6  -4 -2.0534  8.0469   3
  -5   6   4 -4.8018  9.6525   3
  -5   6   4 11.8456 15.9401   1
  -5   6   4 -1.8356  6.4053   5
  -5   6   4 34.1369 12.6783   2
  -5   6   4 1.73435 9.15707   4
   4  -6  -4 2.18982 4.77437   3
  -4   6   4 15.2909 11.4466   2
  -4   6   4 -8.1726  5.1104   5
  -4   6   4 4.97519 8.56703   4
  -4   6   4 7.89856 7.76603   3
   3  -6  -4 1.73739 3.82382   3
  -3   6   4 7.84615 8.11385   4
  -3   6   4 1.88348 7.40703   2
  -3   6   4 2.78396 5.90563   3
  -3   6   4 3.28873 5.04040   5
   2  -6  -4 33.9124  4.9308   3
  -2   6   4 29.0776  8.2606   4
  -2   6   4 20.2191  7.6565   5
  -2   6   4 41.8372  8.0716   2
   1  -6  -4 20.8912  3.6559   3
   1  -6  -4 18.5226  6.7982   2
  -1   6   4 36.1171  8.0575   4
  -1   6   4 21.2396  5.9211   5
  -1   6   4 12.9329  7.2999   2
   0  -6  -4 115.838  10.297   4
   0  -6  -4 117.550  10.145   2
   0   6   4 117.576  10.617   2
   0   6   4 116.336  10.801   4
   0   6   4 97.3018  9.2438   5
  -1  -6  -4 281.634  16.630   4
  -1  -6  -4 247.117  18.336   2
   1   6   4 233.953  16.377   2
   1   6   4 266.782  19.242   4
  -2  -6  -4 213.258  15.260   4
  -2  -6  -4 242.592  17.373   2
   2   6   4 240.480  17.076   2
   2   6   4 259.205  16.901   4
  -3  -6  -4 139.697  10.913   2
  -3  -6  -4 151.431  12.925   4
   3   6   4 125.553  11.524   4
   3   6   4 120.450  13.550   2
  -4  -6  -4 23.2627  7.0222   4
  -4  -6  -4 29.8809 10.2309   2
   4   6   4 35.2116  5.7935   3
   4   6   4 36.9300 12.0710   2
   4   6   4 38.6571  8.5263   4
  -5  -6  -4 314.793  22.197   4
  -5  -6  -4 340.045  23.300   3
  -5  -6  -4 304.853  20.815   2
   5   6   4 309.500  21.667   3
   5   6   4 290.462  21.382   4
   5   6   4 296.882  22.897   2
  -6  -6  -4 13.4002  7.7653   3
  -6  -6  -4 19.5089  7.7298   2
  -6  -6  -4 22.0117  9.4994   4
   6   6   4 20.9498  5.6772   3
   6   6   4 9.50264 5.03699   1
   6   6   4 0.71783 7.84313   4
  -7  -6  -4 51.8733 13.0545   2
  -7  -6  -4 55.7352  8.9968   4
  -7  -6  -4 64.0246 14.1043   3
   7   6   4 53.1140  6.0934   1
  -8  -6  -4 25.8485 13.3886   2
  -8  -6  -4 28.0035 11.3791   4
   8   6   4 11.0922  7.1442   3
   8   6   4 5.57414 4.32797   1
  -9  -6  -4 -18.977  14.019   3
  -9  -6  -4 -9.3057 10.3563   2
   9   6   4  2.3892 11.3063   3
 -11  -6  -4 -0.5813 17.5841   3
  11   6   4 16.6633 10.9692   1
 -12  -6  -4 -7.4808 26.6883   3
 -13  -6  -4 22.7876 28.1748   3
 -14  -6  -4 -31.605  32.923   3
  -9   7   4 -4.2053 13.0117   3
  -8   7   4  0.3839 19.2396   4
  -8   7   4 -9.0835 11.0805   2
  -8   7   4 13.3681  9.9339   3
   7  -7  -4 -1.6887  7.3673   3
  -7   7   4 2.45095 8.35235   3
  -7   7   4  9.6767 16.3475   4
  -7   7   4 -4.7835 10.4140   2
   6  -7  -4 20.5373  9.7922   3
  -6   7   4 33.2423  8.3323   3
  -6   7   4 23.2769 10.8216   4
  -6   7   4 30.5464 14.2751   2
   5  -7  -4 8.38051 7.98760   3
  -5   7   4 18.1153  7.6622   5
  -5   7   4 33.0922 10.5589   4
  -5   7   4 17.6905 13.1987   2
  -5   7   4 -0.8765  9.0828   3
   4  -7  -4 6.43610 4.89792   3
  -4   7   4 17.9396 12.4732   2
  -4   7   4 -5.2281  9.2077   4
  -4   7   4 7.30843 8.25456   5
   3  -7  -4 852.301  51.071   3
  -3   7   4 926.993  48.791   4
  -3   7   4 821.456  45.999   5
  -3   7   4 809.796  48.894   2
  -2   7   4 6.40700 5.83197   5
  -2   7   4 12.4026  7.8250   2
  -2   7   4  7.2749 11.4518   4
   1  -7  -4 113.341   7.478   3
   1  -7  -4 99.5723 10.2905   2
  -1   7   4 107.681  13.104   2
  -1   7   4 121.988  11.096   4
  -1   7   4 106.951   9.577   5
   0  -7  -4 1.84529 6.88148   2
   0   7   4 17.2546  8.6076   5
   0   7   4 -4.2774  7.4621   4
   0   7   4 -6.7783 10.4309   2
  -1  -7  -4 33.7539  7.7945   4
   1   7   4 27.9890  8.1958   4
   1   7   4 29.2552  8.2080   2
   1   7   4 37.1176  7.2269   5
  -2  -7  -4 -5.4379  6.6209   2
  -2  -7  -4 -3.0918  6.7448   4
   2   7   4 -2.8099  7.4635   2
   2   7   4 18.6290  8.0094   4
  -3  -7  -4 38.4781 10.5121   2
  -3  -7  -4 30.5840  5.2093   3
  -3  -7  -4 28.1458  9.9115   4
   3   7   4 21.4006  8.4428   2
   3   7   4 16.3504  8.2432   4
  -4  -7  -4 -1.5858  6.7618   4
  -4  -7  -4 -14.362   9.855   2
  -4  -7  -4 -10.484   5.800   3
   4   7   4  9.0274 10.8775   2
  -5  -7  -4 2.85642 7.31334   2
  -5  -7  -4 1.33260 6.55816   4
  -5  -7  -4 -2.5697  7.9685   3
   5   7   4 4.00075 5.82538   3
   5   7   4 -6.1452 11.0367   2
   5   7   4 -10.277  11.373   4
  -6  -7  -4 -18.154   8.414   2
  -6  -7  -4 -4.8228  6.7913   4
  -6  -7  -4 1.40733 7.38048   3
   6   7   4 -0.6578  6.9909   1
   6   7   4 -6.3989  8.1349   4
   6   7   4 -14.044   7.323   3
   7   7   4 24.7453  5.4687   1
   7   7   4 34.4472  9.2339   3
  -8  -7  -4 14.1001  8.6113   4
  -8  -7  -4  9.5122 16.7126   3
  -8  -7  -4 17.5541  9.8347   2
   8   7   4 18.9545  7.8417   3
  -9  -7  -4 14.5993 14.8365   3
  -9  -7  -4 34.6962 15.3873   2
   9   7   4 37.9388  9.4204   3
   9   7   4 50.8542  8.7972   1
 -10  -7  -4 -13.358  15.763   3
 -11  -7  -4 -9.8474 18.6142   3
  11   7   4 -18.435  10.811   1
 -12  -7  -4 21.7070 18.7283   3
 -13  -7  -4 -23.011  20.736   3
  -8   8   4 -12.325  14.966   4
  -7   8   4 39.6421 13.7958   4
  -7   8   4  1.8845 10.6899   2
   6  -8  -4 11.0864  9.2081   3
  -6   8   4 20.8940 11.9230   4
  -6   8   4 -2.3746 14.9607   2
   5  -8  -4 -3.2001  7.9424   3
  -5   8   4  4.8647 14.3935   4
  -5   8   4 0.90998 5.72019   5
  -5   8   4 -6.1150 13.8227   2
   4  -8  -4 -0.8968  4.5878   3
  -4   8   4 7.08569 9.76689   4
  -4   8   4 -8.6876  8.5738   5
  -4   8   4 -10.781  12.710   2
   3  -8  -4 -8.8227  5.3676   3
  -3   8   4 2.40400 8.50856   2
  -3   8   4 1.73710 9.12781   4
  -3   8   4 -2.4538  6.3233   5
   2  -8  -4 116.617   8.224   3
  -2   8   4 108.991  12.174   4
  -2   8   4 112.023  10.262   5
  -2   8   4 114.239  15.068   2
   1  -8  -4 196.276  14.270   2
   1  -8  -4 182.488  11.496   3
  -1   8   4 165.155  15.035   4
  -1   8   4 170.648  14.540   2
  -1   8   4 179.521  14.879   5
   0  -8  -4  5.8449 10.5164   2
   0  -8  -4 19.1058  7.9326   4
   0   8   4 10.6722  8.0786   4
   0   8   4  7.4707 11.3072   2
  -1  -8  -4 18.5667  7.7189   4
  -1  -8  -4 4.84880 7.24054   2
   1   8   4 -5.9595  7.9666   2
   1   8   4 12.8359  8.2052   4
  -2  -8  -4 12.9592  7.5693   2
  -2  -8  -4 18.5198 10.3851   4
   2   8   4 1.11877 8.20256   4
   2   8   4 11.6930  8.1431   2
  -3  -8  -4 64.8042 11.3145   4
  -3  -8  -4 71.1423  7.2047   3
  -3  -8  -4 59.0565  8.9777   2
   3   8   4 59.3104 12.6515   4
   3   8   4 73.4836 10.1607   2
  -4  -8  -4 35.9572 38.8009   2
  -4  -8  -4 40.9836  6.5086   3
   4   8   4 58.3947 12.5901   4
   4   8   4 35.6169  9.0492   2
  -5  -8  -4 113.700  13.129   4
  -5  -8  -4 130.374  14.199   2
  -5  -8  -4 110.389  12.134   3
   5   8   4 108.393  11.529   4
   5   8   4 120.248  14.989   2
  -6  -8  -4  3.5194 11.4170   3
  -6  -8  -4 -0.4917  7.4182   4
  -6  -8  -4  4.6484 12.1909   2
   6   8   4 3.37245 8.73405   4
   6   8   4 -0.4003  6.8770   3
  -7  -8  -4 -18.692  10.601   4
  -7  -8  -4 4.39871 9.37385   2
  -7  -8  -4 -17.192   9.601   3
   7   8   4 -3.0201  9.0482   4
   7   8   4 4.99257 8.16901   3
   7   8   4 0.58414 7.11894   1
  -8  -8  -4 -17.524  16.310   3
  -8  -8  -4  5.4644 10.5547   2
   8   8   4 20.2896 10.2439   3
  -9  -8  -4 31.3782 22.9553   3
   9   8   4 4.05637 7.90232   3
 -10  -8  -4 -2.8278 22.2451   3
  10   8   4 6.87525 9.94490   1
 -11  -8  -4  6.9789 26.1540   3
 -12  -8  -4 -51.504  24.815   3
 -13  -8  -4 -7.8507 28.3945   3
  -7   9   4 21.0182 14.4139   4
  -6   9   4 -5.6555 16.9976   4
  -6   9   4 12.0138 14.2532   2
   5  -9  -4 20.7958  5.9298   3
  -5   9   4 21.1700 11.1532   4
  -5   9   4 24.2764  9.5749   5
  -5   9   4 22.5661 10.8464   2
   4  -9  -4 14.9066  6.4520   3
  -4   9   4 6.37437 9.86191   4
  -4   9   4 -9.1105  9.4796   2
  -4   9   4 8.19862 6.95376   5
   3  -9  -4 125.970  10.094   3
  -3   9   4 92.5208 15.6182   2
  -3   9   4 97.8806 16.3277   4
  -3   9   4 115.181  10.833   5
   2  -9  -4 8.22572 3.88038   3
  -2   9   4 15.4960 10.1074   5
  -2   9   4 15.7807 13.6270   4
  -2   9   4 0.58992 8.81900   2
   1  -9  -4 97.6331  7.6781   3
   1  -9  -4 98.7107 11.1695   2
  -1   9   4 85.9295 15.0369   4
  -1   9   4 90.3503 10.0853   5
   0  -9  -4 184.798  14.790   2
   0   9   4 196.644  15.141   4
   0   9   4 187.839  15.155   2
   0   9   4 173.553  13.875   5
  -1  -9  -4 59.4653 12.5046   2
  -1  -9  -4 55.2912  9.5442   4
   1   9   4 59.8598 10.1866   4
   1   9   4 49.3304  8.5984   5
   1   9   4 61.1339 13.1896   2
  -2  -9  -4 7.79051 7.88617   2
  -2  -9  -4 17.3962  8.1176   4
   2   9   4 -10.456   9.972   5
   2   9   4 -5.6439  8.7411   4
   2   9   4 10.3935 11.9381   2
  -3  -9  -4 160.733  13.133   4
  -3  -9  -4 155.468  13.800   3
  -3  -9  -4 176.834  15.700   2
   3   9   4 144.460  13.626   2
   3   9   4 126.239  12.319   5
   3   9   4 160.176  16.556   4
  -4  -9  -4 261.870  19.762   3
  -4  -9  -4 244.670  17.140   4
  -4  -9  -4 266.313  19.272   2
   4   9   4 231.936  19.420   2
   4   9   4 239.067  16.873   5
   4   9   4 226.368  17.584   4
  -5  -9  -4 58.1909  9.8918   4
  -5  -9  -4 72.5398  7.9296   3
  -5  -9  -4 52.8735  9.9423   2
   5   9   4 85.7506 10.8316   2
   5   9   4 65.1101 14.0376   4
  -6  -9  -4  3.4874 13.2081   2
  -6  -9  -4 6.93929 8.16319   4
  -6  -9  -4 -3.7019 10.7192   3
   6   9   4 -11.241   9.589   4
   6   9   4 -5.4049  9.3321   2
  -7  -9  -4 184.524  19.643   3
  -7  -9  -4 140.712  14.649   2
   7   9   4 163.193  14.619   3
   7   9   4 145.133  12.697   1
   7   9   4 173.798  15.207   4
  -9  -9  -4 55.6993 15.0476   3
   9   9   4 53.8880  7.8808   1
   9   9   4 42.4740 12.1670   3
 -10  -9  -4 35.1579 16.2514   3
  10   9   4 13.9582  7.9073   1
 -11  -9  -4 -5.2787 17.3659   3
  11   9   4 -16.045   8.746   1
 -12  -9  -4 -14.210  17.506   3
 -13  -9  -4 -24.127  20.063   3
  -6  10   4 37.5554 12.3376   2
  -6  10   4 12.6734 13.8148   4
  -5  10   4 19.9380 11.0775   2
  -5  10   4 21.9373 12.3866   4
  -4  10   4 43.7537 11.2042   2
  -4  10   4 24.8430 11.6296   4
   3 -10  -4 38.9619  5.8552   3
  -3  10   4 53.8304 11.1730   2
  -3  10   4 40.0132 10.8256   4
   2 -10  -4 5.50846 4.24072   3
  -2  10   4  6.2882 14.1622   2
  -2  10   4 21.2765 14.3460   4
   1 -10  -4 243.433  15.583   3
  -1  10   4 258.814  21.130   4
  -1  10   4 239.887  20.762   2
   0 -10  -4 95.4898 14.2542   2
   0  10   4 104.056  12.442   2
  -1 -10  -4 62.2917 13.1913   2
   1  10   4 70.6005 12.6125   5
   1  10   4 84.9388 14.4920   4
   1  10   4 40.7876 14.1857   2
  -2 -10  -4 81.1835 11.5634   2
  -2 -10  -4 119.929  12.012   4
   2  10   4 99.5930 12.6543   4
   2  10   4 105.744  12.468   2
   2  10   4 126.287  11.676   5
  -3 -10  -4 16.5386  8.8064   2
  -3 -10  -4 5.13820 8.59746   4
   3  10   4 15.0400 13.5589   4
   3  10   4 7.43202 9.95864   2
   3  10   4 -1.3066  7.8904   5
  -4 -10  -4 187.067  15.508   2
  -4 -10  -4 171.075  15.131   4
  -4 -10  -4 217.796  13.936   3
   4  10   4 180.825  15.768   2
   4  10   4 184.038  18.668   4
  -5 -10  -4 88.0800 11.8229   2
  -5 -10  -4 97.8581 11.4638   3
   5  10   4 119.358  16.162   2
   5  10   4 69.2459 12.0376   4
  -6 -10  -4 -7.6215 13.6314   2
   6  10   4 19.5943 10.3593   4
  -7 -10  -4 235.511  22.383   3
   7  10   4 198.000  18.934   4
  -8 -10  -4 31.0295 12.2769   3
   8  10   4 30.8884 10.8405   4
   8  10   4 30.5011  6.7111   1
  -9 -10  -4  1.8869 19.0385   3
   9  10   4 15.5183  7.6245   1
 -10 -10  -4 11.1115 21.5856   3
  10  10   4 8.14780 6.12915   1
 -11 -10  -4 -36.077  22.552   3
 -13 -10  -4 30.1657 29.1083   3
  -5  11   4 10.5671 13.3849   4
  -5  11   4 12.3245 16.0517   2
  -4  11   4 87.3298 14.2041   4
  -4  11   4 80.0469 16.9525   2
  -3  11   4 75.8382 16.7140   2
  -3  11   4 37.3346 17.2874   4
   2 -11  -4 36.5738  4.6764   3
  -2  11   4 20.1180 10.6849   2
  -2  11   4 56.7793 11.6814   4
  -1  11   4 15.3609 10.0293   2
  -1  11   4 -0.0232  9.8026   4
   0  11   4 75.8307 12.4233   4
   0  11   4 96.9691 12.8064   2
   1  11   4 14.4320 10.1031   4
   1  11   4 18.9600 10.1090   2
   2  11   4 49.6169 11.1957   4
   2  11   4 26.3776 14.3606   2
  -3 -11  -4 65.0427 10.6564   2
   3  11   4 94.2341 15.8428   4
   3  11   4 66.3331 15.5751   2
   4  11   4 7.49500 9.88768   2
   4  11   4 -15.811  13.571   4
  -5 -11  -4 94.0656 10.2802   3
   5  11   4 94.1354 12.7007   2
   5  11   4 67.9263 15.9909   4
  -6 -11  -4 60.4494 11.1943   3
   6  11   4 74.2284 15.7689   4
   6  11   4 43.0043 11.3522   2
  -7 -11  -4 45.6328  9.7660   3
   7  11   4 52.7442 11.3254   4
  -8 -11  -4 22.4490 15.9432   3
   8  11   4 20.2589  6.9365   1
   8  11   4 16.1361 10.6647   4
  -9 -11  -4 -24.989  18.664   3
   9  11   4 2.82797 5.73167   1
 -10 -11  -4 -17.375  20.613   3
  10  11   4 0.72136 6.03077   1
 -11 -11  -4 23.3234 23.3240   3
 -12 -11  -4 40.1051 26.2554   3
  -4  12   4 -4.2527 18.9358   4
  -3  12   4 58.0388 13.7216   4
  -3  12   4 40.6105 11.4184   2
  -2  12   4 14.5988 14.7772   2
  -2  12   4 -1.7943 11.3830   4
  -1  12   4 -2.7064 10.4837   2
  -1  12   4 22.7530 11.5206   4
   0  12   4 0.64023 9.99224   4
   0  12   4 -11.218  10.361   2
   1  12   4 132.604  14.760   4
   1  12   4 148.015  15.220   2
   2  12   4 65.9504 12.1695   4
   2  12   4 55.9731 11.8044   2
  -3 -12  -4 21.9944  3.3454   3
  -3 -12  -4 15.7060  3.4096   3
   3  12   4 23.0360 10.7685   4
   3  12   4 21.1130 10.7482   2
  -4 -12  -4 19.4610  6.8116   3
   4  12   4 37.6001 15.1371   2
   4  12   4 30.4183 15.6032   4
  -5 -12  -4 12.0008  8.3509   3
   5  12   4 16.2774 10.6922   4
   5  12   4  5.0743 10.4796   2
  -6 -12  -4 59.7741 10.1401   3
   6  12   4 63.2770 12.0551   2
   6  12   4 55.5795 11.6804   4
  -7 -12  -4 31.6813  8.6029   3
   7  12   4 32.6032 11.0358   4
  -8 -12  -4  6.9962 14.5084   3
   8  12   4 -7.4153 15.3142   4
  -9 -12  -4 -1.6737 16.6409   3
   9  12   4 -0.5916  6.1601   1
 -10 -12  -4 -27.749  19.646   3
 -11 -12  -4  6.4008 22.3923   3
 -12 -12  -4 -13.168  25.142   3
  -3  13   4 17.3807 14.1300   4
  -2  13   4 19.5358 18.4981   4
  -2  13   4 33.0141 11.4330   2
  -1  13   4 18.4995 12.4431   4
  -1  13   4 -1.1786 10.5478   2
   0  13   4 -25.329  16.552   4
   0  13   4 12.7800 10.8437   2
   1  13   4 14.4354 11.0163   2
   1  13   4 23.5459 15.8674   4
   2  13   4  0.8059 10.6658   4
   2  13   4 -11.701  10.682   2
   3  13   4 33.7183 11.6781   4
   3  13   4 21.3357 11.3518   2
  -4 -13  -4 14.3161  5.5279   3
   4  13   4 22.8947 15.7733   2
   4  13   4  2.0651 15.0730   4
   5  13   4 10.8184 10.9157   2
   5  13   4  5.8231 10.9526   4
  -6 -13  -4 63.4716 11.9576   3
   6  13   4 50.2831 16.2673   2
   6  13   4 62.0912 12.4926   4
  -7 -13  -4 -0.8244 11.2551   3
   7  13   4 10.6205 15.7334   4
  -8 -13  -4 0.36544 9.44497   3
   8  13   4  2.4029 12.0894   4
  -9 -13  -4 -7.4400 17.7360   3
   9  13   4 1.98692 8.86313   1
 -10 -13  -4 13.3015 19.8829   3
 -11 -13  -4 39.0948 21.1484   3
  -2  14   4 22.8624 19.4755   4
  -1  14   4 10.5484 13.9359   4
   0  14   4 20.6071 11.6473   2
   0  14   4 32.0506 19.4278   4
   1  14   4 -11.772  10.561   2
   1  14   4 -1.6879 18.1964   4
   2  14   4 46.5376 17.8041   4
   2  14   4 -0.0501 10.8906   2
   3  14   4  7.7387 10.5139   2
   3  14   4 -23.939  16.734   4
   4  14   4  7.9305 11.9041   4
   4  14   4  2.9966 11.2152   2
   5  14   4 42.2076 13.0023   4
   5  14   4 15.7953 11.1805   2
  -6 -14  -4 29.6525 10.0552   3
   6  14   4 21.9165 12.5831   4
   6  14   4 21.1827 15.2138   2
  -7 -14  -4 22.6364 11.1627   3
   7  14   4 27.9148 13.2289   4
  -8 -14  -4  5.9660 13.8416   3
   8  14   4 61.0180 19.4774   4
  -9 -14  -4 -16.289  15.209   3
   9  14   4 15.6136 14.8309   4
 -10 -14  -4 15.0103 13.0686   3
   0  15   4 21.0495 20.1427   4
   1  15   4  2.2191 14.2704   4
   2  15   4 20.8000 14.2905   4
   3  15   4 12.5352 14.2699   4
   3  15   4 11.5074 16.4401   2
   4  15   4  1.2002 16.3770   2
   4  15   4 -14.456  14.159   4
   5  15   4 24.8971 16.5163   2
   5  15   4 -33.506  19.674   4
   6  15   4 -11.350  13.620   4
   6  15   4 26.4802 12.0381   2
   7  15   4 -9.0314 13.8013   4
   8  15   4 35.5558 20.5042   4
   4  16   4 42.0832 14.7607   4
   5  16   4 47.9517 15.0043   4
  -6 -15   5 11.5705 18.8097   3
   5  15  -5 9.17765 9.94394   4
  -5 -15   5 -6.5209 18.1321   3
   4  15  -5 19.7811 10.4997   4
  -4 -15   5 5.94215 7.13979   3
   3  15  -5  8.5868 14.1797   4
  -3 -15   5 -1.9987  6.8209   3
   2  15  -5 -3.8472 13.8002   4
  -2 -15   5 -7.3554  6.7867   3
   1  15  -5 -7.5833 10.4981   4
   0  15  -5 2.58010 9.87279   4
  -1  15  -5 24.7325  9.9208   4
  -7 -14   5  7.2231 13.9680   3
  -6 -14   5 -7.6948 12.9456   3
   5  14  -5 25.4510 10.5915   4
  -5 -14   5 30.1358 13.1341   3
   4  14  -5 3.99007 9.42924   4
  -4 -14   5 -2.6560 15.9163   3
   3  14  -5 5.12389 9.48093   4
  -3 -14   5 -14.676  10.603   3
   2  14  -5 -17.755   9.297   4
  -2 -14   5  8.1940 10.9305   3
   1  14  -5 9.99012 9.49848   4
   1  14  -5 -14.043  14.188   2
   0  14  -5 16.1534 13.5665   4
   0  14  -5 27.0369 11.3719   2
  -1  14  -5  8.7771 10.5493   4
  -1  14  -5 32.4534 14.9292   2
  -2  14  -5 41.6903 15.6510   4
   2 -14   5 -4.6868 14.7380   5
  -3  14  -5 -3.9346 15.7480   4
   3 -14   5 11.0682 15.8882   5
  -8 -13   5 -16.375  14.833   3
  -7 -13   5 10.1668 12.6487   3
  -6 -13   5 23.7124 17.8428   3
  -5 -13   5 30.4743 12.2436   3
   4  13  -5 -3.5904 12.3838   4
   4  13  -5 -3.6393 12.6534   1
  -4 -13   5 22.1803 11.1040   3
   3  13  -5 28.4887  9.2455   4
   3  13  -5 -5.9321 12.4118   1
  -3 -13   5 14.2354 14.4257   3
   2  13  -5 -0.1528  8.6453   4
   1  13  -5 28.6435 10.7886   2
   1  13  -5 28.8645 12.7444   4
  -1 -13   5 16.3733 11.9639   5
  -1 -13   5  1.9144 11.0238   2
   0  13  -5 -11.182   9.780   2
   0  13  -5 16.9384 12.7525   4
   0 -13   5 17.2346  8.0889   2
  -1  13  -5 -0.7808 13.2501   2
  -1  13  -5 3.50886 9.39532   4
   1 -13   5  3.2997 11.9027   5
  -2  13  -5 -6.3253  8.6753   4
  -2  13  -5  2.1329 10.0197   2
   2 -13   5  9.0357 11.9328   5
  -3  13  -5  5.9867 10.2563   4
  -3  13  -5 -8.8714  9.7789   2
   3 -13   5 -3.2045 13.0617   5
  -4  13  -5 28.1542 11.3037   4
   4 -13   5 19.8107 13.9449   5
  -5  13  -5 54.2763 17.6458   4
   5 -13   5 34.2844 15.0161   5
  -9 -12   5 13.6806 15.2288   3
  -8 -12   5 26.8331 14.4779   3
  -7 -12   5 -1.0194 18.0100   3
  -6 -12   5 31.4125 17.1364   3
   5  12  -5 198.604  59.950   1
  -5 -12   5 90.9923 13.8455   3
   4  12  -5 -5.2919  8.0453   4
   4  12  -5  7.5674 10.4748   1
  -4 -12   5  7.3271 14.8646   3
  -4 -12   5 0.98657 8.28600   2
  -4 -12   5  9.9915 10.1246   4
   3  12  -5 32.0001 11.4335   4
   3  12  -5  6.2166 11.4682   1
  -3 -12   5 23.0129 10.4958   3
  -3 -12   5 12.0586  8.2555   2
  -3 -12   5 22.7098  7.5844   4
   2  12  -5 9.34791 7.84740   4
   2  12  -5  3.3453 12.5578   1
  -2 -12   5 12.3591 10.7247   2
  -2 -12   5 10.0295  9.8949   4
  -2 -12   5 -15.829  10.278   5
   1  12  -5 28.8335 12.8355   2
   1  12  -5 29.2745 11.4909   4
  -1 -12   5 19.4327  7.8015   2
  -1 -12   5 26.1404 10.7522   5
   0  12  -5 48.8400  9.3146   4
   0  12  -5 72.4349 14.0965   2
   0 -12   5 53.5264 11.3317   2
  -1  12  -5 38.7880 10.3706   2
  -1  12  -5 31.3889 12.3293   4
   1 -12   5 14.3608 11.0129   5
   1 -12   5 24.1772 10.4502   2
  -2  12  -5 28.7713  8.8665   4
  -2  12  -5 18.7597 10.0478   2
   2 -12   5 20.8229 15.9882   5
  -3  12  -5 13.5137 13.6471   2
  -3  12  -5  1.1266 11.9595   4
   3 -12   5 -14.870  15.785   5
  -4  12  -5  3.3361 13.3101   2
  -4  12  -5  8.5829 12.7238   4
   4 -12   5 -26.705  16.235   5
  -5  12  -5 12.7990  9.9659   2
  -5  12  -5  3.9461 14.8645   4
   5 -12   5 -12.220  16.855   5
  -6  12  -5 22.6714 17.6896   4
   6 -12   5 17.1609 12.9783   5
 -10 -11   5 16.8019 16.7169   3
  -9 -11   5 23.4998 14.9411   3
  -8 -11   5  2.6500 13.8274   3
  -7 -11   5 26.9807 17.9680   3
   6  11  -5 58.6233  7.2608   1
  -6 -11   5 55.1436 13.4464   3
  -6 -11   5 36.7832 11.2792   4
   5  11  -5 -0.1184  7.3217   1
  -5 -11   5 -12.880  10.449   3
  -5 -11   5 -3.2181  6.7342   4
  -5 -11   5 9.67599 8.05976   2
   4  11  -5 189.758  15.413   4
   4  11  -5 204.878  20.294   1
  -4 -11   5 170.169  16.664   3
  -4 -11   5 163.795  14.810   4
  -4 -11   5 178.760  14.423   2
   3  11  -5 40.4543 12.1793   1
   3  11  -5 18.0635  7.4526   4
  -3 -11   5 24.4380  8.0129   2
  -3 -11   5 -3.7030 10.3257   3
  -3 -11   5 35.4692 10.5294   5
  -3 -11   5 15.0615  6.9368   4
   2  11  -5 42.2365  8.2975   4
   2  11  -5 34.4447  9.1268   2
   2  11  -5 70.1188 14.1638   1
  -2 -11   5 46.7925  7.9957   4
  -2 -11   5 46.0568 10.7186   2
  -2 -11   5 48.6325 10.8296   5
   1  11  -5 7.16238 6.86567   4
   1  11  -5 24.7217 12.1528   2
  -1 -11   5 0.24466 9.62409   5
  -1 -11   5 13.1396  9.4418   2
   0  11  -5 16.9620 11.7384   2
   0 -11   5 5.71255 9.11265   2
   0 -11   5  4.3013 10.1850   5
  -1  11  -5 16.7719 10.7556   4
  -1  11  -5 19.7031  8.6845   2
   1 -11   5 23.3951  9.6404   2
  -2  11  -5 -2.0240 10.7429   4
  -2  11  -5 6.97281 8.50059   2
   2 -11   5 -0.6344  6.6248   2
   2 -11   5 -10.618  10.047   5
  -3  11  -5 25.5838  8.6187   4
   3 -11   5 26.8030 11.2004   5
  -4  11  -5 16.9634  9.5142   2
  -4  11  -5 -4.4491 11.9613   4
   4 -11   5 -0.3702 10.5719   5
  -5  11  -5 -2.3417  9.1847   4
   5 -11   5 -0.7639 10.6333   5
  -6  11  -5  5.1676 15.1254   4
  -6  11  -5 -10.179  14.156   2
   6 -11   5 10.3682 16.5807   5
  -7  11  -5 34.9989 17.0417   4
   7 -11   5  5.5822 12.0936   5
 -10 -10   5 12.3969 15.5956   3
  -9 -10   5 17.1489 14.5585   3
   8  10  -5 -0.1160  8.7294   5
  -8 -10   5  4.4277 13.2787   3
   7  10  -5 13.1696  9.9509   5
  -7 -10   5 15.7168 12.4175   3
   6  10  -5 9.19352 4.32629   1
   6  10  -5 -1.0715  9.6147   5
  -6 -10   5  0.2824 11.4556   3
  -6 -10   5 32.1592 12.3535   2
  -6 -10   5 -6.2635  9.5444   4
  -5 -10   5  7.4181 10.6791   2
  -5 -10   5 10.9466 10.7371   3
  -5 -10   5 1.96969 9.13895   4
   4  10  -5 43.9792  8.6337   5
   4  10  -5 45.0109  8.0387   4
  -4 -10   5 52.3951 11.3319   3
  -4 -10   5 45.4166  7.3598   4
  -4 -10   5 45.6479 11.2806   2
   3  10  -5 64.2307  8.6435   4
  -3 -10   5 105.698  12.444   3
  -3 -10   5 92.5121 11.1861   5
  -3 -10   5 78.5607 10.4107   4
   2  10  -5 -10.325  12.093   1
   2  10  -5 2.02212 8.62854   4
  -2 -10   5 10.2235  9.1674   2
  -2 -10   5 7.68072 5.97817   4
  -2 -10   5 12.8050 13.0761   5
   1  10  -5 27.9795  6.7680   4
   1  10  -5 6.09406 7.68979   2
   1  10  -5 -7.1017 12.3803   1
  -1 -10   5 16.5398 13.4000   5
  -1 -10   5 33.0617  8.5453   4
  -1 -10   5 14.1749  8.6047   2
   0  10  -5 34.9906 11.4269   1
   0  10  -5 43.6059  7.4571   4
   0  10  -5 28.5878  8.0158   2
   0 -10   5 50.7423 14.3909   5
   0 -10   5 27.9930  6.6491   2
  -1  10  -5 60.5492 10.7841   4
  -1  10  -5 86.8904 12.1411   2
   1 -10   5 53.6071  9.6292   2
   1 -10   5 83.3113 11.8466   5
  -2  10  -5 51.7213  8.7324   2
  -2  10  -5 40.0243  8.1772   4
   2 -10   5 37.7493 15.1850   5
   2 -10   5 51.0053  9.5889   2
  -3  10  -5 23.9557  8.5447   2
  -3  10  -5 55.4473 11.7511   4
   3 -10   5 48.9369 13.7347   3
   3 -10   5 35.0748 11.0265   5
  -4  10  -5 12.5697 11.6488   2
  -4  10  -5 9.70604 8.05613   4
   4 -10   5 -7.8089  9.7963   5
  -5  10  -5 1.08423 8.61932   4
  -5  10  -5 -3.8900 12.0812   2
   5 -10   5 17.8304 14.4100   5
  -6  10  -5 -9.2819 13.0092   4
  -6  10  -5 11.0256 12.8495   2
   6 -10   5 -4.5074 10.0221   5
  -7  10  -5 31.0334 15.9548   4
  -7  10  -5 4.71165 9.75235   2
   7 -10   5  4.2799 15.5861   5
  -8  10  -5 18.2471 11.9745   4
   8 -10   5 29.1382 16.1660   5
 -11  -9   5 27.6884 25.4631   3
 -10  -9   5 -7.6820 22.0446   3
  -9  -9   5 21.1111 20.7649   3
  -8  -9   5 15.1278 12.9713   3
   7   9  -5 -0.2103  6.4728   5
  -7  -9   5 6.25656 9.37769   4
  -7  -9   5 0.70798 8.40995   2
  -7  -9   5 -2.3477 12.1895   3
   6   9  -5 6.53681 3.22104   1
   6   9  -5 4.00214 8.83488   5
  -6  -9   5 0.00000 9.42660   4
  -6  -9   5 -10.316  15.809   3
  -6  -9   5 -9.6261 10.6537   2
   5   9  -5 41.8819  7.6111   5
   5   9  -5 42.5843  5.7620   1
  -5  -9   5 31.6885 10.9809   3
  -5  -9   5 38.7064  8.5107   2
  -5  -9   5 31.7247  9.1048   4
   4   9  -5 185.482  13.093   5
   4   9  -5 171.376  16.508   1
  -4  -9   5 159.969  13.847   5
  -4  -9   5 157.184  14.387   2
  -4  -9   5 172.418  14.587   4
  -4  -9   5 162.306  15.584   3
   3   9  -5 135.237  10.713   4
   3   9  -5 138.904  13.811   5
  -3  -9   5 136.432  10.868   4
  -3  -9   5 144.251  14.218   3
  -3  -9   5 153.797  12.965   5
  -3  -9   5 144.212  12.481   2
   2   9  -5 2.16135 7.38240   5
   2   9  -5 2.56335 7.71069   4
  -2  -9   5 2.89390 5.25660   4
  -2  -9   5 9.44805 5.99779   2
  -2  -9   5 26.5366 12.4566   5
   1   9  -5 20.0790  8.1456   4
   1   9  -5 31.5585  8.1171   5
   1   9  -5 12.4490  9.5594   2
  -1  -9   5 33.8895  9.5231   5
  -1  -9   5 18.3634  5.9390   2
  -1  -9   5 25.2688  7.7887   4
   0   9  -5 -3.5518 10.7607   5
   0   9  -5 -7.0523  6.4939   2
   0   9  -5 11.6394  8.2354   4
   0  -9   5 3.37136 7.75889   2
   0  -9   5 12.3250  9.1851   5
  -1   9  -5 108.116  10.862   5
  -1   9  -5 85.2835  8.8105   4
  -1   9  -5 85.4526  9.3459   2
   1  -9   5 83.1762  9.8114   2
   1  -9   5 92.9954 11.7028   5
  -2   9  -5 47.2112  7.6771   4
   2  -9   5 73.9849 14.4440   5
   2  -9   5 34.0085  8.3784   2
  -3   9  -5 45.9378 10.3305   2
  -3   9  -5 26.4555 10.6066   4
   3  -9   5 35.4064 13.9072   5
   3  -9   5 28.1537 10.1040   3
   4  -9   5 38.6905 14.6105   3
   4  -9   5 49.0988 14.6265   5
  -5   9  -5 96.9124 11.3786   4
  -5   9  -5 94.4226 13.2973   2
   5  -9   5 67.0806 15.5308   5
  -6   9  -5 13.1289 12.5482   4
  -6   9  -5 -7.7590 11.4804   2
   6  -9   5 7.10816 9.48527   5
  -7   9  -5 24.7963  9.6257   2
  -7   9  -5 32.4553 14.3816   4
   7  -9   5 14.5750 13.7295   5
  -8   9  -5 23.1887 10.3859   2
  -8   9  -5 27.0689 16.4206   4
   8  -9   5 32.1625 15.8838   5
  -9   9  -5 45.0441 13.8693   4
   9  -9   5 74.7796 15.9279   5
 -11  -8   5 -2.0425 19.1695   3
 -10  -8   5 -3.8040 15.4735   3
  -9  -8   5 -5.5618 13.4823   3
   8   8  -5 0.00000 7.18685   5
  -8  -8   5 -14.923  12.651   3
  -7  -8   5 20.9596  8.3895   2
  -7  -8   5 26.4097  7.7768   4
  -7  -8   5 33.6791 17.3832   3
   6   8  -5 8.42268 5.97771   5
  -6  -8   5 -21.033  10.585   2
  -6  -8   5 0.62758 6.03882   4
   5   8  -5 0.68867 8.17306   5
   5   8  -5 5.11328 4.14720   1
  -5  -8   5 -1.8415  6.6739   2
  -5  -8   5 -1.5457  5.4519   4
  -5  -8   5 16.9322 10.1981   3
   4   8  -5 -8.5859  5.2676   1
   4   8  -5 16.8530  8.6715   5
  -4  -8   5 -4.0448  8.8880   5
  -4  -8   5 10.1480  8.9530   2
  -4  -8   5 0.91848 9.30736   3
  -4  -8   5 -1.1438  6.9626   4
   3   8  -5 20.2571  5.6580   4
   3   8  -5 13.8470  8.8784   5
  -3  -8   5 7.82543 5.87456   2
  -3  -8   5 9.84078 9.17125   3
  -3  -8   5 16.5686  5.2966   4
   2   8  -5 37.9763  6.0791   4
   2   8  -5 36.4628  7.6586   5
   2   8  -5 24.9172 10.3459   1
  -2  -8   5 36.1460  8.3808   2
  -2  -8   5 42.1352  7.2712   4
  -2  -8   5 47.3398  8.7457   5
   1   8  -5 25.4494  7.1705   5
   1   8  -5 11.0453  8.0887   2
   1   8  -5  0.8725 10.5440   1
   1   8  -5 21.5891  5.3928   4
  -1  -8   5 15.3508  4.8266   4
  -1  -8   5 18.2495  7.5409   2
  -1  -8   5 39.0310 11.7487   5
   0   8  -5 29.5499  7.8036   5
   0   8  -5 25.7628  7.6155   4
   0   8  -5 10.9081 12.1247   1
   0   8  -5 29.7837  8.3257   2
   0  -8   5 23.1838  7.0539   2
   0  -8   5 26.0056  8.7180   5
  -1   8  -5 47.7848  8.6789   5
  -1   8  -5 49.8145  8.8894   2
  -1   8  -5 43.0856  6.4647   4
   1  -8   5 41.6956  5.9394   2
   1  -8   5 24.6010 12.3674   5
  -2   8  -5 48.7923 11.9003   5
  -2   8  -5 60.0459  7.3125   2
  -2   8  -5 56.3726  7.3867   4
   2  -8   5 56.1334  6.5203   2
   2  -8   5 57.6665 10.4408   5
  -3   8  -5 27.9326  9.4317   4
  -3   8  -5 24.1505  8.3898   5
  -3   8  -5  0.1377 13.0560   1
  -3   8  -5 29.9635  6.9434   2
   3  -8   5 22.1859 12.7119   5
   3  -8   5 11.1113  9.1537   3
  -4   8  -5 -1.7875  9.7500   2
  -4   8  -5 -18.671  17.389   1
  -4   8  -5  8.5691 10.8230   5
  -4   8  -5 -3.5809  7.2046   4
   4  -8   5 -23.942  12.591   5
   4  -8   5 4.50335 9.63758   3
  -5   8  -5 325.918  22.095   2
  -5   8  -5 350.523  23.205   4
   5  -8   5 353.847  24.080   5
  -6   8  -5 9.80194 7.64291   2
  -6   8  -5 1.54244 8.55582   4
   6  -8   5 2.02595 8.76815   5
  -7   8  -5 12.2097  8.7524   2
  -7   8  -5 16.9966  9.4716   4
   7  -8   5 24.5778  9.0970   5
  -8   8  -5 -2.1264  8.9790   2
   8  -8   5 12.4866 12.9761   5
  -9   8  -5 33.8509 11.0859   2
  -9   8  -5 37.7824 13.2816   4
 -11  -7   5 -19.498  25.644   3
 -10  -7   5 -9.1169 15.2069   3
   9   7  -5 28.6792  6.0711   5
  -9  -7   5 10.8099 20.1385   3
   8   7  -5 22.0089  4.6744   5
  -8  -7   5 39.8721 18.1067   3
   7   7  -5 54.4046  6.5007   5
  -7  -7   5 57.9532 13.3578   3
  -7  -7   5 63.4292  8.3578   4
   6   7  -5 1.89195 4.76528   5
  -6  -7   5 -0.3435 14.6038   3
  -6  -7   5  7.1991 10.1116   2
  -6  -7   5 -12.782   8.391   4
   5   7  -5 46.2507  4.5476   1
  -5  -7   5 51.4791 10.1618   2
  -5  -7   5 56.9209  6.8599   4
  -5  -7   5 36.8534 14.6385   3
   4   7  -5 3.63772 4.05334   1
   4   7  -5 7.66621 5.57531   5
  -4  -7   5  9.9177 12.9695   3
  -4  -7   5 7.50618 8.84018   5
  -4  -7   5 3.00754 6.59738   4
  -4  -7   5 11.3839  6.3462   2
   3   7  -5 -1.0532  4.0808   1
   3   7  -5 8.71811 5.90348   5
  -3  -7   5 6.47277 9.48393   5
  -3  -7   5 -0.4859  5.9779   4
  -3  -7   5 0.56018 7.73445   2
  -3  -7   5 -11.672   8.580   3
   2   7  -5 4.50310 5.74162   5
   2   7  -5 16.5469  4.6063   4
  -2  -7   5 1.21095 7.88611   1
  -2  -7   5 4.89193 5.61319   4
  -2  -7   5 15.0162  6.9894   2
  -2  -7   5 12.9548  9.9813   5
   1   7  -5 120.371  12.922   1
   1   7  -5 116.840   9.923   4
   1   7  -5 126.597  12.145   5
  -1  -7   5 135.667  10.774   2
  -1  -7   5 136.451  12.912   1
  -1  -7   5 128.137  13.369   5
  -1  -7   5 129.318  11.627   4
   0   7  -5 22.5287  6.5397   4
   0   7  -5 13.1071 10.9170   1
   0   7  -5 32.4200  9.7604   5
   0   7  -5 31.8831  5.6314   2
   0  -7   5 33.2706  8.2987   1
   0  -7   5 37.6351 11.0182   5
   0  -7   5 37.8650  6.5615   2
  -1   7  -5 168.848  15.364   5
  -1   7  -5 173.503  11.524   4
  -1   7  -5 199.618  12.804   2
  -1   7  -5 187.498  15.043   1
   1  -7   5 150.648  17.873   1
   1  -7   5 187.135  15.520   5
   1  -7   5 192.417  14.810   2
  -2   7  -5 21.6432  7.4120   2
  -2   7  -5 4.16356 7.23541   4
  -2   7  -5 -1.3123  6.7863   5
   2  -7   5 10.1337  8.0909   5
   2  -7   5 0.74624 5.70613   2
  -3   7  -5 -5.5898  8.0729   4
  -3   7  -5 6.03175 9.95832   5
  -3   7  -5 5.15761 5.54223   2
   3  -7   5 -3.9333 11.4588   5
  -4   7  -5 51.9323 10.3551   4
  -4   7  -5 55.6355  9.7359   2
  -4   7  -5 52.9093  8.7151   5
   4  -7   5 50.9409 13.7510   3
   4  -7   5 57.5098 12.9267   5
  -5   7  -5 87.0030 10.8985   2
  -5   7  -5 46.0224 14.4901   1
  -5   7  -5 73.4355  9.6838   5
  -5   7  -5 71.0079  9.5913   4
   5  -7   5 74.2096 13.2761   5
   5  -7   5 65.0804 11.9754   3
  -6   7  -5 20.1155  8.6257   4
  -6   7  -5 12.5506  7.4717   5
  -6   7  -5 -7.8482 10.8729   2
   6  -7   5 8.26785 8.60097   5
  -7   7  -5 102.328  13.541   2
   7  -7   5 78.0143 13.8235   5
  -8   7  -5 29.6309 12.4101   2
   8  -7   5  5.2583 11.6279   5
  -9   7  -5 15.1986 10.1524   2
   9  -7   5  4.2991 12.1631   5
  10  -7   5 -6.7476  8.9169   5
 -11  -6   5 -26.123  23.469   3
 -10  -6   5 14.3413 21.6031   3
   9   6  -5 2.33241 3.46491   5
  -9  -6   5  3.1973 19.8136   3
   8   6  -5 -1.6339  5.2383   5
  -8  -6   5 10.0489 11.9572   3
  -8  -6   5 3.23856 6.63057   4
   7   6  -5 -1.8173  5.0722   5
  -7  -6   5 -6.0068 10.9329   3
  -7  -6   5 -12.832   8.715   4
   6   6  -5 44.8178  6.6104   5
  -6  -6   5 44.0542  7.2338   4
  -6  -6   5 34.9564 10.9661   3
   5   6  -5 194.709  14.526   5
  -5  -6   5 185.309  14.083   2
  -5  -6   5 178.239  15.975   3
   4   6  -5 -0.2404  3.2932   1
   4   6  -5 -5.0366  4.4968   5
  -4  -6   5 7.28051 8.95592   3
  -4  -6   5 -6.0237  6.1660   4
  -4  -6   5 3.83455 7.48404   5
  -4  -6   5 1.96526 7.92049   2
   3   6  -5 3.28371 4.85446   1
   3   6  -5 -3.7472  4.9265   5
  -3  -6   5 4.66747 5.33177   1
  -3  -6   5 -11.888   7.153   2
  -3  -6   5 -5.1582  8.2832   5
  -3  -6   5 -0.9844  8.4536   3
  -3  -6   5 6.43700 3.92572   4
   2   6  -5 21.1907  7.9363   5
   2   6  -5 25.2066  4.4414   4
  -2  -6   5 16.2557  6.8524   2
  -2  -6   5 25.4747  6.7774   5
  -2  -6   5 20.2791  5.4733   4
   1   6  -5 126.635  10.543   1
   1   6  -5 137.212   9.194   4
   1   6  -5 135.050  12.858   5
  -1  -6   5 124.782  11.575   2
  -1  -6   5 142.757  11.662   4
  -1  -6   5 127.560  11.527   5
   0   6  -5 34.6194  4.4707   4
   0   6  -5 29.2797  6.7005   2
   0   6  -5 28.2384  9.3109   1
   0   6  -5 23.4938  6.5781   5
   0  -6   5 32.0662  6.1187   2
   0  -6   5 40.9136  4.5074   4
   0  -6   5 52.3021  8.2329   5
  -1   6  -5 377.214  22.979   2
  -1   6  -5 324.263  23.001   1
  -1   6  -5 329.597  21.082   4
  -1   6  -5 302.662  26.736   5
   1  -6   5 392.871  21.231   5
   1  -6   5 359.581  22.828   2
  -2   6  -5 22.9283  6.9844   4
  -2   6  -5 39.9516  6.7196   2
  -2   6  -5 42.0482  7.2824   5
  -2   6  -5 33.5730 11.6080   1
   2  -6   5 22.3391  9.3543   1
   2  -6   5 43.7954 11.0221   5
   2  -6   5 37.6320  5.7871   2
  -3   6  -5 57.8717  7.2483   4
  -3   6  -5 71.2077 10.7085   5
  -3   6  -5 71.7425  6.7094   2
   3  -6   5 70.6232  9.6111   3
   3  -6   5 86.0947  9.6183   5
   3  -6   5 75.9618 12.8206   1
  -4   6  -5 174.873  11.430   2
  -4   6  -5 170.703  23.036   1
  -4   6  -5 153.386  12.632   5
   4  -6   5 166.459  14.378   3
   4  -6   5 165.293  13.213   5
  -5   6  -5 416.493  24.571   5
  -5   6  -5 448.765  24.172   2
   5  -6   5 397.626  25.641   5
  -6   6  -5 -26.850  12.599   1
  -6   6  -5 -3.4034  6.8330   5
  -6   6  -5 16.0666  7.0346   2
   6  -6   5 -19.238  10.238   3
   6  -6   5 -4.4658 11.3287   5
  -7   6  -5 4.49723 6.69557   5
   7  -6   5 -2.8359 11.5360   5
  -8   6  -5 4.89512 8.34056   2
   8  -6   5 35.3870 11.6555   5
  -9   6  -5 46.6000 13.8724   2
   9  -6   5 61.3416 12.6620   5
 -10   6  -5 -1.8799 10.5062   2
  10  -6   5 3.52015 8.38729   5
  11  -6   5  6.4348 11.1357   5
 -11  -5   5  9.4435 15.3868   3
 -10  -5   5 30.3856 22.7396   3
  -9  -5   5 149.963  22.692   3
   8   5  -5 0.12211 3.36278   5
  -8  -5   5 -9.2428  7.0959   4
  -8  -5   5  0.0978 11.9650   3
   7   5  -5 34.5000  5.3952   5
  -7  -5   5 37.1695 11.8145   3
  -7  -5   5 23.7739  9.3669   4
   6   5  -5 23.2139  4.8406   5
  -6  -5   5 20.6287 10.3321   3
  -6  -5   5 26.9727  8.7573   4
   5   5  -5 91.7019  6.5608   5
  -5  -5   5 77.2641  7.5502   4
  -5  -5   5 66.8318 11.2877   3
   4   5  -5 248.684  18.979   5
  -4  -5   5 233.943  16.886   4
  -4  -5   5 236.370  16.490   1
  -4  -5   5 239.610  15.955   5
  -4  -5   5 236.146  19.933   3
   3   5  -5 92.9945  7.0672   1
   3   5  -5 95.3759  7.5019   5
  -3  -5   5 82.4127  7.6833   5
  -3  -5   5 95.6966 10.9941   3
  -3  -5   5 74.2322  7.5488   2
  -3  -5   5 81.7553  8.0374   4
   2   5  -5 2.49016 4.01770   1
   2   5  -5 -3.7721  4.8112   5
  -2  -5   5 2.97538 5.83695   5
  -2  -5   5 4.75061 6.04712   2
  -2  -5   5 -6.3131  4.4835   4
   1   5  -5 49.8496  6.6651   5
  -1  -5   5 47.6850  7.2643   2
  -1  -5   5 45.9570 10.7369   5
  -1  -5   5 58.9127  5.3522   4
   0   5  -5 73.1218  9.7613   5
   0   5  -5 78.4886  6.2275   4
   0  -5   5 59.1658  6.7225   2
   0  -5   5 80.3089  8.8054   5
   0  -5   5 76.0161  5.8445   4
  -1   5  -5 7.91664 5.98287   5
   1  -5   5 10.5274  9.9760   5
   1  -5   5 14.0404  4.4315   2
  -2   5  -5 1.09640 5.26511   2
  -2   5  -5 17.6089  6.2472   5
   2  -5   5 20.9792 10.0592   5
  -3   5  -5 2.75104 5.48766   2
  -3   5  -5 -3.0819 10.8613   1
  -3   5  -5 3.51444 5.96641   5
   3  -5   5 7.71470 7.03583   3
   3  -5   5  1.6070 12.8445   1
   3  -5   5 22.4362  9.8871   5
  -4   5  -5 -6.6866 14.2200   1
  -4   5  -5 2.64190 8.87229   5
  -4   5  -5 -6.8223  6.1828   2
   4  -5   5 -27.017  14.616   1
   4  -5   5 11.8305  8.0747   3
   4  -5   5 -12.991   6.661   5
  -5   5  -5 -16.222  14.607   1
  -5   5  -5 2.34298 7.57908   2
  -5   5  -5 -11.401   8.541   5
   5  -5   5 -15.429   9.839   5
   5  -5   5 -16.920  11.950   3
  -6   5  -5 6.58371 6.30755   2
  -6   5  -5 3.11158 8.68059   5
   6  -5   5 -6.7755  7.2653   5
   6  -5   5 -12.326   9.882   3
  -7   5  -5 69.0776 17.8553   1
  -7   5  -5 38.5701 10.8736   2
  -7   5  -5 40.6687 10.0859   5
   7  -5   5 47.9520  8.8602   5
  -8   5  -5 21.7651  7.1310   5
  -8   5  -5 26.3378  8.4474   2
   8  -5   5 42.0526  8.5466   5
  -9   5  -5 11.3730  8.5407   2
   9  -5   5 20.0777 10.7751   5
 -10   5  -5 28.1552 10.6223   2
  10  -5   5 32.3036 11.0756   5
 -11   5  -5 22.5036 11.6117   2
  11  -5   5 18.2963 10.7372   5
 -12  -4   5 24.7329 16.6505   3
 -11  -4   5 -2.6110 14.9909   3
 -10  -4   5 -15.390  21.181   3
  -9  -4   5 45.9917 19.3355   3
  -8  -4   5 95.1492 14.7295   3
  -7  -4   5 33.5763 10.9362   3
   6   4  -5 48.3985  4.6271   5
  -6  -4   5 45.8591 10.8438   3
   5   4  -5 -0.5935  3.9037   5
  -5  -4   5 1.19945 2.26364   1
  -5  -4   5  3.6961 12.0382   3
   4   4  -5 42.9066  4.8050   5
  -4  -4   5 41.3198  9.4069   3
  -4  -4   5 54.5308  5.8018   4
  -4  -4   5 50.9551  5.1059   1
  -4  -4   5 55.3195  6.3810   5
   3   4  -5 93.1373  7.1000   1
   3   4  -5 93.7441  8.4450   5
  -3  -4   5 96.5221  9.1654   4
  -3  -4   5 114.169  12.105   3
  -3  -4   5 86.5903  7.5114   5
   2   4  -5 20.0813  4.1435   1
  -2  -4   5 18.0857  4.6186   4
  -2  -4   5 38.6089  8.6864   5
   1   4  -5 51.4096  6.4787   5
   1   4  -5 60.4715  8.7476   1
  -1  -4   5 65.3645  9.4946   5
  -1  -4   5 50.1336  4.6720   4
  -1  -4   5 41.7324  6.0170   2
   0   4  -5 167.052  13.899   5
   0   4  -5 174.475  11.218   4
   0  -4   5 171.853  10.496   2
   0  -4   5 164.798  10.462   4
   0  -4   5 198.738  14.935   5
  -1   4  -5 122.966  10.201   5
  -1   4  -5 136.715   9.138   4
   1  -4   5 120.400   9.010   2
   1  -4   5 96.0837 11.8820   5
  -2   4  -5 48.2805  7.0660   5
  -2   4  -5 49.7144  6.1276   4
  -2   4  -5 55.3604  6.1676   2
   2  -4   5 71.8572 10.3964   5
  -3   4  -5 17.9651  5.2269   2
   3  -4   5 9.48691 6.70771   5
  -4   4  -5 -6.6680  5.6220   2
  -4   4  -5 -4.8965 10.6241   1
  -4   4  -5 -2.7036  7.6711   5
   4  -4   5 -5.1135  7.1464   3
   4  -4   5 -8.7887  6.2646   5
  -5   4  -5 69.0058 15.7705   1
  -5   4  -5 60.6114  7.6506   5
  -5   4  -5 74.6954  6.8189   2
   5  -4   5 76.4887 18.3004   1
   5  -4   5 64.5740 10.2813   5
   5  -4   5 63.0269 10.2581   3
  -6   4  -5 -0.3081 10.1778   1
  -6   4  -5 2.84547 8.16912   2
  -6   4  -5 0.67489 8.13575   5
   6  -4   5 7.38079 6.58491   5
   6  -4   5 -3.5234  9.4182   3
  -7   4  -5 124.417  17.765   1
  -7   4  -5 85.9351 10.6783   5
   7  -4   5 79.8337  9.4668   5
   7  -4   5 100.820  13.038   3
  -8   4  -5 91.4651 10.4575   2
   8  -4   5 69.6266  9.0012   5
  -9   4  -5 1.42852 8.28031   2
   9  -4   5 11.7300  9.7107   5
 -10   4  -5 32.1936 10.0654   2
  10  -4   5 19.9298 10.8295   5
  11  -4   5 31.7580 10.4831   5
 -12  -3   5 15.9566 15.9741   3
 -11  -3   5 -21.649  20.462   3
 -10  -3   5 37.9537 20.8516   3
  -9  -3   5  4.2515 18.0570   3
  -8  -3   5 -7.7811 16.5301   3
  -7  -3   5 16.0963  2.7381   1
  -7  -3   5 14.2612  2.2504   1
  -7  -3   5 31.5538 10.9678   3
  -6  -3   5 102.770  12.386   3
  -6  -3   5 92.1629  7.4090   1
  -6  -3   5 99.0102  7.5320   1
   5   3  -5 11.9568  3.0182   5
  -5  -3   5 28.6820  8.8569   3
   4   3  -5 263.919  15.455   5
  -4  -3   5 254.280  18.894   1
  -4  -3   5 262.015  16.677   5
  -4  -3   5 246.256  20.463   3
   3   3  -5 4.38114 4.66232   5
  -3  -3   5 -10.120   4.978   5
  -3  -3   5 -14.217   7.926   3
  -3  -3   5 8.14633 4.72234   1
   2   3  -5 409.332  27.372   1
   2   3  -5 433.350  25.522   5
  -2  -3   5 415.241  31.382   1
  -2  -3   5 432.377  27.428   4
  -2  -3   5 452.504  26.538   5
   1   3  -5 575.486  38.092   1
   1   3  -5 612.849  38.186   5
  -1  -3   5 584.610  38.722   5
  -1  -3   5 610.543  34.777   4
  -1  -3   5 560.251  39.949   1
   0   3  -5 -5.8104  7.6401   5
   0   3  -5 -3.2300  7.7461   1
   0  -3   5 7.13052 5.68586   5
   0  -3   5 -7.6048  7.2851   1
   0  -3   5 -2.3094  3.1488   2
  -1   3  -5 95.2498 10.2473   5
  -1   3  -5 101.371   8.028   4
  -1   3  -5 107.975   9.488   1
   1  -3   5 95.2011  6.5494   2
   1  -3   5 85.3591 11.7620   1
   1  -3   5 105.754  10.783   5
  -2   3  -5 -0.4774  5.6278   5
  -2   3  -5 11.8878  3.8967   2
   2  -3   5 7.49312 6.25593   5
  -3   3  -5 11.2495  4.4459   2
  -3   3  -5 19.7108  5.9129   5
   3  -3   5 11.1844  8.5790   5
  -4   3  -5 111.130  21.359   1
   4  -3   5 74.6329 12.6976   3
  -5   3  -5 77.1815 12.5980   1
  -5   3  -5 81.1097  9.5800   5
   5  -3   5 90.0462 13.3647   3
   5  -3   5 91.0135  9.4524   5
   5  -3   5 100.978  11.331   1
  -6   3  -5 11.9779  7.7562   5
  -6   3  -5 32.2645 13.5141   1
   6  -3   5 21.3728 12.6377   3
   6  -3   5 15.0166  6.3185   5
  -7   3  -5 60.0319 12.1792   1
   7  -3   5 66.9555 22.0336   3
  -8   3  -5 -0.9766 14.9626   1
   8  -3   5 15.0702  6.6342   5
  -9   3  -5  0.9354 16.2610   1
   9  -3   5 14.5602  9.1835   5
 -10   3  -5 20.4900 16.2043   3
  10  -3   5 -11.143   9.295   5
 -11   3  -5 -1.0796 17.7795   3
  11  -3   5 3.92021 9.67162   5
 -12   3  -5 35.0917 16.6293   3
 -11  -2   5 32.6077 20.2044   3
 -10  -2   5 19.3733 15.9617   3
  -9  -2   5 12.0573 12.4521   3
  -8  -2   5 12.7945  5.3809   1
  -8  -2   5 33.5929 12.4245   3
   7   2  -5 305.723  28.654   3
  -7  -2   5 263.169  21.748   3
  -7  -2   5 273.418  22.858   1
  -6  -2   5 59.8921 13.7475   3
  -5  -2   5 69.1842  6.1656   1
  -5  -2   5 43.5096 12.4172   3
  -4  -2   5 2.55194 7.68796   3
   3   2  -5 25.9892  4.0978   5
  -3  -2   5 33.5927  5.1611   1
  -3  -2   5 37.4079  4.3285   5
  -3  -2   5 39.6229  8.4134   3
   2   2  -5 26.7156  5.1694   5
  -2  -2   5 21.4152  3.8075   5
  -2  -2   5 28.7802  4.2326   1
  -2  -2   5 26.3680  8.0820   3
   1   2  -5 875.744  49.795   5
   1   2  -5 869.979  55.210   1
  -1  -2   5 900.542  67.901   1
  -1  -2   5 905.089  53.004   5
   0   2  -5 154.196  11.743   1
   0   2  -5 149.563  11.476   5
   0  -2   5 144.612  11.249   5
   0  -2   5 147.547  12.832   1
  -1   2  -5 314.583  20.827   5
  -1   2  -5 321.448  22.832   1
   1  -2   5 335.332  22.209   5
   1  -2   5 337.683  23.059   1
  -2   2  -5 17.5208  7.8094   5
  -2   2  -5 1.45763 6.60070   1
   2  -2   5 7.07200 9.23503   1
   2  -2   5 2.98770 6.01984   5
  -3   2  -5 210.105  14.582   5
   3  -2   5 233.544  14.845   5
  -4   2  -5 434.747  30.322   5
   4  -2   5 461.421  28.007   5
  -5   2  -5 1271.62   80.17   1
   5  -2   5 1281.40   86.27   5
   5  -2   5 1202.78   87.30   3
  -6   2  -5 -20.103  11.258   1
   6  -2   5 13.8848  5.8982   5
   6  -2   5 -7.3470 11.5945   1
   6  -2   5 28.4754 12.4123   3
  -7   2  -5 37.0531 18.6202   3
  -7   2  -5 61.1512 13.6253   1
   7  -2   5 86.6994  9.8079   5
   7  -2   5 75.9144 11.2094   3
  -8   2  -5 -0.8070 23.5472   3
   8  -2   5  2.1135 13.9282   3
   8  -2   5 -4.2014  5.5229   5
 -10   2  -5 8.88876 9.06416   1
 -10   2  -5  0.0000 15.7605   3
  10  -2   5 -30.901  19.964   1
  10  -2   5 -13.748   8.264   5
 -11   2  -5 82.5153 27.3703   3
  11  -2   5 58.7430 10.1258   5
 -12   2  -5 56.7328 17.8326   3
 -13   2  -5 18.3694 18.2415   3
 -11  -1   5 -1.2404 13.6780   3
 -10  -1   5 -8.8137 20.9843   3
  -9  -1   5 8.69855 6.59713   1
  -9  -1   5  0.7205 18.7562   3
  -8  -1   5 -1.5741  7.9916   1
  -8  -1   5 -12.479  15.731   3
  -7  -1   5 124.301  11.541   1
  -7  -1   5 131.863  17.236   3
   6   1  -5 22.9576  8.5178   3
  -6  -1   5 41.2465  9.6168   3
   5   1  -5 -8.1211  6.8887   3
  -5  -1   5 -3.8588 10.7983   3
  -4  -1   5 12.6069  1.9051   5
  -4  -1   5 19.3512  7.5929   3
  -3  -1   5 7.54618 3.94994   1
  -3  -1   5 8.90673 7.33900   3
  -3  -1   5 8.16901 2.96778   5
  -2  -1   5 -2.8554  3.4234   5
  -2  -1   5 -6.6578  6.7457   3
  -2  -1   5 -7.9488  5.7688   1
  -1  -1   5 516.657  34.531   5
  -1  -1   5 536.107  37.010   1
   0   1  -5 723.904  42.426   5
   0   1  -5 740.016  45.031   1
   0  -1   5 723.219  47.802   5
   0  -1   5 705.599  41.256   4
   0  -1   5 711.164  48.106   1
  -1   1  -5 2565.04  168.81   5
  -1   1  -5 2697.84  160.55   1
   1  -1   5 2665.83  172.84   1
   1  -1   5 2631.15  174.21   5
  -2   1  -5 517.903  31.369   5
  -2   1  -5 546.523  36.188   4
  -2   1  -5 527.398  34.405   1
   2  -1   5 547.579  39.341   1
   2  -1   5 536.671  32.929   5
  -3   1  -5 40.3779  7.4340   1
   3  -1   5 50.3846  7.7840   1
   3  -1   5 49.9127  6.8035   5
   3  -1   5 34.1244  7.3933   3
  -4   1  -5 80.6749 11.3832   1
   4  -1   5 59.6847  7.3365   5
  -5   1  -5 112.753  18.525   3
  -5   1  -5 63.6101 10.8910   1
   5  -1   5 69.4301  7.7850   5
   5  -1   5 87.5298 10.0319   3
  -6   1  -5 144.136  17.147   3
  -6   1  -5 120.361  11.058   1
   6  -1   5 114.753  14.446   3
   6  -1   5 122.395  13.761   1
   6  -1   5 126.265   9.758   5
  -7   1  -5 206.606  16.566   1
  -7   1  -5 251.078  23.085   3
   7  -1   5 203.785  14.862   5
   7  -1   5 214.514  18.854   3
   7  -1   5 243.713  22.139   1
  -8   1  -5 420.782  30.937   1
   8  -1   5 364.331  33.681   3
   8  -1   5 421.635  23.141   5
  -9   1  -5 83.4217 10.4409   1
  -9   1  -5 72.1352 18.8439   3
   9  -1   5 91.3041  8.6360   5
 -10   1  -5 31.2926 16.8184   3
 -10   1  -5  8.5959 11.1141   1
  10  -1   5 4.83652 5.80033   5
  10  -1   5 -7.4600 20.9224   1
 -11   1  -5  0.2039 17.8147   3
 -11   1  -5  7.7976 12.1603   1
  11  -1   5 3.25354 8.10053   5
 -12   1  -5  7.0596 25.3288   3
  12  -1   5 5.60270 5.75376   5
 -13   1  -5  1.4255 19.0416   3
 -11   0   5 32.8403 19.8246   3
 -10   0   5 44.7126 15.3798   3
  -9   0   5 212.115  20.649   3
  -8   0   5 68.8170 10.6248   1
  -8   0   5 32.9015 17.0560   3
  -7   0   5 27.1596 13.8762   3
  -7   0   5 35.1757  9.4291   1
   6   0  -5 6.29258 7.52089   3
  -6   0   5 -0.7240 11.9502   3
   5   0  -5 11.7334  6.8580   3
  -5   0   5 -1.6264  7.4064   3
   4   0  -5 129.231  13.262   3
  -4   0   5 144.516  11.657   3
  -3   0   5 385.704  24.339   5
  -3   0   5 411.186  24.826   3
  -2   0   5 -1.3699  5.5222   3
  -2   0   5 1.08032 3.43008   5
  -1   0   5 193.113  13.861   5
   0   0   5 219.124  15.219   5
   0   0   5 189.330  11.882   4
   0   0   5 197.535  17.745   1
   0   0   5 196.217  13.305   2
  -1   0  -5 1484.19   96.36   1
  -1   0  -5 1391.23   84.19   4
  -1   0  -5 1491.58   88.38   2
   1   0   5 1478.67   91.88   4
   1   0   5 1509.56   87.17   2
   1   0   5 1536.98  124.86   1
  -2   0  -5 35.0171  3.8405   2
  -2   0  -5 48.0631  7.1139   1
  -2   0  -5 30.2026  5.0262   4
   2   0   5 42.5521  6.4656   5
   2   0   5 36.8630  9.5577   1
  -3   0  -5 413.324  22.735   2
  -3   0  -5 394.505  25.551   1
  -3   0  -5 435.009  23.497   4
   3   0   5 388.091  26.331   3
   3   0   5 412.312  25.952   5
   3   0   5 429.474  32.503   1
  -4   0  -5 170.035  13.582   1
   4   0   5 179.111  13.770   5
   4   0   5 132.579  15.085   1
  -5   0  -5 128.226  10.758   1
   5   0   5 137.584   9.834   5
  -6   0  -5 -0.5156  6.0917   1
  -6   0  -5 -1.1066  9.8030   3
   6   0   5 -13.041  10.292   3
  -7   0  -5 49.0415 13.3337   3
  -7   0  -5 35.3968  7.2646   1
   7   0   5 35.3872  6.4162   5
   7   0   5 40.6325  9.0118   3
  -8   0  -5 289.063  21.399   1
   8   0   5 302.588  18.924   5
   8   0   5 375.006  33.722   3
  -9   0  -5 35.4288  7.9181   1
  -9   0  -5 55.3807 23.5363   3
   9   0   5 47.4578  6.9388   5
 -10   0  -5 -1.0565  6.6498   1
 -10   0  -5 -7.3075 23.7406   3
  10   0   5 -10.790   7.998   5
 -11   0  -5 -5.6259 17.0018   3
 -11   0  -5 25.3306 10.9250   1
  11   0   5 13.7740  5.9841   5
  11   0   5 -13.675  17.132   1
 -12   0  -5 -6.6428 19.3808   3
  12   0   5 0.07223 8.49001   5
 -13   0  -5 63.9679 26.7520   3
 -11   1   5  7.0255 13.9878   3
 -10   1   5  4.9247 18.4610   3
  -9   1   5 62.0422 14.6478   3
  -8   1   5 7.30908 8.97656   1
  -8   1   5 -9.6506 16.8232   3
   7  -1  -5 35.1528  9.9350   3
  -7   1   5 45.7053 14.4993   3
  -7   1   5 29.5794  9.2927   1
   6  -1  -5 222.122  19.760   3
  -6   1   5 247.992  19.480   3
   5  -1  -5 19.4745  9.4540   3
  -5   1   5 13.3244  9.9500   3
   4  -1  -5 102.663   9.232   3
  -4   1   5 92.4162  9.5355   3
  -4   1   5 100.289   5.525   5
  -4   1   5 95.6570  6.2332   5
  -3   1   5 284.500  19.870   3
  -2   1   5 310.818  19.827   3
  -1   1   5 63.3246  7.3629   2
  -1   1   5 55.9563  7.3088   3
   0   1   5 106.829   8.175   4
   0   1   5 120.480  11.171   2
  -1  -1  -5 22.5227  5.4578   2
  -1  -1  -5 26.1301  5.4735   4
   1   1   5 25.2444  7.3585   1
   1   1   5 27.0879  5.8296   2
   1   1   5 31.3963  4.1349   4
  -2  -1  -5 189.249  11.671   2
  -2  -1  -5 193.711  12.384   4
  -2  -1  -5 192.405  13.107   1
   2   1   5 168.332  13.391   4
   2   1   5 180.654  12.436   2
   2   1   5 190.654  15.914   1
  -3  -1  -5 7.84936 3.85153   2
  -3  -1  -5 15.9480  6.2976   1
  -3  -1  -5 12.5018  4.8326   4
   3   1   5 5.92402 5.51180   3
   3   1   5 7.03067 6.50008   1
  -4  -1  -5 190.873  14.388   1
  -4  -1  -5 181.129  13.954   4
   4   1   5 191.079  15.762   1
   4   1   5 185.385  13.108   3
  -5  -1  -5 5.22096 7.86281   1
  -6  -1  -5 -1.6593  5.3288   1
   6   1   5 -2.0030  5.1109   5
  -7  -1  -5 -3.9148 11.6664   3
  -7  -1  -5 16.6143  7.8381   1
   7   1   5 18.5883 10.9747   3
   7   1   5 7.27013 9.14420   1
   7   1   5 7.39017 5.35027   5
  -8  -1  -5 13.9121  6.1137   1
   8   1   5 -14.270  11.831   3
   8   1   5 17.5855  5.6527   5
   9   1   5 31.1254  8.1539   5
 -10  -1  -5 10.0933  9.0534   1
 -10  -1  -5 58.9118 18.1118   3
  10   1   5 8.71550 8.33619   5
 -11  -1  -5 4.06864 6.83125   1
 -11  -1  -5  8.4227 24.2223   3
  11   1   5 -26.267  15.267   1
  11   1   5 -3.8341  7.6452   5
 -12  -1  -5 -18.705  20.223   3
  12   1   5 -10.141   8.232   5
 -13  -1  -5 26.5962 31.2407   3
 -11   2   5 22.3931 13.6077   3
 -10   2   5 -25.408  17.918   3
  -9   2   5 28.6191 13.3331   3
  -8   2   5 92.5693 18.0567   3
   7  -2  -5 12.3066  9.0918   3
  -7   2   5 20.6170 10.0166   3
  -7   2   5 18.4142 11.0423   1
   6  -2  -5 5.92775 7.85865   3
  -6   2   5 -1.1318  8.5085   3
  -6   2   5 -2.7532  6.5332   1
   5  -2  -5 18.5941  8.7319   3
  -5   2   5 17.0780  9.7384   3
   4  -2  -5 54.0663  8.9953   3
  -4   2   5 47.9632  7.2055   3
  -4   2   5 51.1216  4.5364   5
   3  -2  -5 107.005  10.056   3
  -3   2   5 132.314  12.406   2
  -3   2   5 149.570  10.012   3
  -2   2   5 310.117  19.312   3
  -2   2   5 270.882  17.172   2
  -1   2   5 463.459  28.408   3
  -1   2   5 445.836  27.881   2
  -1   2   5 438.801  27.610   4
   0  -2  -5 208.592  15.369   2
   0  -2  -5 199.564  13.810   4
   0   2   5 199.398  12.618   4
   0   2   5 224.703  13.822   2
  -1  -2  -5 10.9343  5.2904   2
  -1  -2  -5 0.69987 6.73929   4
   1   2   5 13.6751  4.8616   2
   1   2   5 19.3094  7.0004   4
  -2  -2  -5 402.156  23.890   2
  -2  -2  -5 406.752  27.102   4
   2   2   5 401.100  23.043   4
   2   2   5 384.641  26.206   2
   2   2   5 429.121  28.800   1
   2   2   5 390.820  25.284   3
  -3  -2  -5 -4.4995  6.6566   2
  -3  -2  -5 -1.4345  5.1420   4
   3   2   5 -1.8093  5.5637   4
   3   2   5 5.64947 6.84877   2
   3   2   5 9.54804 6.66713   1
   3   2   5 10.2562  6.5291   3
  -4  -2  -5 146.963  11.290   4
  -4  -2  -5 124.328  10.858   1
   4   2   5 140.195  12.270   1
   4   2   5 118.473  10.186   3
  -5  -2  -5 529.952  33.370   1
  -5  -2  -5 459.649  28.926   4
   5   2   5 531.217  34.563   1
  -6  -2  -5 1.39435 8.67395   4
   6   2   5 -11.274   9.484   3
   6   2   5 8.69886 5.95137   1
  -7  -2  -5 30.2103  7.8218   1
  -7  -2  -5 24.7915  7.1605   4
  -7  -2  -5 31.7019 11.1924   3
  -8  -2  -5 156.396  11.822   1
  -8  -2  -5 135.043  15.418   4
   8   2   5 168.908  11.153   5
   8   2   5 154.465  13.870   3
  -9  -2  -5 20.9955  8.4890   4
  -9  -2  -5 7.96533 8.35413   1
   9   2   5 33.4406  9.8342   3
   9   2   5 9.55750 7.82744   5
 -10  -2  -5 84.7316  9.3836   1
  10   2   5 107.092   9.040   5
 -11  -2  -5 12.8013  8.5287   1
 -11  -2  -5  4.5406 16.9358   3
  11   2   5 7.03566 7.83507   5
 -12  -2  -5 -16.404  19.131   3
  12   2   5 4.99203 7.98347   5
 -13  -2  -5 32.2794 32.1551   3
 -10   3   5 18.6978 18.2844   3
  -9   3   5 -4.2461 10.8697   2
  -9   3   5  0.1020 12.4332   3
  -8   3   5 -2.0617 10.0560   2
  -8   3   5 22.7192 11.3528   3
  -8   3   5  3.6678 12.6695   1
   7  -3  -5  5.4424 11.6510   3
  -7   3   5 39.0427 14.0965   3
  -7   3   5 13.1140 12.5443   1
  -7   3   5 32.5899 10.2505   2
   6  -3  -5 69.1842 12.0254   3
  -6   3   5 48.4201  9.9806   3
  -6   3   5 84.5950 10.9343   2
   5  -3  -5 18.7522  8.6382   3
  -5   3   5 10.3300 10.2304   3
  -5   3   5 13.0223  3.0962   5
  -5   3   5  8.3420 10.7230   2
   4  -3  -5 75.1189  8.0153   3
  -4   3   5 69.5120  9.8108   3
  -4   3   5 79.7279  6.2547   5
  -4   3   5 90.9796  9.1878   2
  -3   3   5 17.1680  4.2460   5
  -3   3   5 35.3619  9.5327   2
  -3   3   5 18.9853  6.4297   3
  -2   3   5 59.7851  5.8506   3
  -2   3   5 68.3404 10.1136   2
  -2   3   5 78.8299  8.2797   4
  -1   3   5 469.230  27.685   4
  -1   3   5 456.056  30.117   3
  -1   3   5 483.667  28.072   2
   0  -3  -5 113.425  10.220   2
   0   3   5 129.076   9.969   4
   0   3   5 133.740   8.748   3
   0   3   5 156.825  11.877   2
  -1  -3  -5 2412.14  129.10   4
  -1  -3  -5 2280.41  132.57   2
   1   3   5 2392.47  139.34   4
   1   3   5 2370.43  138.50   2
  -2  -3  -5 387.751  22.909   4
  -2  -3  -5 388.864  25.925   2
   2   3   5 449.004  26.601   4
   2   3   5 395.159  27.919   2
   2   3   5 415.857  29.503   3
  -3  -3  -5 59.6986  9.2393   2
  -3  -3  -5 78.4825  7.9218   4
   3   3   5 82.1689  8.8676   1
   3   3   5 89.0056  6.7593   3
   3   3   5 82.2854  8.9151   2
   3   3   5 90.5784  8.5559   4
  -4  -3  -5 247.176  16.283   4
   4   3   5 228.261  17.750   1
   4   3   5 212.792  19.018   4
   5   3   5 89.4547  8.4859   1
  -6  -3  -5 30.1775  5.6709   1
  -6  -3  -5 15.3417  6.6365   2
  -6  -3  -5 19.5789  6.8921   4
   6   3   5 33.2446  8.1467   1
   6   3   5 25.3231  6.6122   3
  -7  -3  -5 157.458  12.117   2
  -7  -3  -5 144.570  12.586   1
  -7  -3  -5 163.057  17.571   3
  -7  -3  -5 135.544  12.002   4
   7   3   5 143.203  15.056   3
   7   3   5 149.960  14.115   1
  -8  -3  -5 24.6160  7.6712   4
  -8  -3  -5 9.59887 7.17670   1
   8   3   5 0.59181 7.79635   3
  -9  -3  -5 -1.3893  5.0565   1
  -9  -3  -5 -1.3987  8.2868   4
   9   3   5 -4.3151  8.6533   3
 -11  -3  -5 73.5179  8.0524   1
 -11  -3  -5 78.9333 19.1442   3
  11   3   5 61.9574  7.7199   5
 -12  -3  -5 53.0328 18.7531   3
  12   3   5 22.0915 17.9770   1
  12   3   5 9.59058 6.11111   5
 -13  -3  -5 41.1492 29.2996   3
  13   3   5 30.4307  8.3002   5
 -10   4   5  8.6610 17.7056   3
  -9   4   5 16.0451 16.9535   3
  -9   4   5 14.7869 10.9616   2
  -8   4   5 -2.3110  9.6473   2
  -8   4   5 -14.338  14.095   3
   7  -4  -5 -5.6528  8.1157   3
  -7   4   5 0.12929 9.17741   3
  -7   4   5 4.40029 9.20829   2
  -7   4   5 18.9971 14.6183   1
   6  -4  -5 52.9385  8.7261   3
  -6   4   5 52.8304  5.5268   5
  -6   4   5 37.6417  9.8149   2
  -6   4   5 59.0343 11.1895   1
   5  -4  -5 -2.4507  5.7986   3
  -5   4   5 -12.931   6.941   3
  -5   4   5 -3.9029  4.7845   5
  -5   4   5 -10.987  11.117   2
   4  -4  -5 73.0720  9.1332   3
  -4   4   5 64.8935 11.8344   2
  -4   4   5 73.0338  7.0888   5
  -4   4   5 65.4342  9.5544   3
   3  -4  -5 26.5833  6.5068   3
  -3   4   5 29.7295  6.6553   3
  -3   4   5 20.5852  5.3134   5
  -3   4   5 24.6902  7.6709   4
  -3   4   5 31.5970  7.5307   2
   2  -4  -5 -2.3280  3.5133   3
  -2   4   5 -1.9350  4.1260   3
  -2   4   5 -7.0848  6.5422   2
  -2   4   5 0.48209 6.88998   4
  -1   4   5 0.64185 6.68159   2
  -1   4   5 -20.869   9.345   4
  -1   4   5 -1.5817  3.4702   3
   0  -4  -5 50.4842  7.3914   2
   0  -4  -5 43.3878  7.1987   4
   0   4   5 65.1968  7.9075   4
   0   4   5 58.7796  7.6873   2
   0   4   5 53.8215  4.7622   3
  -1  -4  -5 426.402  28.246   2
  -1  -4  -5 423.381  29.652   4
   1   4   5 419.225  27.977   3
   1   4   5 442.421  29.327   4
   1   4   5 436.334  27.568   2
  -2  -4  -5 413.644  25.803   2
  -2  -4  -5 439.984  32.705   4
   2   4   5 438.386  27.074   4
   2   4   5 441.458  29.543   3
   2   4   5 438.111  26.787   2
  -3  -4  -5 73.4954  8.0957   2
  -3  -4  -5 83.5498  8.0554   4
   3   4   5 58.4787  8.5860   4
  -4  -4  -5 255.326  16.433   4
   4   4   5 244.724  21.742   1
   4   4   5 300.073  20.838   2
   4   4   5 279.660  20.610   4
  -5  -4  -5 26.0568  6.7104   4
   5   4   5 29.7373  7.6368   3
   5   4   5 25.8510  7.6637   4
   5   4   5 17.5469  5.9927   1
  -6  -4  -5 34.1105  7.2378   4
  -6  -4  -5 27.9621  7.2537   2
  -6  -4  -5 17.4871 12.0853   3
   6   4   5 24.9175  8.6638   3
   6   4   5 25.9426  7.8143   1
  -7  -4  -5 10.3129  6.8001   4
  -7  -4  -5 14.2486  7.3990   2
  -7  -4  -5 14.5057 12.7869   3
   7   4   5 4.63888 6.75821   3
   7   4   5 12.7487  7.6309   1
  -8  -4  -5 -2.0462  8.2997   2
  -8  -4  -5 -3.5397 10.5899   4
   8   4   5 0.41162 7.44496   3
   8   4   5 -7.9676  8.6216   1
  -9  -4  -5 50.8865 12.6560   4
  -9  -4  -5 59.4298 10.7334   2
   9   4   5 53.0554 10.0312   3
 -10  -4  -5 254.955  39.982   3
 -11  -4  -5 -7.4033 18.1685   3
  11   4   5 14.4815 14.5797   1
  11   4   5 11.7366  8.3173   5
 -12  -4  -5 19.8144 18.9346   3
  12   4   5 18.3158 17.1892   1
 -13  -4  -5 -7.1253 27.5958   3
  13   4   5 16.3438  8.8799   5
 -14  -4  -5 35.9807 23.0825   3
  -9   5   5 10.8121 10.8502   3
  -8   5   5 -4.1375  9.7289   3
  -8   5   5  0.4988 14.8323   2
   7  -5  -5 12.2729  8.5141   3
  -7   5   5 14.2739  9.2650   3
  -7   5   5 10.3056  9.9555   2
   6  -5  -5 16.9548 10.1711   3
  -6   5   5 -0.6727  7.9640   3
  -6   5   5 11.2543  9.5533   2
  -6   5   5 -7.8205 15.4981   1
   5  -5  -5 40.4280  9.4375   3
  -5   5   5 40.0243  6.0660   5
  -5   5   5 45.1936 10.5085   3
  -5   5   5 46.2162  9.8184   2
  -5   5   5 47.6045 10.4733   4
   4  -5  -5 -5.5860  7.0532   3
  -4   5   5 4.46994 8.22793   4
  -4   5   5 14.9304  6.1061   3
  -4   5   5 2.78568 5.81092   5
  -4   5   5 2.58743 7.59083   2
   3  -5  -5 20.0434  6.1033   3
  -3   5   5 8.58554 8.08731   4
  -3   5   5 5.50966 6.05533   3
  -3   5   5 19.5586  6.3862   5
  -3   5   5 7.85519 7.46701   2
   2  -5  -5 4.97194 3.22552   3
  -2   5   5 18.7256  7.4790   4
  -2   5   5 6.56331 6.92761   2
  -2   5   5 8.96709 6.31906   5
  -2   5   5 10.3522  5.5051   3
   1  -5  -5 129.071  12.346   2
  -1   5   5 115.846  12.553   3
  -1   5   5 148.848  11.103   4
  -1   5   5 102.121  10.242   2
   0  -5  -5 14.1309  6.6281   4
   0  -5  -5 21.0434  6.7789   2
   0   5   5 17.0694 10.6343   2
  -1  -5  -5 45.9958  9.8392   2
  -1  -5  -5 34.3665  7.1236   4
   1   5   5 39.2021  7.6170   2
   1   5   5 36.3440  7.9300   4
  -2  -5  -5 578.364  42.378   4
  -2  -5  -5 601.987  42.928   2
   2   5   5 622.064  38.181   2
   2   5   5 601.548  37.176   4
   2   5   5 610.530  37.493   3
  -3  -5  -5 132.417  12.526   2
  -3  -5  -5 151.304  11.575   4
   3   5   5 141.664  14.304   4
   3   5   5 154.613  11.169   3
  -4  -5  -5 123.325  10.250   2
  -4  -5  -5 102.787   9.898   4
   4   5   5 128.968  13.117   4
   4   5   5 97.3820 11.1924   2
   4   5   5 117.302   8.793   3
  -5  -5  -5 7.70740 6.57599   4
  -5  -5  -5 18.2636  7.0069   3
  -5  -5  -5 4.62965 6.66258   2
   5   5   5 27.2021  8.4138   1
   5   5   5 12.6293  7.5249   4
   5   5   5 14.4812  6.9697   3
  -6  -5  -5 78.0884  9.0549   4
  -6  -5  -5 71.8855  8.9601   2
  -6  -5  -5 88.9666 10.2614   3
   6   5   5 72.3326  9.7155   4
   6   5   5 80.0667  8.2470   3
   6   5   5 96.3267  9.8755   1
  -7  -5  -5 18.6101 11.3975   2
  -7  -5  -5 14.1846 13.4227   3
  -7  -5  -5 6.66777 7.28671   4
   7   5   5 21.3964  9.0269   3
   7   5   5 17.7235  7.1406   1
  -8  -5  -5 55.3320 13.5472   2
  -9  -5  -5 61.3465 23.1233   3
 -10  -5  -5 -3.0788 13.9040   2
 -10  -5  -5 -34.527  24.115   3
 -11  -5  -5 -24.637  18.369   3
  11   5   5 -21.340  13.154   1
 -12  -5  -5 26.5391 19.5207   3
  12   5   5 22.2377  6.9344   5
  12   5   5  5.2791 14.9439   1
 -13  -5  -5 53.9312 27.4464   3
 -14  -5  -5 55.9260 32.4974   3
  -9   6   5 17.8018 15.5733   4
  -9   6   5 20.2469 16.4984   3
  -8   6   5 13.5085 15.0552   2
  -8   6   5 21.8694 14.4234   3
   7  -6  -5 -4.3348  7.7552   3
  -7   6   5  1.9701 10.1868   2
  -7   6   5 2.78462 8.60644   3
   6  -6  -5 37.3273 10.8173   3
  -6   6   5 56.7544 12.0002   3
  -6   6   5 31.3751 11.2535   4
  -6   6   5 34.9857 10.4815   2
   5  -6  -5 108.701  10.291   3
  -5   6   5 116.608  12.849   2
  -5   6   5 134.486  13.721   4
  -5   6   5 137.314  12.997   3
  -5   6   5 105.131  10.179   5
   4  -6  -5 161.950  11.649   3
  -4   6   5 136.750  13.553   2
  -4   6   5 174.311  13.570   3
  -4   6   5 154.123  12.699   5
  -4   6   5 154.080  14.230   4
   3  -6  -5 8.79979 4.17021   3
  -3   6   5 11.2879  6.2430   3
  -3   6   5 0.38042 7.11619   5
  -3   6   5 -4.4915  7.6699   2
  -3   6   5 29.7809 12.0223   4
   2  -6  -5 119.689   9.370   3
  -2   6   5 87.6652 10.4567   2
  -2   6   5 111.604  13.392   4
  -2   6   5 95.8771 10.2190   5
  -2   6   5 117.137   9.864   3
   1  -6  -5 6.34239 6.77459   2
  -1   6   5 28.1189 10.3139   2
  -1   6   5 18.2542  7.8201   4
  -1   6   5 8.84948 5.41919   5
   0  -6  -5 27.4458  7.3191   2
   0   6   5 47.9653 11.1979   4
   0   6   5 44.6049  8.1372   2
  -1  -6  -5 3.13374 6.61623   4
  -1  -6  -5 3.69766 6.62524   2
   1   6   5 4.63098 7.45389   4
   1   6   5  3.3089 10.0061   2
  -2  -6  -5 34.8662  7.3433   2
  -2  -6  -5 58.8532 10.1542   4
   2   6   5 43.2196  8.3459   2
   2   6   5 65.8308 11.6336   4
  -3  -6  -5 7.65997 6.56670   4
  -3  -6  -5 8.42546 9.57685   2
   3   6   5 15.7812  7.8435   4
   3   6   5 20.6456  3.0327   3
   3   6   5 21.7256 10.8845   2
  -4  -6  -5 5.36839 9.43875   2
  -4  -6  -5 -15.527   9.145   4
  -4  -6  -5 8.14981 6.44275   3
   4   6   5 -20.913  10.413   2
   4   6   5 4.96835 7.67970   4
   4   6   5 -2.0822  4.2977   3
  -5  -6  -5 49.2219 10.5270   2
  -5  -6  -5 65.8321  8.3723   4
  -5  -6  -5 47.8451  9.5247   3
   5   6   5 74.5742  8.1583   1
   5   6   5 64.0792  7.6787   3
   5   6   5 64.8627  9.4831   4
   5   6   5 51.0920  8.9207   2
  -6  -6  -5  3.9695 10.3261   2
  -6  -6  -5 8.51750 8.50218   3
  -6  -6  -5 -4.3903  6.7420   4
   6   6   5 6.88781 8.04992   4
   6   6   5 -3.4372  7.2374   3
   6   6   5 6.38477 7.94213   1
  -7  -6  -5 -21.153  13.708   3
  -7  -6  -5  0.2819 10.3191   4
  -7  -6  -5 -10.788   8.132   2
   7   6   5 -0.4909  4.9982   1
   7   6   5 4.15403 8.40074   3
  -8  -6  -5 -15.248   9.223   2
  -8  -6  -5 -10.464  11.081   4
   8   6   5 4.63479 9.78726   3
   8   6   5 2.14612 5.19187   1
  -9  -6  -5 40.7355 14.8749   2
   9   6   5 38.6433  9.2844   3
   9   6   5 26.9117  8.8467   1
 -10  -6  -5 99.4508 19.1797   3
  10   6   5 110.870  16.768   1
 -11  -6  -5 -49.110  25.590   3
  11   6   5 -3.4759 11.5824   1
 -12  -6  -5 23.7158 18.8645   3
 -13  -6  -5 37.8080 20.7145   3
 -14  -6  -5 -18.484  22.110   3
  -8   7   5 23.4129 14.3635   3
  -8   7   5  1.7069 13.7551   4
  -7   7   5 -6.7231 11.8738   4
  -7   7   5 5.15151 7.86084   3
  -7   7   5 -8.0692 14.6346   2
   6  -7  -5 15.1652  9.8682   3
  -6   7   5 20.6238 11.3004   4
  -6   7   5 20.1034 10.1580   2
  -6   7   5 3.01843 7.25837   3
   5  -7  -5 7.73457 5.66946   3
  -5   7   5 9.70620 7.23677   5
  -5   7   5 16.8975  9.0336   3
  -5   7   5  4.2921 14.4111   4
  -5   7   5 18.6337  9.8719   2
   4  -7  -5 1.88992 4.57131   3
  -4   7   5 0.40721 4.95644   3
  -4   7   5 -4.8500 13.2551   4
  -4   7   5 4.61085 9.87949   5
  -4   7   5 -15.077   8.870   2
   3  -7  -5 -0.3009  5.4759   3
  -3   7   5 -2.3880  8.3407   2
  -3   7   5 -14.404   9.009   4
  -3   7   5 -5.8963  8.0644   5
   2  -7  -5 35.8095  4.8619   3
  -2   7   5 51.7320  9.2525   5
  -2   7   5 19.8465  8.3883   2
  -2   7   5 47.9772  9.5026   4
   1  -7  -5 37.6313  8.3560   2
  -1   7   5 50.8887  8.9674   2
  -1   7   5 38.3799 11.7594   4
  -1   7   5 37.1767  9.2746   5
   0  -7  -5 61.1256 32.7041   2
   0  -7  -5 5.62810 7.22298   4
   0   7   5 -10.123   7.430   4
   0   7   5 -4.8612  7.4954   2
  -1  -7  -5 220.602  16.441   4
  -1  -7  -5 241.316  18.389   2
   1   7   5 208.847  18.574   4
   1   7   5 263.609  17.918   2
  -2  -7  -5 216.963  15.202   2
  -2  -7  -5 198.580  13.975   4
   2   7   5 167.292  14.017   2
   2   7   5 183.831  16.201   4
  -3  -7  -5 58.9355  5.4367   3
  -3  -7  -5 62.0427  8.4431   2
  -3  -7  -5 44.7378  8.2159   4
   3   7   5 42.9849 11.9243   4
   3   7   5 43.7245  8.9123   2
  -4  -7  -5 32.8238  7.7888   4
  -4  -7  -5 26.6906 10.6037   2
  -4  -7  -5 24.5005  6.3911   3
   4   7   5 51.1978 12.0459   4
   4   7   5 39.2662  4.7173   3
   4   7   5 38.1143 11.5411   2
  -5  -7  -5 18.0879  7.5630   2
  -5  -7  -5 31.4508  8.5270   3
   5   7   5 24.8259 11.5846   2
   5   7   5 25.5061  8.4856   4
  -6  -7  -5 14.9309 10.1984   4
  -6  -7  -5 -4.4293  7.9816   2
  -6  -7  -5 3.50770 7.55417   3
   6   7   5 -3.8943  7.8859   1
   6   7   5 5.25793 6.95666   3
  -7  -7  -5 30.6209 13.4632   2
   7   7   5 13.1718  8.4139   3
   7   7   5 50.8720  9.8452   4
   7   7   5 26.7331  8.2873   1
  -8  -7  -5 26.6956 17.0287   3
  -8  -7  -5 34.9697 15.7468   2
  -8  -7  -5 -3.5397  8.3725   4
   8   7   5 2.19876 6.99780   3
  -9  -7  -5 97.5509 32.4521   3
  -9  -7  -5 12.4927 10.9152   2
 -10  -7  -5 63.2670 17.9498   3
  10   7   5 68.3182 12.3262   1
 -11  -7  -5 -46.622  25.791   3
  11   7   5 -7.5389 10.6798   1
 -12  -7  -5 -24.851  25.905   3
  12   7   5  4.4291 11.5138   1
 -13  -7  -5 -5.1921 20.4979   3
  -7   8   5 26.1329 14.3693   4
  -7   8   5 18.2274 16.4426   2
  -6   8   5  5.5661 16.5675   4
  -6   8   5 -0.8445 10.5088   2
   5  -8  -5 2.38742 7.92719   3
  -5   8   5 4.95479 5.75179   5
  -5   8   5 -0.8233 10.3986   4
  -5   8   5 36.4236 14.1732   2
   4  -8  -5 -3.7915  6.3106   3
  -4   8   5 -19.062  10.077   4
  -4   8   5  2.4291 12.8622   2
   3  -8  -5 11.9515  5.2958   3
  -3   8   5 10.4485  6.3794   5
  -3   8   5 -3.1002 13.6771   4
  -3   8   5 24.6454  9.3737   2
   2  -8  -5 18.8630  4.5061   3
  -2   8   5 7.24084 9.13081   4
  -2   8   5 10.3148  6.6893   5
  -2   8   5 27.0669 12.5158   2
   1  -8  -5 67.1501  9.8224   2
  -1   8   5 86.1587 13.9989   4
  -1   8   5 75.2596 13.4191   2
  -1   8   5 64.2945  8.7846   5
   0   8   5 15.5509  8.4832   2
   0   8   5 14.8583  9.5097   5
   0   8   5 10.0589  8.3663   4
  -1  -8  -5 60.7185  9.3991   4
  -1  -8  -5 58.5730  9.1557   2
   1   8   5 45.9276  9.1407   2
   1   8   5 52.0090  9.3705   4
  -2  -8  -5 8.50728 7.28814   2
  -2  -8  -5 6.30491 7.46827   4
   2   8   5  1.1438 11.3622   2
   2   8   5 11.1817 11.9704   4
  -3  -8  -5 29.7202 10.7674   4
  -3  -8  -5 30.0616 10.8880   2
   3   8   5 29.6462  8.9265   2
   3   8   5 45.1879  9.1397   4
  -4  -8  -5 3.36114 8.00215   2
  -4  -8  -5 -4.2017  6.5161   3
  -4  -8  -5 -10.522   7.427   4
   4   8   5 5.66449 8.09243   2
   4   8   5 -2.4969  8.3068   4
  -5  -8  -5 118.719  11.154   4
  -5  -8  -5 96.1600 13.0670   3
  -5  -8  -5 95.4773 11.1404   2
   5   8   5 118.136  14.389   2
   5   8   5 120.116  14.335   4
   5   8   5 82.4008  7.7846   3
  -6  -8  -5 125.705  13.355   2
  -6  -8  -5 105.422  11.189   4
   6   8   5 116.204  13.481   2
   6   8   5 110.997   9.193   3
   6   8   5 107.945  12.215   4
  -7  -8  -5 117.696  15.357   4
  -7  -8  -5 137.046  13.480   3
  -7  -8  -5 150.238  16.435   2
   7   8   5 126.198  16.718   4
   7   8   5 101.335  10.709   3
   7   8   5 131.663  12.468   1
  -8  -8  -5 -8.1534 14.9185   2
   8   8   5 21.3881  7.4167   3
   8   8   5 5.91831 7.91036   1
  -9  -8  -5 -28.195  14.501   3
   9   8   5 2.17803 7.73961   3
   9   8   5 -0.5538  7.4884   1
 -10  -8  -5 -47.272  23.066   3
  10   8   5 -11.105   8.418   1
 -11  -8  -5 41.2075 19.0870   3
  11   8   5 55.2219 10.9060   1
 -12  -8  -5 14.0714 17.1662   3
 -13  -8  -5 35.5357 20.4758   3
  -7   9   5 -28.531  20.033   4
  -6   9   5 16.7390 15.7081   2
  -6   9   5 10.7957 13.0223   4
  -5   9   5 34.2260 12.4789   4
  -5   9   5  8.0825 10.2524   2
   4  -9  -5 -0.5010  6.0636   3
  -4   9   5 -1.6090  9.7991   5
  -4   9   5  8.1567 10.0205   2
  -4   9   5 -10.799  10.319   4
   3  -9  -5 162.770  10.656   3
  -3   9   5 143.947  15.058   4
  -3   9   5 136.542  12.237   5
  -3   9   5 172.191  17.793   2
   2  -9  -5 69.8842  6.9410   3
  -2   9   5 78.7201 11.5726   2
  -2   9   5 81.4936 15.4347   4
  -2   9   5 79.1479 11.4208   5
  -1   9   5 23.9999 13.5572   4
  -1   9   5 35.5481  8.0867   5
   0  -9  -5 28.3742  9.0247   2
   0   9   5 32.0051 11.1132   5
   0   9   5 34.8286 13.1649   2
  -1  -9  -5  1.1406 11.5347   2
  -1  -9  -5 9.07513 8.13419   4
   1   9   5 8.21338 8.86714   2
   1   9   5  2.9848 12.1031   4
   1   9   5  5.1319 10.0713   5
  -2  -9  -5 23.8793  8.9584   2
  -2  -9  -5 41.9343 12.3370   4
   2   9   5 48.8573 10.0868   4
   2   9   5 38.3349  8.2678   5
   2   9   5 29.6043  9.2841   2
  -3  -9  -5 332.608  23.530   4
  -3  -9  -5 301.355  23.111   2
   3   9   5 368.359  24.477   4
   3   9   5 319.794  21.416   2
  -4  -9  -5 11.9564  8.4325   4
  -4  -9  -5 17.9213 12.2912   2
  -4  -9  -5 11.1027  8.2065   3
   4   9   5 36.9666 12.7317   2
   4   9   5 -3.0705  8.9456   4
  -5  -9  -5 170.390  16.185   4
  -5  -9  -5 197.158  17.783   2
  -5  -9  -5 184.528  17.339   3
   5   9   5 189.028  17.628   4
   5   9   5 232.260  16.534   2
  -6  -9  -5 7.16628 9.65904   2
  -6  -9  -5 -5.2571  8.3379   4
  -6  -9  -5 25.1442 12.9004   3
   6   9   5 4.81003 9.80408   4
   6   9   5 19.4091  9.7001   2
   7   9   5 174.497  16.139   4
   7   9   5 181.462  13.635   3
   7   9   5 220.146  19.263   1
  -8  -9  -5 49.6266 17.1026   3
   8   9   5 26.8413 10.8699   4
   8   9   5 41.8951 10.6367   3
  -9  -9  -5 11.0199 19.9657   3
   9   9   5 -6.9868  7.7604   1
   9   9   5  1.8848 10.7086   3
 -10  -9  -5 61.6072 16.6421   3
  10   9   5 36.5047  8.1505   1
 -11  -9  -5  3.3458 24.8201   3
  11   9   5 -3.0631  8.9402   1
 -12  -9  -5 10.5969 24.1269   3
 -13  -9  -5 -29.225  29.123   3
  -6  10   5 64.8125 21.5471   4
  -5  10   5  0.8047 11.0443   2
  -5  10   5 10.1125 12.8914   4
  -4  10   5 -3.6336 10.4199   2
   3 -10  -5 34.1551  5.7390   3
  -3  10   5 43.4075 11.0768   2
  -3  10   5 25.5189 15.1722   4
  -2  10   5  2.5678 14.3577   2
  -2  10   5 15.7764 10.3642   4
  -1  10   5 83.8195 11.9147   2
  -1  10   5 61.7557 11.5669   4
   0  10   5 147.090  16.679   2
   0  10   5 112.396  13.717   4
  -1 -10  -5 -8.0649  8.5953   2
   1  10   5 9.99393 9.51729   4
   1  10   5 -4.7920  9.4114   2
  -2 -10  -5 -4.8294  8.5349   2
   2  10   5 -24.436  13.101   2
   2  10   5 5.36851 9.74982   4
  -3 -10  -5 7.16737 8.69749   2
   3  10   5 27.7583 14.1459   2
   3  10   5 1.11459 9.51688   4
  -4 -10  -5 181.830  15.102   3
  -4 -10  -5 152.500  16.121   2
   4  10   5 207.122  19.547   2
   4  10   5 192.512  15.812   4
  -5 -10  -5 83.7913 11.8747   2
  -5 -10  -5 71.9840 10.7066   3
   5  10   5 71.7965 11.9991   4
   5  10   5 106.080  15.626   2
  -6 -10  -5 114.737  13.098   2
   6  10   5 103.751  13.224   4
  -7 -10  -5 52.7256 14.2957   3
   7  10   5 79.1416 12.0603   4
  -8 -10  -5 -2.8501 15.0442   3
   8  10   5 13.7704 10.6768   4
   8  10   5 14.7051  6.8931   1
  -9 -10  -5  7.4347 13.0453   3
   9  10   5 3.89778 8.59082   1
   9  10   5  6.7663 10.5136   3
 -10 -10  -5 73.7215 22.4593   3
  10  10   5 44.8806  8.8352   1
 -11 -10  -5  4.0777 24.1210   3
  11  10   5 1.88857 7.33010   1
 -12 -10  -5 -7.9959 17.5194   3
 -13 -10  -5 38.3091 20.6460   3
  -5  11   5  9.9138 19.3525   4
  -4  11   5  9.9268 15.5618   2
  -4  11   5 -25.119  17.676   4
  -3  11   5 -5.3442 11.6260   4
  -3  11   5 12.9836 15.4801   2
  -2  11   5 39.8206 11.6390   4
  -1  11   5 191.456  16.166   4
  -1  11   5 122.734  17.910   2
   0  11   5 -17.947  14.113   2
   0  11   5 -4.2878 10.2166   4
   1  11   5 13.7514 14.0421   2
   1  11   5 -6.8213  9.7722   4
   2  11   5 19.5541 14.7568   4
   2  11   5 6.48480 9.91778   2
   3  11   5 31.3989 11.0210   2
   3  11   5 18.2448 10.6291   4
   4  11   5 69.8502 11.8859   4
  -5 -11  -5 85.6610 10.4696   3
   5  11   5 79.2989 16.0619   2
   5  11   5 76.6068 12.8318   4
  -6 -11  -5 16.9283  9.4172   3
   6  11   5 -0.2159  9.8514   2
   6  11   5 -10.088   9.754   4
  -7 -11  -5  4.1621 11.4406   3
   7  11   5 19.4744 14.7829   4
  -8 -11  -5 24.8157 14.3886   3
   8  11   5 30.9278 15.6283   4
  -9 -11  -5 11.2052 12.7673   3
   9  11   5 3.49347 9.18647   1
 -10 -11  -5 -13.369  19.659   3
  10  11   5 -1.2694  5.4830   1
 -11 -11  -5 84.0783 18.3360   3
 -12 -11  -5 -11.809  18.277   3
  -4  12   5 142.143  18.205   4
  -3  12   5  8.8384 11.2355   2
  -3  12   5 17.3055 13.1320   4
  -2  12   5 -6.3472 10.2539   2
  -2  12   5 16.9039 11.8876   4
  -1  12   5 43.6739 12.5748   4
  -1  12   5 50.6953 11.7996   2
   0  12   5 -27.539  14.858   2
   0  12   5  4.4646 14.9530   4
   1  12   5  0.4778 10.3523   4
   1  12   5  2.5091 14.4111   2
   2  12   5 21.1689 10.9853   4
   2  12   5  9.3766 10.0890   2
   3  12   5 63.9372 12.0720   2
   3  12   5 49.6260 15.8262   4
   4  12   5 15.9679 10.4794   4
   4  12   5 30.3442 10.8463   2
  -5 -12  -5 26.7116  6.8375   3
   5  12   5 28.3335 10.9556   2
  -6 -12  -5 11.3757  9.6102   3
   6  12   5  8.3880 14.8497   4
  -7 -12  -5 12.0646 10.6414   3
   7  12   5 23.8999 11.4505   4
  -8 -12  -5 29.5980 13.9793   3
   8  12   5 32.9786 12.0004   4
  -9 -12  -5 13.6020 11.2201   3
   9  12   5 1.78933 7.53801   1
 -10 -12  -5 -13.306  19.645   3
  10  12   5 7.26076 5.96655   1
 -11 -12  -5 -3.7346 16.5948   3
 -12 -12  -5 -18.975  17.151   3
  -3  13   5 11.8918 13.3962   4
  -2  13   5 38.3416 19.3406   4
  -1  13   5 13.1657 10.5761   2
  -1  13   5 12.4173 12.6625   4
   0  13   5 -13.318  14.813   2
   0  13   5 34.3395 17.1027   4
   1  13   5  5.1610 16.4893   4
   1  13   5  1.9355 14.4366   2
   2  13   5  9.1153 15.7992   4
   2  13   5 36.6039 15.8413   2
   3  13   5 -13.131  15.369   2
   3  13   5  5.1898 11.3838   4
   4  13   5 -3.9190 10.5263   2
   4  13   5  0.4351 10.7211   4
  -5 -13  -5 16.7982  6.1063   3
   5  13   5 18.1234 11.5300   4
   5  13   5 13.0347 16.0031   2
  -6 -13  -5 10.8824  9.4681   3
   6  13   5 -7.2208 10.6771   2
   6  13   5  1.2753 10.6781   4
  -7 -13  -5 -15.454  10.382   3
   7  13   5 -5.2283 11.7673   4
  -8 -13  -5 28.8253 13.1395   3
   8  13   5  7.1053 12.3201   4
  -9 -13  -5 25.4623 17.6077   3
   9  13   5 0.64658 8.51563   1
   9  13   5  3.0648 13.9866   4
 -10 -13  -5 35.8999 19.2011   3
 -11 -13  -5 51.6249 21.4714   3
  -1  14   5  8.0679 14.0080   4
   0  14   5 22.5796 15.3012   2
   0  14   5 15.2927 19.4109   4
   1  14   5 21.8261 14.7907   4
   1  14   5 37.6930 15.9436   2
   2  14   5 -11.418  10.630   2
   2  14   5 -1.6870 12.7049   4
   3  14   5 51.7409 13.9955   4
   3  14   5 33.1341 11.2856   2
   4  14   5 -3.8148 17.5639   4
   4  14   5 -2.5433 15.3544   2
   5  14   5  6.1525 14.9220   2
   5  14   5  1.9934 12.4714   4
   6  14   5 18.8181 10.8080   2
   6  14   5 26.8140 12.9333   4
   7  14   5 10.1167 10.8006   2
   7  14   5 17.5193 18.6645   4
   8  14   5 17.7178 14.8123   4
   9  14   5 7.95928 6.26037   1
   1  15   5 21.4754 14.9833   4
   2  15   5 14.5137 14.8411   4
   3  15   5 -9.0217 14.3157   4
   4  15   5 -8.6229 13.8799   4
   5  15   5 27.4019 14.9201   4
   6  15   5 15.7584 14.2030   4
   7  15   5 24.1902 20.7733   4
   8  15   5 -24.541  14.648   4
  -5 -15   6  7.3398 14.5661   3
   4  15  -6 13.5835  9.6590   4
  -4 -15   6  0.8555 13.6553   3
   3  15  -6 8.89544 9.05432   4
  -3 -15   6 16.6068 16.9434   3
   2  15  -6 -19.408   8.801   4
   1  15  -6  1.5721 13.5422   4
   0  15  -6 -7.7641 13.2023   4
  -7 -14   6 14.0898 20.5837   3
  -6 -14   6 -9.0287 19.8756   3
  -5 -14   6  2.7352 13.4606   3
   4  14  -6 -11.838   9.114   4
  -4 -14   6  4.0005 12.3362   3
   3  14  -6 10.4226  8.6511   4
  -3 -14   6  6.9773 11.9729   3
   2  14  -6 13.6825  8.7801   4
   1  14  -6  5.5183 10.2113   2
   1  14  -6 5.11366 8.68451   4
   0  14  -6 -29.179  14.220   2
   0  14  -6 0.60233 9.07715   4
   0 -14   6 -9.3563 15.2497   5
  -1  14  -6 32.9986 14.7256   2
  -2  14  -6  6.1758 14.1368   4
   2 -14   6 -0.7796 15.0549   5
  -3  14  -6 -6.6300 13.8916   4
   3 -14   6 -13.428  14.636   5
  -8 -13   6  2.2006 15.2849   3
  -7 -13   6 -1.0338 14.3813   3
  -6 -13   6 -1.6168 12.6587   3
  -5 -13   6 27.0603 12.7022   3
   4  13  -6 19.8716 10.3193   1
  -4 -13   6 34.9181 16.8383   3
   3  13  -6 55.1779 12.6182   1
   3  13  -6 41.6391 11.8951   4
  -3 -13   6 57.4652 12.8998   3
   2  13  -6 6.66095 7.74662   4
  -2 -13   6 -10.768  11.701   5
  -2 -13   6  9.6071 10.1280   2
   1  13  -6 15.5318 11.3857   4
   1  13  -6 -1.9188  9.1397   2
  -1 -13   6 14.1293 10.4388   2
  -1 -13   6  1.1700 11.3826   5
   0  13  -6 8.56650 9.28656   2
   0  13  -6 -10.212   7.920   4
   0 -13   6 -4.6598 16.7496   5
   0 -13   6 9.22882 7.72524   2
  -1  13  -6 37.4744 13.8246   2
  -1  13  -6 37.7277  9.8980   4
   1 -13   6 37.3220 13.2305   5
  -2  13  -6 22.9406 10.1520   2
   2 -13   6 18.7906 13.7605   5
  -3  13  -6 60.5013 11.5581   4
  -3  13  -6 38.3240 15.0698   2
   3 -13   6 80.2060 15.3530   5
  -4  13  -6 21.5882 10.8602   4
   4 -13   6 -8.9266 14.1384   5
  -9 -12   6 -5.1426 15.0850   3
  -8 -12   6 13.1915 14.3861   3
  -7 -12   6 33.5731 14.4122   3
  -6 -12   6 31.6374 13.5930   3
   5  12  -6 24.7153  8.5926   1
  -5 -12   6 15.6421  7.6122   4
  -5 -12   6 16.2229 16.7810   3
   4  12  -6  9.7393 10.5262   1
   4  12  -6 17.4956  7.9137   4
  -4 -12   6 19.3946  9.8706   4
  -4 -12   6 5.74298 8.47860   2
  -4 -12   6  6.3452 11.2487   3
   3  12  -6 50.5913 11.3204   4
   3  12  -6 40.4233 12.6531   1
  -3 -12   6 37.2613 11.4262   5
  -3 -12   6 40.7415 10.3031   4
  -3 -12   6 45.7778  8.8933   2
   2  12  -6  5.3124 12.5340   1
  -2 -12   6 -2.6267  9.9495   2
  -2 -12   6 12.9470 10.0557   5
  -2 -12   6 11.8649  9.2716   4
   1  12  -6 41.2685 11.1414   4
   1  12  -6 51.6603 10.0958   2
  -1 -12   6 59.3944 11.7455   5
  -1 -12   6 28.3090  7.6783   2
   0  12  -6 20.9157 10.5761   4
   0  12  -6 2.88965 9.05897   2
   0 -12   6 25.4637 11.1341   5
   0 -12   6 16.9384  7.0043   2
  -1  12  -6 20.2624  8.4639   4
  -1  12  -6 12.5400  9.0950   2
   1 -12   6 29.8495  9.6152   2
   1 -12   6 30.5541 11.3317   5
  -2  12  -6 12.7822  7.8863   4
  -2  12  -6 18.0970  9.7439   2
   2 -12   6 36.4942 16.2481   5
   2 -12   6 4.07058 6.68521   2
  -3  12  -6 27.9698 11.7099   4
   3 -12   6  9.7774 11.2683   5
  -4  12  -6 9.77102 9.05706   2
  -4  12  -6 -1.0766  8.8087   4
   4 -12   6 -2.6083 12.0346   5
  -5  12  -6 21.0931 14.7563   4
  -5  12  -6 8.46758 9.56747   2
   5 -12   6 36.4386 18.9310   5
  -6  12  -6  0.0247 11.4828   4
   6 -12   6 -17.221  13.077   5
  -9 -11   6  1.7000 20.6282   3
  -8 -11   6 -29.150  14.674   3
  -7 -11   6 -1.1557 13.0235   3
  -6 -11   6 26.2164 13.3013   3
  -6 -11   6 14.3912 10.2960   4
   5  11  -6 9.83026 7.07952   1
  -5 -11   6 24.7533  9.4801   4
  -5 -11   6 15.1999  8.3999   2
   4  11  -6 20.6906  9.2960   1
  -4 -11   6 -0.6967 10.8474   3
  -4 -11   6 17.6568 11.1312   2
   3  11  -6 115.256  14.172   1
   3  11  -6 97.2124 12.0578   4
  -3 -11   6 107.988  14.319   3
  -3 -11   6 111.728  11.841   4
  -3 -11   6 125.494  13.227   5
  -3 -11   6 108.173  10.989   2
   2  11  -6 26.7133  9.7473   1
   2  11  -6 11.7788  9.3323   4
  -2 -11   6 10.0637  9.7527   5
  -2 -11   6 10.4551  8.5956   4
  -2 -11   6 21.3455  9.6289   2
   1  11  -6 58.0012  9.0213   2
   1  11  -6 49.6329 14.3397   1
   1  11  -6 61.3238 10.2921   4
  -1 -11   6 50.8697 14.8223   5
  -1 -11   6 48.5672 10.5717   2
   0  11  -6  7.0737 11.0279   2
   0  11  -6 5.07661 9.71504   1
   0  11  -6 11.2457  6.8896   4
   0 -11   6 12.7539  8.9406   2
   0 -11   6 31.1327 10.6369   5
  -1  11  -6 -1.0123 10.7800   2
  -1  11  -6 -1.4839  9.9520   4
   1 -11   6 0.47067 8.11347   2
   1 -11   6  9.8253 10.3529   5
  -2  11  -6 -4.2521  6.9574   4
  -2  11  -6 -0.5466  7.8621   2
   2 -11   6  0.3660 10.4472   5
  -3  11  -6 69.5853  9.4019   4
  -3  11  -6 53.8463 10.1862   2
   3 -11   6 46.5030 16.5345   5
  -4  11  -6 -0.5981 11.1390   4
  -4  11  -6  1.2535 12.4593   2
   4 -11   6  4.6510 15.4130   5
  -5  11  -6  2.9188 12.1536   4
  -5  11  -6 -21.805  12.706   2
   5 -11   6  7.0660 11.2035   5
  -6  11  -6 19.3490 13.8499   2
  -6  11  -6 -7.5183  9.9997   4
   6 -11   6 -20.126  11.822   5
  -7  11  -6 25.9749 12.6193   4
   7 -11   6 30.9435 13.1874   5
 -10 -10   6 -23.671  23.308   3
  -9 -10   6 18.2476 21.1164   3
   8  10  -6 -2.7473  8.4575   5
  -8 -10   6 -16.810  19.652   3
   7  10  -6 38.4467 10.3155   5
  -7 -10   6 21.3844 12.9461   3
   6  10  -6 -1.3795  4.0328   1
   6  10  -6 -0.1225  7.2010   5
  -6 -10   6  0.1272 12.3162   3
  -6 -10   6 15.7466  9.3062   4
  -6 -10   6 4.18866 8.69743   2
   5  10  -6 7.60291 5.81735   1
  -5 -10   6 10.8319  7.9213   2
  -5 -10   6 -4.0463 11.1424   3
  -5 -10   6 7.37442 8.76607   4
   4  10  -6 5.60762 5.84380   1
  -4 -10   6 5.10571 8.78794   5
  -4 -10   6 3.41394 6.08692   4
  -4 -10   6 17.3038 15.3647   3
  -4 -10   6 -0.7876  7.2029   2
   3  10  -6 53.0936  9.7315   4
  -3 -10   6 42.2898 11.6284   3
  -3 -10   6 45.5253 11.9607   2
  -3 -10   6 42.9951  9.9042   5
  -3 -10   6 60.9620 10.7931   4
   2  10  -6 -5.2727  5.9536   4
  -2 -10   6 -13.156  12.917   5
  -2 -10   6 15.8278  9.3403   2
   1  10  -6 12.2405  8.4340   4
  -1 -10   6 -17.058   9.453   5
  -1 -10   6 6.96251 5.59184   4
  -1 -10   6 8.18803 8.55352   2
   0  10  -6 9.63098 6.19942   4
   0 -10   6  3.6716 13.6500   5
   0 -10   6 4.30625 8.29245   2
  -1  10  -6 17.7689  9.4408   4
  -1  10  -6 21.2832  7.5359   2
   1 -10   6 35.6883  8.5815   2
   1 -10   6 50.1985 14.3213   5
  -2  10  -6  7.0882 10.1054   2
  -2  10  -6 8.75915 9.53468   4
   2 -10   6 5.21485 5.76520   2
   2 -10   6 -10.805  10.184   5
  -3  10  -6 81.6319 11.5487   4
  -3  10  -6 57.1174  9.1270   2
   3 -10   6 66.4093 11.9689   5
  -4  10  -6 5.02611 7.75998   2
   4 -10   6  2.0195 10.0132   5
  -5  10  -6  2.8190 11.2642   4
  -5  10  -6 -7.7336 11.6605   2
   5 -10   6 -1.7450 10.1334   5
  -6  10  -6  1.5709 11.9586   2
  -6  10  -6 12.6491  9.0609   4
   6 -10   6  7.7872 14.8034   5
  -7  10  -6 22.6261 11.0772   4
  -7  10  -6 21.6396 13.4637   2
   7 -10   6  0.7093 11.3981   5
  -8  10  -6 -0.4006 12.5623   4
   8 -10   6 14.4058 12.0998   5
 -10  -9   6 14.9906 16.1338   3
  -9  -9   6 24.9865 15.5139   3
   8   9  -6 -0.0489  6.5642   5
  -8  -9   6 -10.413  13.850   3
   7   9  -6 2.45725 6.14982   5
  -7  -9   6 -0.9109 17.2525   3
  -7  -9   6 3.52362 9.91964   4
   6   9  -6 8.91491 6.47732   5
  -6  -9   6 31.7125  9.3879   4
  -6  -9   6 14.8585  8.2767   2
  -6  -9   6 19.4870 12.5784   3
   5   9  -6 4.84991 5.85343   1
   5   9  -6 -11.076   6.846   5
  -5  -9   6 -12.883  10.133   2
  -5  -9   6 23.7314 16.0888   3
  -5  -9   6 1.06254 8.17947   4
   4   9  -6 26.6164  5.5809   1
   4   9  -6 39.0649 10.3510   5
  -4  -9   6 34.0094  8.6090   5
  -4  -9   6 38.6898 15.0640   3
  -4  -9   6 25.0746  6.3208   4
  -4  -9   6 36.5512  7.6578   2
   3   9  -6 -16.348   9.062   1
   3   9  -6 -2.7465  7.0216   5
  -3  -9   6 -6.6671  7.4658   4
  -3  -9   6 9.71194 8.71738   2
  -3  -9   6 3.99200 8.06862   5
   2   9  -6 4.18451 7.40084   4
   2   9  -6 3.57074 7.33014   5
  -2  -9   6 21.1352  8.9437   5
   1   9  -6 33.2028  8.3798   5
   1   9  -6 38.7380  6.0860   4
  -1  -9   6 33.0624  8.3433   2
  -1  -9   6 24.4436  7.4982   4
   0   9  -6 11.9098  7.6645   4
   0   9  -6  4.2108 10.4660   5
   0  -9   6 5.73933 7.46234   2
   0  -9   6 1.95041 8.83239   5
  -1   9  -6 3.51390 7.79584   4
  -1   9  -6 14.1250  9.0013   2
   1  -9   6 -0.3754  8.7090   5
   1  -9   6 2.38328 5.03856   2
  -2   9  -6 20.5840  9.1070   2
  -2   9  -6 -20.138  16.556   1
   2  -9   6  4.7604 13.2763   5
  -3   9  -6 -1.7302  9.4143   4
  -3   9  -6 7.25243 8.99635   2
   3  -9   6 7.89370 9.35192   5
  -4   9  -6 230.244  17.052   4
  -4   9  -6 222.010  16.479   2
   4  -9   6 200.685  16.996   5
  -5   9  -6 81.9087 12.8905   4
  -5   9  -6 83.6023 12.6360   2
   5  -9   6 91.9626 15.4145   5
  -6   9  -6 -3.8633 11.0119   2
  -6   9  -6 -5.5753  8.4077   4
   6  -9   6  4.4675 13.7264   5
  -7   9  -6 8.88397 9.43969   4
  -7   9  -6 7.48068 8.49584   2
   7  -9   6 -6.1122 13.7686   5
  -8   9  -6 25.7809 11.3269   4
  -8   9  -6 1.39778 9.33425   2
   8  -9   6 10.1212 11.2067   5
  -9   9  -6 34.5732 17.7078   4
   9  -9   6 -14.614  10.833   5
 -11  -8   6 10.5081 26.3369   3
 -10  -8   6 16.0772 22.3222   3
  -9  -8   6 25.7248 20.5662   3
  -8  -8   6 70.0884 15.3675   3
   7   8  -6 17.4167  5.9988   5
  -7  -8   6 19.1616  7.3594   4
  -7  -8   6 21.9741 13.0345   3
  -7  -8   6 27.7918  8.9106   2
   6   8  -6 7.45665 5.86433   5
  -6  -8   6 14.8677  6.4545   4
  -6  -8   6 17.1100 16.6119   3
  -6  -8   6 16.0038 10.7442   2
   5   8  -6 28.2188  8.7321   5
  -5  -8   6 16.1313  5.7777   4
  -5  -8   6 29.6974 10.3703   2
  -5  -8   6 29.1856 15.7428   3
   4   8  -6 120.789  10.315   5
   4   8  -6 106.201   8.541   1
  -4  -8   6 131.821  10.998   5
  -4  -8   6 138.748  11.315   4
  -4  -8   6 94.5942 17.0631   3
  -4  -8   6 95.4243 10.7190   2
   3   8  -6 33.7813  7.0363   5
   3   8  -6 16.6950  7.7210   1
  -3  -8   6 25.5940 10.9743   5
  -3  -8   6 28.6131  8.4137   2
  -3  -8   6 17.9610  7.1622   4
   2   8  -6 -2.8424  6.5659   4
   2   8  -6 7.12543 9.54671   5
  -2  -8   6 3.57669 9.68063   1
  -2  -8   6 3.43049 4.30336   4
  -2  -8   6 -16.190  10.849   5
  -2  -8   6 -5.1135  5.1536   2
   1   8  -6 229.360  20.541   5
   1   8  -6 233.118  14.318   4
   1   8  -6 264.475  20.239   1
  -1  -8   6 181.920  16.485   4
  -1  -8   6 235.606  16.226   2
  -1  -8   6 207.766  18.481   1
  -1  -8   6 227.401  16.454   5
   0   8  -6 19.1576  7.6848   2
   0   8  -6 5.07268 7.06534   5
   0   8  -6 8.47692 4.66098   4
   0  -8   6 5.52626 6.15170   2
   0  -8   6 3.95289 8.14658   5
   0  -8   6 -11.952  13.726   1
  -1   8  -6 34.3462  8.1304   2
  -1   8  -6 21.7435  5.2542   4
  -1   8  -6 15.0399  7.8006   5
   1  -8   6 13.2361  6.6656   2
   1  -8   6 29.5394  9.0340   5
  -2   8  -6 6.66121 7.85509   2
  -2   8  -6 13.8202  7.9542   5
  -2   8  -6 11.2615  7.5918   4
   2  -8   6 -8.5818 13.1111   5
   2  -8   6 1.55842 6.45897   2
  -3   8  -6 11.0677  5.8187   2
  -3   8  -6 10.5165  8.4841   4
  -3   8  -6  0.6016 10.7816   5
   3  -8   6 3.01117 8.82768   5
  -4   8  -6 -8.3944  9.3235   4
  -4   8  -6 -5.0974  8.6067   2
   4  -8   6 -9.1562 14.2652   3
   4  -8   6 3.66335 8.91150   5
  -5   8  -6 4.60789 9.18664   2
  -5   8  -6 1.75683 7.40744   4
   5  -8   6 -19.124  13.131   5
  -6   8  -6 -7.4987 10.1037   2
  -6   8  -6 -2.4679 11.7468   4
   6  -8   6 -9.2497 12.7767   5
  -7   8  -6  6.3890 10.9276   2
  -7   8  -6 -12.514  12.322   4
   7  -8   6 23.8382 13.0394   5
  -8   8  -6 13.0492 12.5617   2
   8  -8   6 13.7244  9.5286   5
  -9   8  -6 13.5072 10.6355   2
[truncated: 477,317 more chars]
