# Supplementary material for: N-[2-(2,2-Di­methyl­propanamido)­pyrimidin-4-yl]-2,2-di­methyl­propanamide n-hexane 0.25-solvate hemihydrate
Source: Acta Crystallogr Sect E Struct Rep Online. 2013 Oct 5;69(Pt 11):o1617–8. doi: 10.1107/S160053681302713X (PMC3884292; doi:10.1107/S160053681302713X)
Supplement: Supplementary file 2 [file e-69-o1617-Isup2.hkl]

#
# h,k,l, Fc-squared, Fo-squared, sigma(Fo-squared), status flag
#
data_I
_shelx_title ' comp2'
_shelx_refln_list_code          4
_shelx_F_calc_maximum      184.22
_exptl_crystal_F_000       670.00
_reflns_d_resolution_high  0.8332

loop_
 _space_group_symop_operation_xyz
 'x, y, z'
 '-x, -y, -z'

_cell_length_a    10.6055
_cell_length_b    12.2181
_cell_length_c    14.9774
_cell_angle_alpha  88.060
_cell_angle_beta   73.093
_cell_angle_gamma  74.179

_shelx_F_squared_multiplier     1.000

loop_
 _refln_index_h
 _refln_index_k
 _refln_index_l
 _refln_F_squared_calc
 _refln_F_squared_meas
 _refln_F_squared_sigma
 _refln_observed_status
   2   0   0       1963.86       1712.32        57.64 o
   3   0   0       9160.80       8729.11       319.82 o
   4   0   0        256.14        214.83        17.01 o
   5   0   0         37.24        -18.14        23.70 o
   6   0   0        180.46        173.16        26.34 o
   7   0   0        552.37        627.94        25.14 o
   8   0   0         23.17         51.62        20.74 o
   9   0   0         14.40        -20.02        49.52 o
  10   0   0         66.95        163.99        73.62 o
  11   0   0         37.36         32.59        82.45 o
 -11   1   0          7.33          5.14        56.88 o
 -10   1   0         68.29         45.92        25.07 o
  -9   1   0         86.20        144.49        36.00 o
  -8   1   0        229.45        290.67        27.35 o
  -7   1   0         20.85         12.45         9.59 o
  -6   1   0         56.69         56.73        10.36 o
  -5   1   0        130.60        153.99        36.67 o
  -4   1   0       1930.09       1967.56        61.01 o
  -3   1   0       4983.43       4630.28       129.66 o
  -2   1   0         14.55         48.27         7.87 o
  -1   1   0          0.02         24.28        10.26 o
   2   1   0       3110.09       3071.90       120.49 o
   3   1   0        960.21       1047.62        34.52 o
   4   1   0        379.67        285.73        13.76 o
   5   1   0         26.24         12.56         9.29 o
   6   1   0         65.32         25.08        14.94 o
   7   1   0        442.77        476.71        28.16 o
   8   1   0        873.39        872.43        33.81 o
   9   1   0        188.50        174.96        12.52 o
  10   1   0         21.40         23.82        14.16 o
  11   1   0         13.52         10.82        55.71 o
 -11   2   0         35.73         52.63        53.99 o
 -10   2   0         64.71         32.07        51.95 o
  -9   2   0          2.07         -2.12        30.21 o
  -8   2   0         89.32        203.44        48.30 o
  -7   2   0          8.93          3.65        15.70 o
  -6   2   0         38.19        -21.40        23.48 o
  -5   2   0        131.87        127.92         9.35 o
  -4   2   0       7455.50       7565.40       316.69 o
  -3   2   0        315.61        278.97        12.47 o
  -2   2   0         47.48         48.22         8.31 o
  -1   2   0       6210.43       5958.87       161.75 o
   0   2   0       1125.49       1195.77        30.97 o
   1   2   0       3918.09       3829.57       105.17 o
   2   2   0         11.85         56.43        10.90 o
   3   2   0       1027.76        901.95        45.05 o
   4   2   0         13.42         35.03         9.82 o
   5   2   0       1365.59       1180.27        52.69 o
   6   2   0         13.26         22.85         9.58 o
   7   2   0          0.20         -0.86         7.53 o
   8   2   0       1349.72       1330.94        49.59 o
   9   2   0          0.75         -3.92         8.61 o
  10   2   0         12.69         26.12        49.86 o
  11   2   0         36.35        -44.92        54.05 o
  12   2   0         16.42        -75.40        57.09 o
 -10   3   0          1.61         53.92        34.00 o
  -9   3   0          1.04          5.67        33.78 o
  -8   3   0         44.92          3.56        38.73 o
  -7   3   0          8.86        -15.12        12.65 o
  -6   3   0          3.29         33.91        18.77 o
  -5   3   0        264.32        297.60        19.90 o
  -4   3   0         22.12          4.52        12.92 o
  -3   3   0       1559.23       1564.55        77.31 o
  -2   3   0        994.15        995.09        27.38 o
  -1   3   0        599.96        522.15        16.45 o
   0   3   0         83.86        145.44        13.03 o
   1   3   0        632.71        621.16        19.18 o
   2   3   0        224.89        202.92        11.36 o
   3   3   0       1031.79       1067.12        40.13 o
   4   3   0       1405.58       1493.29        57.31 o
   5   3   0         22.59        194.23        44.89 o
   6   3   0        579.98        547.70        34.64 o
   7   3   0        174.07        184.28        18.87 o
   8   3   0        101.26         70.97        16.16 o
   9   3   0        958.41        953.12        53.04 o
  10   3   0          7.36          2.82        16.85 o
  11   3   0         44.47        -22.12        75.62 o
  12   3   0          1.31         10.43        62.39 o
 -10   4   0          3.86        -29.84        28.81 o
  -9   4   0         11.84        -27.04        33.97 o
  -8   4   0          8.63         -7.89        30.03 o
  -7   4   0          5.02        -23.46        18.06 o
  -6   4   0         19.81         26.07        10.59 o
  -5   4   0        493.00        495.65        17.26 o
  -4   4   0          8.15          1.62        14.58 o
  -3   4   0         29.77         27.94        13.33 o
  -2   4   0         43.56         49.16        19.18 o
  -1   4   0         81.32         60.43         9.18 o
   0   4   0          0.00        -14.39         9.59 o
   1   4   0       4842.90       4808.74       127.92 o
   2   4   0        598.85        677.61        19.78 o
   3   4   0       3521.37       3457.80        96.69 o
   4   4   0        507.86        472.19        17.54 o
   5   4   0        610.06        591.22        27.27 o
   6   4   0        584.91        570.66        26.60 o
   7   4   0          9.31          8.46        14.37 o
   8   4   0         42.65         61.03        30.76 o
   9   4   0        236.84        215.10        40.01 o
  10   4   0        270.47        237.05        28.40 o
  11   4   0          1.26         64.46        77.94 o
  12   4   0          9.58         93.08        60.99 o
  -9   5   0          2.29        -21.05        29.45 o
  -8   5   0         28.50         35.78        15.96 o
  -7   5   0         21.86         11.61        16.38 o
  -6   5   0        111.00         97.77        11.45 o
  -5   5   0        364.87        397.90        23.21 o
  -4   5   0        526.20        552.93        19.05 o
  -3   5   0          8.03          0.15        11.78 o
  -2   5   0        297.07        239.95        25.70 o
  -1   5   0         11.05         -0.03        16.50 o
   0   5   0       2653.45       2680.12        63.14 o
   1   5   0        223.39        215.05        15.50 o
   2   5   0        120.91        121.11        11.60 o
   3   5   0         69.35         54.42        11.27 o
   4   5   0       1019.78       1150.27        38.97 o
   5   5   0       1467.32       1615.25        42.20 o
   6   5   0        174.95        195.53        17.93 o
   7   5   0        219.47        206.01        24.11 o
   8   5   0         31.22         37.48        12.72 o
   9   5   0        130.03          7.32        65.29 o
  10   5   0        172.02        202.41        47.73 o
  11   5   0         23.18         32.95        66.61 o
  12   5   0          4.91        -81.17        62.71 o
  -9   6   0         22.32         -4.54        34.94 o
  -8   6   0         45.05          7.17        14.89 o
  -7   6   0          0.87         11.93        17.01 o
  -6   6   0          8.98        -20.14        13.42 o
  -5   6   0         13.78         -5.61        21.07 o
  -4   6   0       1363.00       1469.49        47.43 o
  -3   6   0        498.82        490.00        16.99 o
  -2   6   0          8.42         -0.34        10.85 o
  -1   6   0        120.20        147.11        13.90 o
   0   6   0         44.56         33.98        10.88 o
   1   6   0       1319.21       1255.38        36.38 o
   2   6   0          0.00         -8.42        14.18 o
   3   6   0        127.90         46.91        17.42 o
   4   6   0        215.63        238.70        21.30 o
   5   6   0        573.01        658.60        24.70 o
   6   6   0          0.10         -1.74         5.48 o
   7   6   0          2.01          0.14        11.97 o
   8   6   0          8.82          1.03        18.67 o
   9   6   0         99.42        111.99        26.09 o
  10   6   0          1.47        -10.04        24.78 o
  11   6   0          2.61        -17.14        21.60 o
  12   6   0         19.11        -28.32        59.24 o
  -8   7   0        391.62        472.65        50.80 o
  -7   7   0        152.52        175.78        22.92 o
  -6   7   0         19.93         39.83        12.61 o
  -5   7   0        340.45        342.24        23.70 o
  -4   7   0       1245.79       1197.29        37.93 o
  -3   7   0         78.75         88.70        11.34 o
  -2   7   0        401.31        394.64        14.70 o
  -1   7   0        103.93        112.66        10.55 o
   0   7   0        388.36        432.74        17.08 o
   1   7   0        152.44        152.44        15.73 o
   2   7   0        109.84        150.62        14.28 o
   3   7   0        657.23        677.81        21.63 o
   4   7   0        487.90        487.81        18.47 o
   5   7   0          2.20          0.82        11.52 o
   6   7   0          0.00        -12.19         8.13 o
   7   7   0         54.79         55.04        11.42 o
   8   7   0         86.26        133.15        27.32 o
   9   7   0         76.80         30.99        19.97 o
  10   7   0        222.13        209.62        26.48 o
  11   7   0          7.49         -2.95        77.24 o
  -7   8   0          3.99        -13.46        22.14 o
  -6   8   0         28.73         56.09        17.88 o
  -5   8   0         14.03         10.25        17.34 o
  -4   8   0         60.71         52.07        15.40 o
  -3   8   0         31.70         38.39        11.88 o
  -2   8   0         51.39         31.03        12.43 o
  -1   8   0         14.11          9.18        11.66 o
   0   8   0        174.79        182.42        14.68 o
   1   8   0        160.44        202.34        12.32 o
   2   8   0        201.61        201.39        12.21 o
   3   8   0        168.32        146.12        12.22 o
   4   8   0        148.12        169.21        12.52 o
   5   8   0         33.12         37.01        11.53 o
   6   8   0         13.91         19.27        15.84 o
   7   8   0          8.49          1.34         9.85 o
   8   8   0          5.73          9.19        15.26 o
   9   8   0         32.44         36.81        21.54 o
  10   8   0         93.13        100.93        28.76 o
  11   8   0          0.42        -53.47        55.24 o
  -7   9   0         12.00         45.71        39.92 o
  -6   9   0          0.89         29.18        19.12 o
  -5   9   0        119.61        119.00        18.90 o
  -4   9   0        258.00        225.73        20.29 o
  -3   9   0        572.44        550.18        24.32 o
  -2   9   0          5.63          6.78        13.64 o
  -1   9   0        257.13        282.11        17.03 o
   0   9   0        465.55        513.74        39.51 o
   1   9   0         77.41        100.36        12.55 o
   2   9   0          0.57        -18.55        12.37 o
   3   9   0        877.88        909.05        23.94 o
   4   9   0         11.40          4.63        12.34 o
   5   9   0         94.02        148.18        14.86 o
   6   9   0       1389.32       1328.80        48.91 o
   7   9   0        260.33        275.95        19.49 o
   8   9   0        421.86        432.16        33.31 o
   9   9   0         68.57         25.70        40.22 o
  10   9   0         45.38         30.38        21.30 o
  11   9   0          4.45        106.91        81.21 o
  -6  10   0          7.00        -38.92        31.37 o
  -5  10   0         44.37         43.26        18.98 o
  -4  10   0         90.63        106.51        20.49 o
  -3  10   0         30.55         49.91        18.76 o
  -2  10   0         37.17         49.21        21.19 o
  -1  10   0        115.20         91.23        22.47 o
   0  10   0          1.52         12.77        13.65 o
   1  10   0         20.43         32.00        12.19 o
   2  10   0        420.25        452.27        21.16 o
   3  10   0        106.03         87.87        18.62 o
   4  10   0        185.27        171.25        19.38 o
   5  10   0        724.05        730.83        25.17 o
   6  10   0        334.43        338.58        19.16 o
   7  10   0         51.87         26.29        37.11 o
   8  10   0         59.29         78.92        13.04 o
   9  10   0          0.05         31.80        23.08 o
  10  10   0         45.33        136.36        78.76 o
  -5  11   0          5.07        -40.57        30.14 o
  -4  11   0          0.78        -22.12        18.46 o
  -3  11   0        139.03        135.85        22.78 o
  -2  11   0        781.08        880.30        51.27 o
  -1  11   0         95.17         98.38        17.77 o
   0  11   0         35.63         27.41        20.94 o
   1  11   0         48.93         71.91        26.26 o
   2  11   0         75.51         46.49        13.62 o
   3  11   0        224.44        212.50        22.78 o
   4  11   0          5.04          4.63        16.81 o
   5  11   0         27.40          5.63        16.17 o
   6  11   0        414.53        442.07        34.10 o
   7  11   0          5.41         25.15        22.20 o
   8  11   0         64.84         76.20        23.14 o
   9  11   0        174.85        275.90        68.24 o
  10  11   0          5.42         12.88        53.93 o
  -3  12   0         12.78         39.06        29.44 o
  -2  12   0         14.76          4.19        25.01 o
  -1  12   0         21.43         55.86        23.62 o
   0  12   0         97.60        126.02        22.42 o
   1  12   0        219.33        183.59        29.49 o
   2  12   0        184.89        206.68        20.58 o
   3  12   0        143.31        128.13        24.68 o
   4  12   0          0.10          8.01        22.03 o
   5  12   0        738.78        782.34        39.61 o
   6  12   0        125.83        164.85        25.99 o
   7  12   0          3.20         33.14        23.98 o
   8  12   0         19.61         -5.92        49.55 o
   9  12   0         15.68         45.66        63.86 o
  -2  13   0          1.16        -45.62        30.41 o
  -1  13   0         23.41        -15.50        27.51 o
   0  13   0         12.14         14.36        33.89 o
   1  13   0          7.25        -21.82        24.34 o
   2  13   0          6.97         -8.50        17.89 o
   3  13   0          4.01         31.67        20.64 o
   4  13   0         29.94         77.08        21.50 o
   5  13   0          9.66         -2.52        17.53 o
   6  13   0          7.36         44.50        20.37 o
   7  13   0         71.45         77.49        20.68 o
   8  13   0          0.69        -10.94        37.24 o
   0  14   0         42.78         19.58        30.83 o
   1  14   0        118.72         81.82        19.31 o
   2  14   0         12.17         21.82        17.25 o
   3  14   0         13.59         17.23        19.85 o
   4  14   0          8.51          6.28        36.71 o
   5  14   0         34.07         21.42        18.91 o
   6  14   0         35.26          7.35        22.63 o
  -6 -14   1          0.10          1.25        27.94 o
  -5 -14   1         80.20        121.73        29.13 o
  -4 -14   1         61.11         64.82        26.90 o
  -3 -14   1          2.07          4.07        17.71 o
  -2 -14   1        167.52         99.83        26.80 o
  -1 -14   1         89.68         32.23        50.94 o
   0 -14   1          4.33         -8.40        78.17 o
  -8 -13   1         19.71         90.27        55.61 o
  -7 -13   1          1.71         74.80        29.36 o
  -6 -13   1          9.79         34.86        24.74 o
  -5 -13   1          0.42        -22.86        20.90 o
  -4 -13   1         16.54          4.32        25.94 o
  -3 -13   1         83.88         64.79        17.72 o
  -2 -13   1         16.38         -0.46        19.10 o
  -1 -13   1        151.31        156.85        26.46 o
   0 -13   1         73.34         95.03        25.60 o
   1 -13   1          0.46         20.81        26.83 o
   2 -13   1          3.22        -43.23        28.82 o
  -9 -12   1          6.93         38.37        41.79 o
  -8 -12   1         73.29         56.01        32.15 o
  -7 -12   1         16.68          2.60        28.74 o
  -6 -12   1          7.51         -1.34        28.83 o
  -5 -12   1        180.79        202.09        25.60 o
  -4 -12   1        206.10        283.08        22.39 o
  -3 -12   1        104.71        107.31        19.50 o
  -2 -12   1         28.79         23.61        13.43 o
  -1 -12   1        206.52        228.48        25.61 o
   0 -12   1        389.69        265.86        51.83 o
   1 -12   1          7.09         -6.50        16.74 o
   2 -12   1         59.58         87.63        21.00 o
   3 -12   1          6.48          6.65        20.80 o
   4 -12   1          1.24        -30.19        75.92 o
  -9 -11   1          6.01        -25.29        41.06 o
  -8 -11   1        146.93        153.16        16.35 o
  -7 -11   1        293.96        241.58        29.38 o
  -6 -11   1         16.69         15.32        49.44 o
  -5 -11   1        610.58        621.60        29.46 o
  -4 -11   1        683.65        669.51        23.97 o
  -3 -11   1          3.07         -1.75        14.67 o
  -2 -11   1        167.35        164.80        17.27 o
  -1 -11   1          1.66        -13.12        14.76 o
   0 -11   1          0.36         14.87        20.13 o
   1 -11   1        151.01        131.12        18.85 o
   2 -11   1        109.80         97.86        34.08 o
   3 -11   1         51.54         29.79        23.27 o
   4 -11   1         32.62          2.27        24.43 o
   5 -11   1         11.65         21.78        36.92 o
 -10 -10   1         26.14         42.23        29.06 o
  -9 -10   1        185.96        241.88        33.70 o
  -8 -10   1        293.08        273.73        31.22 o
  -7 -10   1         20.91        -19.68        21.33 o
  -6 -10   1         20.37         26.57        16.11 o
  -5 -10   1         33.07         22.11        13.57 o
  -4 -10   1        548.28        488.29        21.26 o
  -3 -10   1          0.09         15.82        15.22 o
  -2 -10   1          6.11         -3.78        12.07 o
  -1 -10   1        128.52        110.94        16.59 o
   0 -10   1        301.85        298.04        17.67 o
   1 -10   1        328.61        296.97        18.67 o
   2 -10   1         95.05        100.11        23.49 o
   3 -10   1         22.04         61.67        17.61 o
   4 -10   1         80.06         62.12        22.15 o
   5 -10   1         47.93         82.17        20.96 o
   6 -10   1         62.21         83.71        52.98 o
 -11  -9   1          2.85         35.98        83.56 o
 -10  -9   1        157.26        170.13        60.92 o
  -9  -9   1         70.04         22.77        20.28 o
  -8  -9   1         80.41        123.07        25.61 o
  -7  -9   1          0.00         -5.75         7.63 o
  -6  -9   1        196.49        221.16        22.71 o
  -5  -9   1        661.68        680.31        23.66 o
  -4  -9   1       2321.04       2287.25        58.46 o
  -3  -9   1         99.45        109.55        12.73 o
  -2  -9   1        163.28        152.30        13.39 o
  -1  -9   1        202.92        216.48        13.88 o
   0  -9   1          0.61          4.65        11.10 o
   1  -9   1         88.50         67.91        14.63 o
   2  -9   1        150.91        109.43        16.29 o
   3  -9   1        477.85        461.62        21.47 o
   4  -9   1        174.31        148.07        16.84 o
   5  -9   1         11.41        -17.56        16.90 o
   6  -9   1          4.20         17.13        20.19 o
   7  -9   1         44.50         56.82        27.46 o
 -11  -8   1         11.59        -39.03        58.26 o
 -10  -8   1         78.88         90.80        33.82 o
  -9  -8   1         67.19         64.11        26.24 o
  -8  -8   1        327.76        210.30        30.63 o
  -7  -8   1        356.45        416.13        22.23 o
  -6  -8   1        281.66        297.04        18.25 o
  -5  -8   1          1.08        -11.34        10.37 o
  -4  -8   1        483.48        482.81        24.88 o
  -3  -8   1        146.57        125.61        10.74 o
  -2  -8   1         11.24          4.57        10.34 o
  -1  -8   1        177.84        156.99        16.12 o
   0  -8   1         25.30         19.75        14.07 o
   1  -8   1          0.02         23.59        10.75 o
   2  -8   1        195.81        217.42        16.50 o
   3  -8   1          0.96         -4.49        14.79 o
   4  -8   1       1593.47       1714.14        49.33 o
   5  -8   1        357.83        349.67        18.73 o
   6  -8   1          0.55         -1.84        12.42 o
   7  -8   1         13.94         14.33        16.74 o
   8  -8   1         29.48         67.90        33.13 o
 -11  -7   1         82.52        102.62        81.86 o
 -10  -7   1          0.61         92.59        52.34 o
  -9  -7   1         66.51         67.17        26.00 o
  -8  -7   1         91.11         63.85        14.68 o
  -7  -7   1         26.39         22.70        12.33 o
  -6  -7   1         12.84         -8.33         9.29 o
  -5  -7   1          1.05        -12.46        10.28 o
  -4  -7   1         40.90         23.17        10.64 o
  -3  -7   1         29.37         20.37         9.90 o
  -2  -7   1         10.17         31.08        10.68 o
  -1  -7   1        657.49        844.75        28.49 o
   0  -7   1        352.41        347.22        14.01 o
   1  -7   1        149.63        153.94        11.43 o
   2  -7   1        220.46        200.39        12.81 o
   3  -7   1         30.72         46.06        16.44 o
   4  -7   1        507.81        458.74        26.42 o
   5  -7   1         34.70         43.57        13.91 o
   6  -7   1        567.17        594.09        28.11 o
   7  -7   1          0.13          3.33        21.99 o
   8  -7   1          1.06         42.11        34.28 o
 -11  -6   1          7.94         55.63        76.47 o
 -10  -6   1         44.56          7.28        16.65 o
  -9  -6   1         88.76         86.19        19.42 o
  -8  -6   1        119.54        156.28        13.94 o
  -7  -6   1          9.03         20.31        11.70 o
  -6  -6   1        299.12        304.81        16.50 o
  -5  -6   1         44.58         65.79         9.32 o
  -4  -6   1          1.30         17.02        10.37 o
  -3  -6   1        306.55        231.83        14.13 o
  -2  -6   1        258.52        317.88        18.93 o
  -1  -6   1          4.74        146.32        37.11 o
   0  -6   1       3837.80       4174.43       112.60 o
   1  -6   1          0.15        -12.92         9.38 o
   2  -6   1       1038.84       1202.69        46.00 o
   3  -6   1        438.05        418.94        16.44 o
   4  -6   1         66.21         92.12        18.82 o
   5  -6   1        351.55        346.55        18.54 o
   6  -6   1          0.00        -14.51        13.33 o
   7  -6   1         75.09         55.44        17.31 o
   8  -6   1         78.08         31.52        12.42 o
   9  -6   1         47.27         35.15        36.36 o
 -11  -5   1         22.99       -113.63        75.75 o
 -10  -5   1         74.05         72.56        25.58 o
  -9  -5   1         40.65        103.20        18.85 o
  -8  -5   1        122.27        111.67        20.79 o
  -7  -5   1         89.19         73.65        12.14 o
  -6  -5   1          0.11         -1.83         9.85 o
  -5  -5   1          1.20        -12.84        11.46 o
  -4  -5   1        211.09        235.74        19.60 o
  -3  -5   1        105.21        103.78        21.76 o
  -2  -5   1          0.15        -10.46         7.63 o
  -1  -5   1         95.16         89.81         9.46 o
   0  -5   1        880.46        859.17        23.51 o
   1  -5   1       1235.54       1472.59        46.65 o
   2  -5   1       3674.12       3809.27       118.24 o
   3  -5   1        429.73        523.15        26.16 o
   4  -5   1         37.40         41.58        12.17 o
   5  -5   1        134.26        140.84        14.87 o
   6  -5   1        135.07        141.97        14.31 o
   7  -5   1         10.77         -7.43        15.15 o
   8  -5   1        349.09        320.10        21.16 o
   9  -5   1         14.52         42.84        17.47 o
  10  -5   1          0.78         -2.12        32.63 o
 -11  -4   1         92.63        225.80        82.22 o
 -10  -4   1         11.36         95.35        52.24 o
  -9  -4   1        155.63        152.58        21.35 o
  -8  -4   1          8.22         31.29        24.93 o
  -7  -4   1         14.76         17.18        10.47 o
  -6  -4   1       1081.09       1195.97        37.25 o
  -5  -4   1        664.62        569.70        29.73 o
  -4  -4   1       2249.51       2445.65        89.36 o
  -3  -4   1       1559.12       1661.01        47.32 o
  -2  -4   1         27.58          9.83         7.48 o
  -1  -4   1       1091.81       1169.03        28.63 o
   0  -4   1        628.76        582.88        16.89 o
   1  -4   1        494.85        453.72        15.39 o
   2  -4   1        569.07        531.51        18.77 o
   3  -4   1       1915.01       1967.33        90.12 o
   4  -4   1        589.47        609.86        21.14 o
   5  -4   1        135.31         98.90        13.41 o
   6  -4   1        295.49        294.00        16.29 o
   7  -4   1         79.17        177.73        15.56 o
   8  -4   1         37.41         22.99        10.13 o
   9  -4   1         37.55         -5.83        19.07 o
  10  -4   1          2.95         17.89        53.27 o
 -11  -3   1         24.70         92.98        76.81 o
 -10  -3   1        236.15        234.49        19.19 o
  -9  -3   1         33.24         39.59         5.91 o
  -8  -3   1       1999.86       2130.08        74.47 o
  -7  -3   1          7.64          7.21         6.97 o
  -6  -3   1        668.73        652.69        34.96 o
  -5  -3   1         82.23         61.11        20.04 o
  -4  -3   1       1481.79       1572.18        62.63 o
  -3  -3   1        774.85        694.00        25.18 o
  -2  -3   1        271.76        211.15        11.73 o
  -1  -3   1       3637.60       3455.58        77.47 o
   0  -3   1        285.46        334.67        10.70 o
   1  -3   1        569.64        638.48        19.30 o
   2  -3   1       4735.85       4466.01       136.98 o
   3  -3   1         48.23         36.20        11.81 o
   4  -3   1        280.94        252.73        21.10 o
   5  -3   1         82.24         84.96        12.39 o
   6  -3   1        131.19        145.88        13.48 o
   7  -3   1         32.15         48.21        15.27 o
   8  -3   1         48.78         25.53        16.33 o
   9  -3   1         82.30         32.60        20.34 o
  10  -3   1         14.38         -1.21        30.05 o
 -11  -2   1         24.43        -29.58        54.59 o
 -10  -2   1          0.27         40.80        70.42 o
  -9  -2   1         38.83         31.75        13.19 o
  -8  -2   1        902.69        928.34        39.82 o
  -7  -2   1         20.48          8.78         6.59 o
  -6  -2   1        412.11        389.46        36.01 o
  -5  -2   1       1623.83       1675.69        84.98 o
  -4  -2   1          1.87         -8.30         6.67 o
  -3  -2   1        408.45        358.13        17.18 o
  -2  -2   1        139.34        155.55         9.98 o
  -1  -2   1       7979.69       7534.35       178.01 o
   0  -2   1        231.65        307.81         9.24 o
   1  -2   1        406.06        512.65        19.10 o
   2  -2   1         91.72        117.50         7.60 o
   3  -2   1        364.25        359.31        14.08 o
   4  -2   1       1932.70       2093.22        91.34 o
   5  -2   1        448.19        471.74        22.33 o
   6  -2   1        254.84        272.28        16.08 o
   7  -2   1          1.73        -11.72        13.36 o
   8  -2   1         10.53         33.46        14.86 o
   9  -2   1         48.90         12.75        20.79 o
  10  -2   1         15.30         20.30        15.96 o
  11  -2   1         31.21         84.50        56.28 o
 -11  -1   1          0.79        202.09        62.74 o
 -10  -1   1        112.55         61.94        21.47 o
  -9  -1   1         89.35        -78.48        65.74 o
  -8  -1   1          1.42          8.50        17.76 o
  -7  -1   1        495.27        452.45        17.73 o
  -6  -1   1        110.18        100.03         7.82 o
  -5  -1   1       1679.68       2037.38        89.03 o
  -4  -1   1        532.82        608.65        24.69 o
  -3  -1   1      11114.37      10533.84       380.32 o
  -2  -1   1      17670.70      16979.57       783.68 o
  -1  -1   1        263.65        293.31        25.76 o
   1  -1   1         65.56         81.30         7.16 o
   2  -1   1       1275.31       1379.90        38.58 o
   3  -1   1        973.02       1042.38        27.64 o
   4  -1   1        823.37        944.55        28.45 o
   5  -1   1       1312.53       1638.95        99.68 o
   6  -1   1          1.49         -9.00        10.06 o
   7  -1   1         87.78         83.73        14.55 o
   8  -1   1          3.33         -2.82        12.88 o
   9  -1   1         11.19          2.08        35.19 o
  10  -1   1        171.14         90.46        33.59 o
  11  -1   1         52.92         35.48        12.54 o
 -11   0   1          0.06         36.52        78.43 o
 -10   0   1         26.61         54.48        28.07 o
  -9   0   1          5.44        206.32        48.97 o
  -8   0   1          7.13         35.52        29.22 o
  -7   0   1        228.44        165.95        18.76 o
  -6   0   1        486.24        473.57        18.18 o
  -5   0   1       1159.95       1064.55        76.76 o
  -4   0   1         35.45         52.26        12.91 o
  -3   0   1       9560.31       8702.03       312.66 o
  -2   0   1      33935.88      33566.74      1966.21 o
   2   0   1       3884.48       3579.89       108.16 o
   3   0   1        268.90        253.89        12.15 o
   4   0   1        279.09        207.90        13.22 o
   5   0   1       1339.27       1470.93        84.56 o
   6   0   1         14.11        -15.00        10.00 o
   7   0   1          7.79         -1.10        19.45 o
   8   0   1          8.41         49.29        19.40 o
   9   0   1         67.47         76.25        20.25 o
  10   0   1          2.03          6.31        20.03 o
  11   0   1         81.84         83.37        23.59 o
 -11   1   1        166.61        231.88        60.81 o
 -10   1   1         48.17         18.21        34.26 o
  -9   1   1         76.08         76.04        26.73 o
  -8   1   1        156.62        242.11        32.19 o
  -7   1   1          9.53         -9.07        19.42 o
  -6   1   1         95.02        108.72        12.82 o
  -5   1   1       2115.01       2181.21        93.80 o
  -4   1   1        284.52        329.21        17.99 o
  -3   1   1       2660.75       2616.92        71.12 o
  -2   1   1      10159.27       9876.02       298.24 o
  -1   1   1       3303.63       3181.67       138.45 o
   0   1   1        192.50         58.97         9.84 o
   2   1   1      10080.16       9072.95       420.19 o
   3   1   1          0.90         -6.50         8.58 o
   4   1   1        134.84        133.07        11.28 o
   5   1   1         31.54        201.76        56.13 o
   6   1   1        977.43       1067.14        47.57 o
   7   1   1          5.61         17.99        10.12 o
   8   1   1         59.60         69.15        11.32 o
   9   1   1         32.95         21.90        26.77 o
  10   1   1         66.48         76.69        13.71 o
  11   1   1          0.91         23.79        52.49 o
  12   1   1          0.00        -51.40        57.01 o
 -10   2   1         44.31         68.18        30.68 o
  -9   2   1        104.48        131.27        31.50 o
  -8   2   1         44.48          5.37        24.03 o
  -7   2   1         43.29        112.18        24.69 o
  -6   2   1          4.41         11.36        13.15 o
  -5   2   1        100.86         82.55         8.83 o
  -4   2   1        456.77        513.10        24.36 o
  -3   2   1        884.57        803.70        28.15 o
  -2   2   1        147.91        150.91         8.75 o
  -1   2   1       2721.74       2695.26        75.18 o
   0   2   1       2906.43       2732.35        80.96 o
   1   2   1       4396.88       4264.27       120.09 o
   2   2   1        953.90        860.36        25.54 o
   3   2   1        280.04        230.08        15.80 o
   4   2   1        474.49        422.43        16.59 o
   5   2   1          0.29         43.85        22.40 o
   6   2   1        436.47        447.47        23.88 o
   7   2   1         87.58          0.28        32.03 o
   8   2   1         28.96         29.72         8.57 o
   9   2   1        199.83        218.76        16.10 o
  10   2   1         92.13        115.31        12.84 o
  11   2   1          7.05          0.41        50.23 o
  12   2   1          0.00        -15.22        61.42 o
 -10   3   1          5.32        -39.06        29.99 o
  -9   3   1         25.17         18.05        70.69 o
  -8   3   1        253.69        372.24        36.16 o
  -7   3   1        152.19        118.94        22.20 o
  -6   3   1         36.67         11.52         7.87 o
  -5   3   1         28.92         20.34         8.12 o
  -4   3   1          9.37         35.22        22.35 o
  -3   3   1         12.43        -12.83        44.83 o
  -2   3   1       3267.19       3227.26        90.83 o
  -1   3   1         46.20         22.49         8.49 o
   0   3   1       2692.24       2466.44        62.44 o
   1   3   1        418.88        397.60        15.58 o
   2   3   1         73.35         78.19         8.13 o
   3   3   1        176.19        163.07        10.70 o
   4   3   1          0.69          0.11         9.20 o
   5   3   1        554.86        562.03        31.47 o
   6   3   1         50.79         38.15        13.73 o
   7   3   1          1.45          8.32        25.75 o
   8   3   1         78.20         56.88        12.36 o
   9   3   1         52.25         67.18        19.16 o
  10   3   1        309.02        271.63        19.16 o
  11   3   1          1.18          2.91        22.62 o
  12   3   1          6.80        -95.98        63.98 o
 -10   4   1          0.35         -2.24        28.60 o
  -9   4   1          2.61        -14.08        26.50 o
  -8   4   1         25.83         53.94        24.83 o
  -7   4   1          2.32          8.57        11.94 o
  -6   4   1         88.86        110.13        16.71 o
  -5   4   1         52.92         41.16        11.84 o
  -4   4   1         38.94         30.64         8.59 o
  -3   4   1        147.86         94.14        16.12 o
  -2   4   1        256.22        303.79        27.54 o
  -1   4   1       3218.40       3227.56        87.68 o
   0   4   1        595.28        601.73        19.39 o
   1   4   1        277.30        283.48        14.74 o
   2   4   1       1760.91       1789.76        48.39 o
   3   4   1        459.47        450.43        14.60 o
   4   4   1        875.79        920.09        25.91 o
   5   4   1         45.87         30.82        16.39 o
   6   4   1        602.33        549.82        27.43 o
   7   4   1         18.54          7.21        14.31 o
   8   4   1         14.33         41.70        16.80 o
   9   4   1        861.98       1174.64        88.36 o
  10   4   1         34.62         11.27        51.73 o
  11   4   1         17.25         -2.53        18.24 o
  12   4   1          6.30        -34.56        61.99 o
  -9   5   1          8.44        -10.02        30.34 o
  -8   5   1         58.99         43.38        14.73 o
  -7   5   1        192.37        116.66        18.00 o
  -6   5   1        635.40        651.47        26.31 o
  -5   5   1         94.49         88.21        15.68 o
  -4   5   1         33.47          7.96        10.55 o
  -3   5   1        467.93        460.52        21.30 o
  -2   5   1         17.63          8.36        16.47 o
  -1   5   1         72.11         94.86        16.38 o
   0   5   1       1765.09       1866.58        54.58 o
   1   5   1        144.08        140.18        12.07 o
   2   5   1        844.19        858.86        23.77 o
   3   5   1         83.28        127.96        16.04 o
   4   5   1         10.88         29.91        26.82 o
   5   5   1          8.52         12.54         8.34 o
   6   5   1        572.97        596.72        19.87 o
   7   5   1          8.20         12.38        23.05 o
   9   5   1        241.80        286.94        52.60 o
  10   5   1          6.29        -78.63        52.42 o
  11   5   1        121.85        145.94        24.60 o
  12   5   1         48.26         96.40        63.98 o
  -9   6   1          4.32         36.23        31.28 o
  -8   6   1         28.32          2.31        28.05 o
  -7   6   1          3.97         -3.32        15.17 o
  -6   6   1         40.63         41.17        22.40 o
  -5   6   1        586.25        531.97        23.74 o
  -4   6   1         44.47         51.28        13.16 o
  -3   6   1        182.57        184.94        14.79 o
  -2   6   1        276.72        252.78        13.44 o
  -1   6   1        243.20        259.51        16.53 o
   0   6   1          4.33         22.65        11.37 o
   1   6   1       4330.15       4645.78       128.76 o
   2   6   1         57.27         84.52        18.02 o
   3   6   1       1562.42       1501.44        45.96 o
   4   6   1         88.39         70.80        11.26 o
   5   6   1         15.49         10.02        16.95 o
   6   6   1        108.34        115.17        10.17 o
   7   6   1        294.44        295.19        14.87 o
   8   6   1        192.94        181.08        28.15 o
  10   6   1          5.02         15.93        36.92 o
  11   6   1          4.48        637.38       227.28 o
  12   6   1          6.31         -6.24        59.33 o
  -8   7   1         10.10        -11.19        26.18 o
  -7   7   1          3.96          1.47        22.10 o
  -6   7   1         74.42         67.96        17.39 o
  -5   7   1         44.04         18.79        22.46 o
  -4   7   1          0.01         28.83        25.57 o
  -3   7   1         33.74         32.24        14.63 o
  -2   7   1          4.88          8.07        10.98 o
  -1   7   1         52.30         49.00        10.80 o
   0   7   1         70.18         99.80        11.33 o
   1   7   1         98.34        101.04        13.14 o
   2   7   1         23.09         15.12        15.50 o
   3   7   1        427.34        448.93        16.64 o
   4   7   1         64.97         75.95        10.99 o
   5   7   1         19.47         -2.25        11.25 o
   6   7   1         13.64         13.90        10.35 o
   7   7   1         48.28         47.97         7.82 o
   8   7   1         71.99        101.96        12.38 o
   9   7   1         14.39         43.82        24.95 o
  10   7   1         19.30        -37.93        81.63 o
  11   7   1         27.29         25.00        23.62 o
  12   7   1         27.94         22.42        59.62 o
  -7   8   1          0.96        -44.50        29.67 o
  -6   8   1         57.18        127.16        26.12 o
  -5   8   1          6.16         40.30        23.44 o
  -4   8   1        115.95         69.26        18.94 o
  -3   8   1        318.42        306.42        19.66 o
  -2   8   1        314.99        312.88        15.80 o
  -1   8   1        182.19        170.94        14.38 o
   0   8   1         90.85         98.25        11.79 o
   1   8   1         40.01         40.84        16.71 o
   2   8   1        142.62        121.17        10.74 o
   3   8   1          1.94          4.46         9.94 o
   4   8   1         62.90         52.69        11.28 o
   5   8   1         66.67         52.88        11.45 o
   6   8   1         90.44         86.98        15.22 o
   7   8   1          1.65         -6.99        13.35 o
   8   8   1         77.89         26.77        14.76 o
   9   8   1         62.66         45.41        26.85 o
  10   8   1          1.26         19.31        51.08 o
  11   8   1         82.05        153.44        41.30 o
  -6   9   1         83.95         91.60        39.33 o
  -5   9   1         58.50         41.75        16.85 o
  -4   9   1         58.66         70.33        17.46 o
  -3   9   1         21.82         54.27        13.52 o
  -2   9   1         11.21          2.75        15.60 o
  -1   9   1         10.70         15.40        15.65 o
   0   9   1          1.09        -19.35        13.44 o
   1   9   1        186.12        213.69        16.37 o
   2   9   1        457.51        449.76        23.16 o
   3   9   1         18.94         21.49        12.76 o
   4   9   1       1353.92       1306.00        37.64 o
   5   9   1        346.80        389.66        19.74 o
   6   9   1        869.53        906.88        28.87 o
   7   9   1        162.29        179.86        16.69 o
   8   9   1          1.96          6.68        15.94 o
   9   9   1         98.96         80.24        30.56 o
  10   9   1         16.54        -24.89        55.06 o
  11   9   1          5.41          3.20        44.86 o
  -6  10   1         32.76         67.00        28.33 o
  -5  10   1         65.73         56.76        16.92 o
  -4  10   1        102.03        104.10        22.39 o
  -3  10   1        161.30        187.99        20.61 o
  -2  10   1        377.86        418.91        24.51 o
  -1  10   1         19.40         26.16        15.38 o
   0  10   1        147.18        185.30        27.13 o
   1  10   1        271.38        274.24        17.50 o
   2  10   1        708.37        723.86        22.69 o
   3  10   1          2.59         13.72        11.83 o
   4  10   1        147.47        118.01        15.85 o
   5  10   1        393.42        462.61        23.14 o
   6  10   1          1.71        -13.36        22.73 o
   7  10   1        303.73        363.25        40.37 o
   8  10   1         53.46         79.45        19.18 o
   9  10   1          0.53         16.65        37.20 o
  10  10   1          8.02        101.77        76.48 o
  11  10   1         38.05        -23.13        49.77 o
  -5  11   1         15.21         53.29        32.40 o
  -4  11   1         24.86         45.63        30.42 o
  -3  11   1         27.43          5.27        19.97 o
  -2  11   1         72.28         46.72        16.05 o
  -1  11   1         83.99         98.10        35.18 o
   0  11   1        229.89        221.64        20.36 o
   1  11   1         32.03          2.21        24.45 o
   2  11   1          4.93         -4.64        12.81 o
   3  11   1        697.27        697.64        26.21 o
   4  11   1         48.65         42.94        17.93 o
   5  11   1        317.64        361.92        28.42 o
   6  11   1         26.41         13.32        23.99 o
   7  11   1        319.77        302.24        31.90 o
   8  11   1         23.81         10.62        14.63 o
   9  11   1        148.82        115.64        12.71 o
  10  11   1        211.44        129.51        75.97 o
  -3  12   1         36.19          8.32        28.75 o
  -2  12   1         86.38        123.42        27.48 o
  -1  12   1          2.95        -14.82        21.67 o
   0  12   1         13.28         49.49        21.35 o
   1  12   1         24.27         25.66        17.30 o
   2  12   1        137.37        161.27        26.99 o
   3  12   1        420.34        435.96        35.28 o
   4  12   1        575.97        555.06        26.98 o
   5  12   1         64.63         68.87        19.26 o
   6  12   1        172.56        157.61        26.09 o
   7  12   1        183.00        169.13        27.11 o
   8  12   1          7.35         56.78        47.07 o
   9  12   1        114.36        258.22        52.99 o
  -2  13   1         44.31         54.14        31.10 o
  -1  13   1         18.15         24.28        28.93 o
   0  13   1        159.54        169.42        31.42 o
   1  13   1          9.83          2.54        14.22 o
   2  13   1          0.08         -7.87        13.17 o
   3  13   1          0.59        -17.84        14.17 o
   4  13   1         15.73         -5.86        24.41 o
   5  13   1        127.22        149.72        17.44 o
   6  13   1          4.62        -13.21        18.57 o
   7  13   1          2.17        -38.06        25.37 o
   8  13   1         28.61        121.03        52.92 o
   0  14   1          0.82          8.50        30.18 o
   1  14   1          0.15          9.19        18.19 o
   2  14   1          3.08         -2.45        26.13 o
   3  14   1          4.40          0.10        22.02 o
   4  14   1          6.61         -9.48        20.41 o
   5  14   1          5.53        -26.71        19.83 o
   6  14   1         75.84         89.76        24.91 o
  -5 -14   2          4.00        -12.42        37.93 o
  -4 -14   2          2.32         -1.63        20.29 o
  -3 -14   2         18.21         28.49        23.09 o
  -2 -14   2         20.90         10.76        18.18 o
  -1 -14   2         26.79         21.27        27.99 o
   0 -14   2         69.02         56.00        29.91 o
  -7 -13   2         22.96         34.65        37.04 o
  -6 -13   2          9.23         -0.40        35.23 o
  -5 -13   2         54.25         98.88        23.07 o
  -4 -13   2         47.26          7.87        19.82 o
  -3 -13   2        100.73        117.99        22.87 o
  -2 -13   2         20.15         18.32        32.29 o
  -1 -13   2          0.19        -22.66        47.20 o
   0 -13   2          0.08         34.70        76.24 o
   1 -13   2         12.35         19.67        21.17 o
   2 -13   2          6.68         52.45        28.39 o
  -8 -12   2         93.05         41.32        39.12 o
  -7 -12   2         34.28         37.26        35.37 o
  -6 -12   2         35.09         51.93        19.03 o
  -5 -12   2          3.50          8.43        19.71 o
  -4 -12   2        546.14        523.17        28.86 o
  -3 -12   2        105.11         96.95        16.69 o
  -2 -12   2        142.27        129.79        22.86 o
  -1 -12   2         20.20         36.83        20.78 o
   0 -12   2        532.77        517.88        30.14 o
   1 -12   2         76.66         77.10        24.25 o
   2 -12   2        106.01        161.71        28.94 o
   3 -12   2          3.79        -27.07        27.27 o
   4 -12   2        197.95        167.02        32.32 o
  -9 -11   2         21.44         38.21        43.20 o
  -8 -11   2          0.01        -20.74        37.45 o
  -7 -11   2         44.51         58.10        20.02 o
  -6 -11   2         35.82         21.02        23.29 o
  -5 -11   2         22.65         13.99        15.91 o
  -4 -11   2        147.27        138.19        16.99 o
  -3 -11   2        262.00        287.28        18.54 o
  -2 -11   2         74.45         42.07        15.05 o
  -1 -11   2         72.95         51.35        20.10 o
   0 -11   2          0.02          5.31        28.02 o
   1 -11   2         88.28         59.47        19.70 o
   2 -11   2          2.98        -19.10        15.56 o
   3 -11   2        147.15        176.84        20.45 o
   4 -11   2         11.83         27.65        17.53 o
   5 -11   2         17.24         17.54        28.86 o
 -10 -10   2          3.50         -6.41        47.27 o
  -9 -10   2         39.62        -18.39        40.14 o
  -8 -10   2        271.33        377.69        35.77 o
  -7 -10   2         76.31         49.56        20.38 o
  -6 -10   2        312.03        287.30        18.34 o
  -5 -10   2         67.06         63.58        15.26 o
  -4 -10   2        699.66        753.58        25.79 o
  -3 -10   2        110.22         93.11        12.95 o
  -2 -10   2        398.76        373.18        19.04 o
  -1 -10   2          0.08         -7.53        12.14 o
   0 -10   2        563.24        520.77        21.96 o
   1 -10   2         83.33         43.01        13.64 o
   2 -10   2          2.15        -14.73        17.94 o
   3 -10   2         58.64         82.88        21.79 o
   4 -10   2          2.40          8.17        17.63 o
   5 -10   2         82.82        110.45        17.92 o
   6 -10   2        337.69        333.24        32.51 o
 -10  -9   2        177.31        185.81        75.81 o
  -9  -9   2          6.80        -12.81        21.95 o
  -8  -9   2          2.21          8.94        19.21 o
  -7  -9   2         37.57         46.24        18.43 o
  -6  -9   2        552.06        480.58        25.62 o
  -5  -9   2        109.46         73.87        15.70 o
  -4  -9   2        306.06        259.96        14.25 o
  -3  -9   2        886.76        880.38        26.22 o
  -2  -9   2          4.29          2.10        14.90 o
  -1  -9   2         97.80        103.50        14.75 o
   0  -9   2         53.23         52.41        11.28 o
   1  -9   2         29.25         22.20        12.39 o
   2  -9   2        383.19        397.10        18.22 o
   3  -9   2         17.33         -7.54        15.86 o
   4  -9   2         38.13          5.51        17.19 o
   5  -9   2          5.63         44.01        23.62 o
   6  -9   2         98.62         79.51        22.22 o
   7  -9   2         81.75         60.67        19.76 o
 -11  -8   2          1.97        -46.70        58.75 o
 -10  -8   2        165.51        168.31        24.99 o
  -9  -8   2         39.91          2.33        24.96 o
  -8  -8   2        410.23        393.41        36.35 o
  -7  -8   2        305.19        281.53        16.99 o
  -6  -8   2        468.80        451.43        21.42 o
  -5  -8   2          5.93          3.45        11.23 o
  -4  -8   2          0.00        -13.65        11.64 o
  -3  -8   2        199.34        175.79        13.56 o
  -2  -8   2        413.37        408.55        13.66 o
  -1  -8   2          3.00        -15.34        10.23 o
   0  -8   2        172.81        182.90        11.67 o
   1  -8   2         58.47         39.12        12.60 o
   2  -8   2        144.07        141.82        12.69 o
   3  -8   2         86.85         95.56        14.20 o
   4  -8   2         18.28         48.37        23.20 o
   5  -8   2         43.47         50.65        15.62 o
   6  -8   2         90.79         91.90        16.48 o
   7  -8   2         69.69         63.63        20.24 o
   8  -8   2          5.24         19.67        29.08 o
 -11  -7   2         31.27        -22.45        82.61 o
 -10  -7   2         49.80         32.12        41.09 o
  -9  -7   2        108.17         91.47        35.73 o
  -8  -7   2         27.61         41.42        18.86 o
  -7  -7   2         45.86         38.81        13.32 o
  -6  -7   2         67.10         91.15        13.29 o
  -5  -7   2        330.19        380.60        19.38 o
  -4  -7   2        360.60        359.28        13.47 o
  -3  -7   2        415.53        415.32        15.07 o
  -2  -7   2          9.35         -6.10        12.79 o
  -1  -7   2        495.65        539.97        25.44 o
   0  -7   2          9.76         -6.29         9.99 o
   1  -7   2        125.72        140.60        11.24 o
   2  -7   2          0.31         -0.96         8.42 o
   3  -7   2        405.12        423.08        18.12 o
   4  -7   2          2.96         62.65        40.40 o
   5  -7   2        902.93        897.54        27.75 o
   6  -7   2        290.68        282.82        22.08 o
   7  -7   2         17.50          4.08        18.22 o
   8  -7   2          3.98        -15.96        17.71 o
 -11  -6   2          2.52        -82.87        78.02 o
 -10  -6   2         28.96         12.30        18.06 o
  -9  -6   2         20.07          1.03        15.87 o
  -8  -6   2        111.76        126.86        16.00 o
  -7  -6   2        150.98        141.52        13.71 o
  -6  -6   2        172.75        170.66        15.90 o
  -5  -6   2        163.39        179.18         9.51 o
  -4  -6   2          9.50         -6.83        11.36 o
  -3  -6   2       1110.89       1081.95        32.75 o
  -2  -6   2        955.83       1079.15        33.47 o
  -1  -6   2        559.87        603.41        24.19 o
   0  -6   2        554.53        599.37        19.68 o
   1  -6   2       1881.02       1812.92        51.12 o
   2  -6   2        141.24        126.78        10.67 o
   3  -6   2        270.46        253.76        13.13 o
   4  -6   2        260.87        274.90        25.18 o
   5  -6   2        268.00        231.38        26.61 o
   6  -6   2         93.43         78.74        13.74 o
   7  -6   2         12.43         19.77        22.30 o
   8  -6   2         45.24         48.16        13.96 o
   9  -6   2          1.73          4.62        23.62 o
 -11  -5   2          3.27        101.46        79.85 o
 -10  -5   2          6.17         -4.65        37.25 o
  -9  -5   2         73.83         61.50        14.80 o
  -8  -5   2         55.32         48.78        23.20 o
  -7  -5   2          3.74         28.86        11.68 o
  -6  -5   2        355.53        325.47        15.79 o
  -5  -5   2         85.01         81.24        18.49 o
  -4  -5   2        365.08        388.90        27.20 o
  -3  -5   2        332.45        306.07        46.98 o
  -2  -5   2         88.73         95.10        12.65 o
  -1  -5   2       4297.40       4534.58       124.97 o
   0  -5   2       8830.88       9716.51       241.89 o
   1  -5   2        106.67        110.19        10.32 o
   2  -5   2        229.48        227.92        12.82 o
   3  -5   2        241.15        218.39        16.49 o
   4  -5   2         50.19         68.65        13.12 o
   5  -5   2        104.96         78.97        13.75 o
   6  -5   2        822.79        874.41        27.55 o
   7  -5   2         12.79        -14.62        17.66 o
   8  -5   2          3.66        -11.51        14.58 o
   9  -5   2          1.42        -36.57        24.38 o
  10  -5   2         75.21        104.31        25.13 o
 -11  -4   2        232.60        415.96        86.44 o
 -10  -4   2        376.13        329.58        59.37 o
  -9  -4   2        403.89        378.80        34.18 o
  -8  -4   2        346.53        365.75        34.83 o
  -7  -4   2          2.49         -4.38        10.50 o
  -6  -4   2        130.04         81.99        14.66 o
  -5  -4   2        595.65        620.91        24.11 o
  -4  -4   2         98.79        110.06        14.50 o
  -3  -4   2        268.62        216.73        21.30 o
  -2  -4   2        153.29        188.65        10.40 o
  -1  -4   2        330.67        294.03         9.44 o
   0  -4   2        875.01        884.11        20.98 o
   1  -4   2          0.13         21.01         9.85 o
   2  -4   2         69.34        115.40        11.39 o
   3  -4   2        513.34        510.19        34.39 o
   4  -4   2        620.28        592.62        23.21 o
   5  -4   2         77.43         82.19        14.81 o
   6  -4   2        183.86        216.14        14.99 o
   7  -4   2          0.81          0.79        11.59 o
   8  -4   2        367.71        341.07        21.36 o
   9  -4   2         13.29         37.50        24.04 o
  10  -4   2          7.78         47.32        23.79 o
 -11  -3   2         68.12        114.80        83.02 o
 -10  -3   2          0.56         -4.69        43.51 o
  -9  -3   2         76.09         73.43        44.63 o
  -8  -3   2        863.08        772.18        30.46 o
  -7  -3   2         12.00         17.93         9.68 o
  -6  -3   2        173.48        197.68        13.74 o
  -5  -3   2        351.92        374.52        19.40 o
  -4  -3   2       1838.32       1917.56        76.05 o
  -3  -3   2       4883.07       5057.65       157.72 o
  -2  -3   2        390.01        374.75        12.15 o
  -1  -3   2        653.77        656.73        15.78 o
   0  -3   2       2682.13       2578.22        55.98 o
   1  -3   2         31.05         22.97         8.24 o
   2  -3   2         45.21         40.72        10.14 o
   3  -3   2         54.70         49.17         9.95 o
   4  -3   2         42.65         -3.39        26.55 o
   5  -3   2          0.07         -7.48         9.38 o
   6  -3   2          4.60         21.27        10.97 o
   7  -3   2          1.44         67.71        23.52 o
   8  -3   2         42.45          5.16        23.89 o
   9  -3   2        132.12        110.77        31.07 o
  10  -3   2         34.80         44.74        22.09 o
  11  -3   2          0.27         -5.52        21.35 o
 -11  -2   2          9.87         68.98        58.86 o
 -10  -2   2          0.45         21.76        68.81 o
  -9  -2   2         91.16         52.44        15.56 o
  -8  -2   2        293.79        281.15        27.80 o
  -7  -2   2        134.03        131.82        14.21 o
  -6  -2   2        320.77        319.22        13.08 o
  -5  -2   2        148.22        216.26        19.38 o
  -4  -2   2        297.09        310.10        16.71 o
  -3  -2   2        128.71        132.68         7.74 o
  -2  -2   2        931.83        875.23        24.06 o
  -1  -2   2       4083.18       4195.62       127.61 o
   0  -2   2        483.47        463.96        12.31 o
   1  -2   2        574.92        538.51        15.74 o
   2  -2   2        357.24        378.17        14.27 o
   3  -2   2       1190.13       1295.68        34.74 o
   4  -2   2          0.27        -12.87        11.39 o
   5  -2   2        482.57        525.62        34.69 o
   6  -2   2          7.84         -1.28         8.03 o
   7  -2   2        235.14        224.85        20.40 o
   8  -2   2        111.11        127.47        34.99 o
   9  -2   2        166.51        169.58        18.67 o
  10  -2   2         25.52         57.58        21.34 o
  11  -2   2          5.54         20.21        14.18 o
 -11  -1   2          0.00        -40.93        52.88 o
 -10  -1   2          7.92         -5.83        28.64 o
  -9  -1   2         61.85        105.84        23.32 o
  -8  -1   2        556.85        472.28        34.55 o
  -7  -1   2        609.93        660.63        31.01 o
  -6  -1   2          0.14        -14.61        12.12 o
  -5  -1   2       2238.42       2257.27       108.70 o
  -4  -1   2        255.38        204.00        22.70 o
  -3  -1   2       1607.62       1560.85        74.48 o
  -2  -1   2       1856.26       1737.90        53.16 o
  -1  -1   2       1342.99       1238.25        47.62 o
   0  -1   2       1644.85       1592.39        57.67 o
   1  -1   2       2021.63       1799.55        58.89 o
   2  -1   2        324.54        342.44        16.20 o
   3  -1   2          3.35          2.22         9.76 o
   4  -1   2         33.60         29.30        14.61 o
   5  -1   2        300.31        311.15        23.09 o
   6  -1   2          8.57          7.42        11.81 o
   7  -1   2        330.28        393.42        21.19 o
   8  -1   2         89.62         89.83        22.30 o
   9  -1   2        108.85         29.77        67.11 o
  10  -1   2        106.62        119.19        18.84 o
  11  -1   2         15.99          5.82        28.10 o
 -11   0   2          8.16         66.32        58.61 o
 -10   0   2          9.67         -6.14        46.55 o
  -9   0   2         27.45         21.59        24.95 o
  -8   0   2         51.26        123.45        58.11 o
  -7   0   2         52.58         43.51        15.48 o
  -6   0   2        471.46        516.33        40.05 o
  -5   0   2       2472.87       2227.36       103.33 o
  -4   0   2       3358.32       3254.79       156.39 o
  -3   0   2       2754.95       2556.76       110.83 o
  -2   0   2       1210.44       1295.66        49.83 o
   1   0   2       2802.08       2840.75       163.11 o
   2   0   2       2566.50       2514.85        83.99 o
   3   0   2         20.40          4.77        14.38 o
   4   0   2        672.85        615.50        20.52 o
   5   0   2       1269.94       1311.82        82.14 o
   6   0   2          2.42        -12.02        13.21 o
   7   0   2         16.22          4.76         9.53 o
   8   0   2         41.34         72.54        13.57 o
   9   0   2        502.17        481.98        28.54 o
  10   0   2          1.12         -7.88        15.42 o
  11   0   2          0.71          6.64        25.61 o
  12   0   2         52.26          0.41        81.90 o
 -10   1   2        106.55         60.98        50.44 o
  -9   1   2         52.87         65.90        32.79 o
  -8   1   2        364.62        382.81        28.92 o
  -7   1   2        222.66        186.56        21.12 o
  -6   1   2        307.68        314.80        24.95 o
  -5   1   2        636.38        552.34        32.49 o
  -4   1   2       6991.04       7271.31       310.55 o
  -3   1   2       1729.61       1679.02        62.37 o
  -2   1   2        175.42        222.18        15.25 o
  -1   1   2       1601.67       1461.41        67.51 o
   0   1   2       4142.41       3753.87       223.52 o
   1   1   2       1460.01       1447.18        47.65 o
   2   1   2       3182.72       3157.96        89.88 o
   3   1   2        811.65        820.56        29.15 o
   4   1   2       3074.40       2868.91        92.88 o
   5   1   2          0.13         -2.36        13.82 o
   6   1   2          4.15         10.40         9.77 o
   7   1   2         51.74         12.01        16.98 o
   8   1   2       1085.13       1142.01        41.95 o
   9   1   2          1.94         60.09        70.84 o
  10   1   2         33.47          6.78        97.35 o
  11   1   2          0.01          1.79        11.76 o
  12   1   2         20.44        -23.26        87.52 o
 -10   2   2          0.84         25.93        35.73 o
  -9   2   2         29.76         53.42        34.01 o
  -8   2   2         60.50        125.24        28.67 o
  -7   2   2          2.18        -32.09        21.39 o
  -6   2   2          3.78         10.12        16.37 o
  -5   2   2        296.41        253.18        12.61 o
  -4   2   2        146.39        172.83        13.15 o
  -3   2   2        236.39        270.32        15.34 o
  -2   2   2       2871.65       2811.66       101.14 o
  -1   2   2        140.41        143.71         8.05 o
   0   2   2          0.00         26.47         5.14 o
   1   2   2       7031.67       6494.24       196.03 o
   2   2   2       1593.53       1612.35        38.81 o
   3   2   2        443.11        424.41        14.51 o
   4   2   2       3051.30       3081.38       100.97 o
   5   2   2         79.00         63.98        13.26 o
   6   2   2          7.49         18.90        18.94 o
   7   2   2         12.29          8.41         9.57 o
   8   2   2        474.97        489.17        21.24 o
   9   2   2          1.23        147.52        51.43 o
  10   2   2        376.34        419.07        20.79 o
  11   2   2         92.42         80.96        22.91 o
  12   2   2         10.86        -14.91        13.04 o
 -10   3   2          1.62        -31.46        46.58 o
  -9   3   2         34.61         42.81        31.36 o
  -8   3   2          7.00          4.88        59.09 o
  -7   3   2        135.21        165.05        28.76 o
  -6   3   2          0.03         26.26        24.94 o
  -5   3   2         25.25         15.99        12.86 o
  -4   3   2       2465.28       2361.81        87.15 o
  -3   3   2        924.06        921.74        35.28 o
  -2   3   2         57.28         63.95        15.15 o
  -1   3   2       1543.98       1399.22        35.78 o
   0   3   2       2098.12       2053.05        62.06 o
   1   3   2          2.85         59.22        17.02 o
   2   3   2        507.98        496.52        14.81 o
   3   3   2        306.40        305.91        13.43 o
   4   3   2       5084.07       4942.48       162.59 o
   5   3   2        782.14        798.65        38.30 o
   6   3   2        175.02        204.66        21.59 o
   7   3   2        430.82        410.92        16.58 o
   8   3   2          9.32         18.58        13.70 o
   9   3   2         43.44         59.07        11.72 o
  10   3   2         57.82         82.41        17.97 o
  11   3   2         65.33         48.99        16.12 o
  12   3   2          5.28         49.39        62.95 o
  -9   4   2         15.78          6.01        27.08 o
  -8   4   2          0.01          8.61        21.16 o
  -7   4   2         34.58         31.03        14.27 o
  -6   4   2        150.14        230.85        15.10 o
  -5   4   2        267.91        316.30        14.91 o
  -4   4   2        506.75        459.04        17.67 o
  -3   4   2          0.11        -15.60        11.48 o
  -2   4   2        153.91        124.03        15.59 o
  -1   4   2        188.30        135.16        13.25 o
   0   4   2        314.10        334.17        14.29 o
   1   4   2          7.08         -1.65        12.53 o
   2   4   2       1802.50       1799.03        48.99 o
   3   4   2        919.76        933.90        25.21 o
   4   4   2         91.68         86.26         8.80 o
   5   4   2        173.37        227.39        24.96 o
   6   4   2       1916.92       1889.68        65.12 o
   7   4   2        269.79        241.04        15.99 o
   8   4   2        585.24        612.80        33.51 o
   9   4   2          1.97        139.25        67.06 o
  10   4   2        115.19        264.04        78.19 o
  11   4   2         87.47         56.04        13.39 o
  12   4   2         10.40          0.58        22.10 o
  -9   5   2          6.21         24.81        38.53 o
  -8   5   2         13.88         14.60        29.24 o
  -7   5   2         52.45          9.73        17.65 o
  -6   5   2        130.33        132.23        14.58 o
  -5   5   2        151.09        159.74        14.81 o
  -4   5   2        500.97        504.54        25.44 o
  -3   5   2         52.53         38.63         8.79 o
  -2   5   2         38.53          5.82        12.20 o
  -1   5   2        321.28        338.64        17.26 o
   0   5   2        839.86        858.57        27.46 o
   1   5   2       2286.82       2324.16        57.51 o
   2   5   2         88.53         93.53        10.67 o
   3   5   2         90.84         76.50        10.06 o
   4   5   2        313.10        377.34        25.11 o
   5   5   2        833.88        835.35        24.78 o
   6   5   2         13.39         25.73         9.27 o
   7   5   2         76.07         72.57        57.31 o
   8   5   2         31.26         40.45        17.94 o
   9   5   2        314.42        383.75        42.51 o
  10   5   2        159.34         -4.94        75.28 o
  11   5   2         86.04         34.35        57.32 o
  12   5   2         29.15         21.43        19.80 o
  -8   6   2         72.41         55.37        35.07 o
  -7   6   2          9.71         19.99        13.52 o
  -6   6   2        216.37        169.81        17.18 o
  -5   6   2         87.89        110.39        18.38 o
  -4   6   2        616.44        653.99        21.24 o
  -3   6   2        142.20        164.47        15.97 o
  -2   6   2          8.80         40.75        15.59 o
  -1   6   2        189.70        176.65        18.09 o
   0   6   2        927.01       1049.31        35.20 o
   1   6   2         14.91         77.05        20.68 o
   2   6   2        210.03        162.08        15.52 o
   3   6   2        149.58        157.00        13.64 o
   4   6   2        417.63        445.52        17.15 o
   5   6   2       1338.28       1333.94        40.94 o
   6   6   2        217.80        203.72        17.96 o
   7   6   2        151.33        158.65        11.84 o
   8   6   2          4.23        -18.89        17.14 o
   9   6   2          8.47        -14.81        25.38 o
  10   6   2        136.54        102.94        78.36 o
  11   6   2         58.33         71.24        58.53 o
  12   6   2          0.26        -90.64        60.42 o
  -8   7   2         38.08         50.55        30.96 o
  -7   7   2          2.18          8.08        17.40 o
  -6   7   2          0.01          2.17        12.27 o
  -5   7   2        168.27        133.22        15.35 o
  -4   7   2        370.06        380.43        21.74 o
  -3   7   2        402.85        433.28        21.62 o
  -2   7   2        114.05        108.14        12.22 o
  -1   7   2        610.19        578.78        20.82 o
   0   7   2          4.01         25.44        11.46 o
   1   7   2          0.10         -6.13        11.54 o
   2   7   2         81.55         66.45         9.10 o
   3   7   2         73.16         76.07        13.63 o
   4   7   2         18.65         16.43        12.93 o
   5   7   2        257.59        246.23        24.71 o
   6   7   2        117.09        106.69         9.77 o
   7   7   2          0.35         13.35         9.90 o
   8   7   2          0.01          2.70        12.56 o
   9   7   2          0.08        -42.94        38.51 o
  10   7   2         46.30        102.95        53.67 o
  11   7   2         70.02         90.24        47.17 o
  12   7   2          0.12         86.71        85.39 o
  -7   8   2         17.61         -2.41        26.00 o
  -6   8   2         10.57        -15.76        16.78 o
  -5   8   2        150.93        137.30        16.41 o
  -4   8   2          1.39         30.06        23.66 o
  -3   8   2        164.90        186.39        16.05 o
  -2   8   2         28.87         45.27        12.85 o
  -1   8   2          7.60         10.75        10.93 o
   0   8   2          4.18          1.49        11.83 o
   1   8   2         30.93         31.08        11.95 o
   2   8   2         51.07         61.46         9.93 o
   3   8   2          8.61        -10.39        12.00 o
   4   8   2       1454.17       1475.58        38.41 o
   5   8   2         99.32         85.07        10.99 o
   6   8   2          6.66         15.59        12.83 o
   7   8   2          2.67         -3.73        10.60 o
   8   8   2         57.08         12.42        38.76 o
   9   8   2        271.96         98.44        52.57 o
  10   8   2         33.16        136.47        55.42 o
  11   8   2          3.91        134.80        86.70 o
  -6   9   2         77.69        113.33        23.24 o
  -5   9   2          8.14         21.43        16.48 o
  -4   9   2          1.36        -12.90        13.42 o
  -3   9   2         25.64         92.64        18.89 o
  -2   9   2        113.67        104.03        12.95 o
  -1   9   2        343.39        417.42        20.48 o
   0   9   2        158.04        149.47        13.38 o
   1   9   2        166.19        172.65        19.90 o
   2   9   2         28.73         32.64        14.83 o
   3   9   2       1419.16       1431.77        36.81 o
   4   9   2        299.82        303.37        20.51 o
   5   9   2        105.58        102.51        12.85 o
   6   9   2        380.47        409.42        19.23 o
   7   9   2         28.94         41.44        14.98 o
   8   9   2        124.01        143.48        27.81 o
   9   9   2          2.31         -4.69        16.27 o
  10   9   2         17.61         30.71        24.44 o
  11   9   2         64.36         26.41        39.09 o
  -5  10   2         76.05         34.18        25.63 o
  -4  10   2         25.25         26.98        17.69 o
  -3  10   2         72.96         42.66        18.71 o
  -2  10   2          2.90         14.92        31.59 o
  -1  10   2        430.16        381.74        20.41 o
   0  10   2         91.94        136.48        15.70 o
   1  10   2          0.11        -16.14        14.95 o
   2  10   2         23.16         25.10        10.43 o
   3  10   2         15.75        -13.02        11.97 o
   4  10   2       1034.43        979.60        28.60 o
   5  10   2       1408.10       1514.47        40.08 o
   6  10   2        210.13        187.09        21.02 o
   7  10   2          7.15         73.96        27.36 o
   8  10   2         69.43         49.64        42.03 o
   9  10   2          0.38          5.13        13.82 o
  10  10   2        204.72        130.73        56.66 o
  11  10   2          7.56        -18.96        73.25 o
  -4  11   2          0.31         38.11        26.55 o
  -3  11   2          3.13          6.48        25.57 o
  -2  11   2         28.90         -0.46        17.27 o
  -1  11   2          2.07         19.91        18.65 o
   0  11   2        299.83        314.17        23.18 o
   1  11   2        770.33        745.01        31.14 o
   2  11   2        451.97        423.94        22.57 o
   3  11   2         20.73         19.45        25.86 o
   4  11   2         10.14          6.88        15.69 o
   5  11   2         57.22         80.99        14.58 o
   6  11   2         41.29         -6.44        30.29 o
   7  11   2        621.42        624.38        43.22 o
   8  11   2        192.51        227.78        37.37 o
   9  11   2        243.30        326.10        22.96 o
  10  11   2          6.80         88.98        52.82 o
  -3  12   2         76.69        166.20        38.69 o
  -2  12   2        112.24        103.23        26.93 o
  -1  12   2          1.48        -18.34        17.49 o
   0  12   2          2.65          8.65        15.61 o
   1  12   2         50.85         61.21        26.83 o
   2  12   2        200.61        195.96        17.79 o
   3  12   2         14.15         15.06        16.00 o
   4  12   2        245.87        271.48        20.91 o
   5  12   2        747.93        729.88        42.67 o
   6  12   2         30.12         17.18        21.43 o
   7  12   2         43.57         19.88        32.85 o
   8  12   2          5.75         10.14        14.87 o
   9  12   2         91.04        -15.74        59.87 o
  -1  13   2          0.00          1.24        26.29 o
   0  13   2         15.44         48.03        26.07 o
   1  13   2         47.08         47.39        13.16 o
   2  13   2        252.54        228.21        17.79 o
   3  13   2         57.72         71.64        16.00 o
   4  13   2         34.12         15.73        16.83 o
   5  13   2          3.34         -6.30        21.80 o
   6  13   2         69.65         89.61        22.74 o
   7  13   2         22.76          1.69        20.00 o
   8  13   2        102.01        216.76        54.09 o
   1  14   2         45.62         17.20        27.06 o
   2  14   2          8.26         11.89        13.41 o
   3  14   2         27.80         15.61        18.14 o
   4  14   2          0.12        -14.62        18.42 o
   5  14   2          5.46        -24.78        20.79 o
   6  14   2          1.27         -2.35        15.43 o
  -5 -14   3        119.59        170.74        27.50 o
  -4 -14   3         10.97         43.60        23.89 o
  -3 -14   3          0.91          8.20        21.00 o
  -2 -14   3         15.84         18.57        20.38 o
  -1 -14   3         20.62         -5.22        27.48 o
  -7 -13   3         47.51        130.07        42.08 o
  -6 -13   3         14.40         25.88        32.35 o
  -5 -13   3        176.85        184.01        23.47 o
  -4 -13   3          0.98         20.03        19.54 o
  -3 -13   3        253.51        299.99        30.55 o
  -2 -13   3        139.37        156.32        27.68 o
  -1 -13   3         46.74         59.10        66.67 o
   0 -13   3         58.23        108.61        39.07 o
   1 -13   3         61.00         69.88        28.63 o
   2 -13   3        114.92        148.72        34.59 o
  -8 -12   3         56.14         49.77        42.59 o
  -7 -12   3          0.11         54.37        38.70 o
  -6 -12   3         73.66         51.65        23.42 o
  -5 -12   3        157.47        152.85        25.63 o
  -4 -12   3        180.03        155.53        20.82 o
  -3 -12   3         13.74        -10.63        15.12 o
  -2 -12   3         26.54         28.88        15.42 o
  -1 -12   3        323.88        325.91        21.09 o
   0 -12   3         36.33         20.81        18.34 o
   1 -12   3         51.28         41.95        18.06 o
   2 -12   3        353.75        361.99        23.13 o
   3 -12   3         25.21         48.45        16.30 o
   4 -12   3          6.75         41.44        22.31 o
  -9 -11   3          2.71        -53.27        42.80 o
  -8 -11   3          6.13         60.03        41.18 o
  -7 -11   3         13.44         -1.02        29.10 o
  -6 -11   3         93.90         74.34        31.54 o
  -5 -11   3        273.01        304.87        17.57 o
  -4 -11   3         36.12          8.00        19.05 o
  -3 -11   3        107.02        120.66        15.30 o
  -2 -11   3          0.17         26.84        15.01 o
  -1 -11   3         33.92         46.68        16.70 o
   0 -11   3          4.09        -35.71        23.85 o
   1 -11   3          4.37          5.82        22.53 o
   2 -11   3         28.13         22.91        15.04 o
   3 -11   3         61.43         85.41        22.33 o
   4 -11   3          0.37         21.58        22.26 o
   5 -11   3         21.89          1.99        19.74 o
  -9 -10   3        155.94        132.84        23.30 o
  -8 -10   3        140.42        153.97        51.73 o
  -7 -10   3         47.97         49.91        25.32 o
  -6 -10   3         13.86          2.44        16.60 o
  -5 -10   3        544.02        541.25        26.25 o
  -4 -10   3          3.22          7.04        17.05 o
  -3 -10   3         83.49         85.15        13.25 o
  -2 -10   3        215.08        220.61        16.72 o
  -1 -10   3         42.42         49.09        12.21 o
   0 -10   3        242.59        257.59        21.51 o
   1 -10   3        222.26        177.42        18.64 o
   2 -10   3         58.96        107.65        22.28 o
   3 -10   3        907.27        908.38        45.25 o
   4 -10   3        558.93        536.32        36.63 o
   5 -10   3         18.81         36.24        21.11 o
   6 -10   3         16.40          6.69        18.73 o
 -10  -9   3          4.61         35.66        50.79 o
  -9  -9   3        126.52        143.32        21.65 o
  -8  -9   3        123.38        179.38        22.99 o
  -7  -9   3         21.74         21.78        24.01 o
  -6  -9   3        157.11        159.52        12.35 o
  -5  -9   3         13.96         74.94        25.33 o
  -4  -9   3          0.00         -6.21        11.08 o
  -3  -9   3        300.70        330.09        16.10 o
  -2  -9   3          5.45          4.89        10.75 o
  -1  -9   3          6.62          6.07        10.39 o
   0  -9   3        278.25        300.25        14.20 o
   1  -9   3          0.09         40.46        12.13 o
   2  -9   3         22.22         26.24        11.13 o
   3  -9   3         53.31         14.55        15.08 o
   4  -9   3         83.54         84.02        16.67 o
   5  -9   3        122.09        105.84        16.31 o
   6  -9   3         31.37         58.24        20.06 o
   7  -9   3          0.50         21.54        35.51 o
 -10  -8   3         68.29        101.98        78.05 o
  -9  -8   3         61.57         80.32        24.03 o
  -8  -8   3        265.70        326.30        25.67 o
  -7  -8   3          2.45         28.91        18.40 o
  -6  -8   3         56.00         48.44        15.08 o
  -5  -8   3         62.66        108.28        14.98 o
  -4  -8   3         86.10         85.22        13.74 o
  -3  -8   3         12.91         -2.82        12.93 o
  -2  -8   3        198.59        224.47        17.28 o
  -1  -8   3          0.80          1.70         9.93 o
   0  -8   3         20.96         35.09        13.82 o
   1  -8   3          0.97        -10.89         9.28 o
   2  -8   3         51.46         62.29        11.04 o
   3  -8   3        257.99        269.76        17.30 o
   4  -8   3        359.34        333.35        24.86 o
   5  -8   3        637.81        723.34        27.90 o
   6  -8   3         25.81         43.97        21.26 o
   7  -8   3          2.69          5.75        21.91 o
   8  -8   3          3.36         15.47        25.68 o
 -11  -7   3          2.53        -72.83        59.34 o
 -10  -7   3         12.35         39.65        53.57 o
  -9  -7   3         89.41        100.32        19.77 o
  -8  -7   3         21.29          8.94        14.79 o
  -7  -7   3          6.11        -16.42        14.82 o
  -6  -7   3        419.65        447.31        20.48 o
  -5  -7   3         23.53         22.85        11.52 o
  -4  -7   3        199.65        243.18        17.62 o
  -3  -7   3        227.99        208.57        11.26 o
  -2  -7   3        294.33        278.90        11.70 o
  -1  -7   3          0.35         -4.75         9.14 o
   0  -7   3       1586.45       1596.34        37.23 o
   1  -7   3        296.20        316.20        15.03 o
   2  -7   3         15.21         26.33        13.29 o
   3  -7   3          0.84         -1.58        10.83 o
   4  -7   3        113.54         91.55        25.24 o
   5  -7   3         12.57        214.05        53.57 o
   6  -7   3          1.98         31.47        17.76 o
   7  -7   3          0.08         15.53        29.51 o
   8  -7   3         31.88        113.80        30.33 o
   9  -7   3         60.46         52.71        22.57 o
 -11  -6   3          0.18         33.27        83.31 o
 -10  -6   3         42.53          6.74        28.70 o
  -9  -6   3        115.68         87.38        19.77 o
  -8  -6   3        176.13        173.08        17.26 o
  -7  -6   3         40.55         -5.64        21.46 o
  -6  -6   3         33.57         18.04        14.24 o
  -5  -6   3        407.83        419.20        18.46 o
  -4  -6   3        284.26        317.92        14.13 o
  -3  -6   3       2797.17       2963.08        78.43 o
  -2  -6   3        467.26        476.44        18.82 o
  -1  -6   3        331.81        347.73        14.00 o
   0  -6   3        580.63        602.41        18.61 o
   1  -6   3         71.73         42.70        10.20 o
   2  -6   3         47.91         51.86        11.32 o
   3  -6   3        409.68        315.24        13.58 o
   4  -6   3          0.44        -16.71        11.14 o
   5  -6   3         40.88        266.89        55.63 o
   6  -6   3         80.86         84.45        22.95 o
   7  -6   3        287.29        273.54        23.25 o
   8  -6   3         90.14         46.92        18.04 o
   9  -6   3        249.07        261.81        41.41 o
 -11  -5   3         73.75         22.24        80.51 o
 -10  -5   3        257.98        299.43        55.45 o
  -9  -5   3         34.81          0.66        46.07 o
  -8  -5   3          8.33         12.20        14.71 o
  -7  -5   3         95.31         66.12        20.84 o
  -6  -5   3         51.57         33.17         9.82 o
  -5  -5   3        132.33        128.80        13.41 o
  -4  -5   3          9.27         17.70        13.82 o
  -3  -5   3        592.73        623.72        24.37 o
  -2  -5   3       1669.34       1779.54        54.54 o
  -1  -5   3        414.40        459.89        18.78 o
   0  -5   3         46.63         16.07         8.72 o
   1  -5   3         72.46        118.39        15.96 o
   2  -5   3        406.83        403.34        22.83 o
   3  -5   3        207.05        177.68        13.55 o
   4  -5   3        143.80        144.55        11.91 o
   5  -5   3         22.31         26.87        13.55 o
   6  -5   3          9.40         -0.54        17.99 o
   7  -5   3         12.36          3.61        16.68 o
   8  -5   3         13.30         -3.97        13.33 o
   9  -5   3          3.92        -17.21        24.53 o
  10  -5   3          0.03        -36.26        26.42 o
 -11  -4   3          9.73        -26.90        79.35 o
 -10  -4   3        202.37        147.38        49.85 o
  -9  -4   3         40.65         70.59        46.18 o
  -8  -4   3        243.77        255.60        15.85 o
  -7  -4   3         57.69         64.91        18.65 o
  -6  -4   3         10.19         -2.57        14.85 o
  -5  -4   3        511.09        534.91        25.90 o
  -4  -4   3        384.49        443.19        36.04 o
  -3  -4   3       1084.18       1030.85        34.54 o
  -2  -4   3       1137.73       1106.33        29.30 o
  -1  -4   3       1996.92       2000.22        46.37 o
   0  -4   3         61.29         41.22         7.84 o
   1  -4   3        163.56        163.90         8.74 o
   2  -4   3          0.81        -13.27        12.60 o
   3  -4   3        143.20        137.28        13.90 o
   4  -4   3          0.72        -18.85        15.60 o
   5  -4   3        100.38         95.86        11.81 o
   6  -4   3          8.01         -9.89        12.03 o
   7  -4   3         36.34         37.68        12.04 o
   8  -4   3         13.80          7.44        13.10 o
   9  -4   3        120.51         93.94        24.87 o
  10  -4   3          5.23         39.06        20.59 o
 -11  -3   3         16.87         78.11        56.96 o
 -10  -3   3        120.46        166.72        53.72 o
  -9  -3   3         22.64         28.39        42.32 o
  -8  -3   3         63.47        -49.15        55.61 o
  -7  -3   3         40.25         51.80        21.22 o
  -6  -3   3        153.90        115.05        13.57 o
  -5  -3   3        234.66        261.00        16.80 o
  -4  -3   3        398.78        317.06        20.64 o
  -3  -3   3        441.82        378.07        19.45 o
  -2  -3   3       3362.97       3142.22        81.37 o
  -1  -3   3         32.89         32.12         6.54 o
   0  -3   3         40.94         26.52        13.22 o
   1  -3   3       3210.34       3218.03        76.67 o
   2  -3   3        110.84         84.52        10.77 o
   3  -3   3         20.94         -2.70        17.48 o
   4  -3   3         70.11        113.13        19.07 o
   5  -3   3        303.86        275.51        25.95 o
   6  -3   3        345.05        357.18        21.63 o
   7  -3   3          2.44        144.51        59.42 o
   8  -3   3         12.46        -25.48        16.99 o
   9  -3   3         22.93          7.96        28.98 o
  10  -3   3          9.72        -28.62        25.51 o
  11  -3   3         31.16         30.69        26.94 o
 -11  -2   3         42.27        150.42        57.81 o
 -10  -2   3        111.10        136.43        69.23 o
  -9  -2   3         80.34         81.50        21.64 o
  -8  -2   3        197.94        195.94        20.43 o
  -7  -2   3          4.05         -7.15        16.36 o
  -6  -2   3         25.13         16.16        10.40 o
  -5  -2   3       1704.52       1780.25        55.38 o
  -4  -2   3         31.33         45.18        11.88 o
  -3  -2   3         10.04         -3.60         6.39 o
  -2  -2   3       5918.57       5971.28       176.73 o
  -1  -2   3       3125.18       3091.24        96.70 o
   0  -2   3       6111.56       5949.06       167.64 o
   1  -2   3         34.82         44.76        12.22 o
   2  -2   3         58.04         66.60        10.54 o
   3  -2   3         11.06         13.54        11.13 o
   4  -2   3       2683.77       3061.22       136.61 o
   5  -2   3        209.48        206.83        30.97 o
   6  -2   3          5.94          1.98        11.06 o
   7  -2   3          9.16         -3.61        23.14 o
   8  -2   3        279.87        279.37        18.41 o
   9  -2   3          1.66        118.38        38.82 o
  10  -2   3         53.24         50.77        21.35 o
  11  -2   3        100.67        100.44        23.43 o
 -11  -1   3          0.50        -23.26        77.26 o
 -10  -1   3         77.92         51.46        50.54 o
  -9  -1   3         54.14         85.59        22.10 o
  -8  -1   3        154.06        178.35        44.71 o
  -7  -1   3          6.80         59.81        26.80 o
  -6  -1   3        985.07        987.10        39.33 o
  -5  -1   3        605.54        625.05        34.77 o
  -4  -1   3          8.16         16.07        18.98 o
  -3  -1   3         90.15         61.81         7.75 o
  -2  -1   3        214.71        151.43        10.49 o
  -1  -1   3       5563.54       5620.20       186.99 o
   1  -1   3      11564.41      11277.04       361.15 o
   2  -1   3         50.40         85.14        14.34 o
   3  -1   3        166.24        159.70         9.64 o
   4  -1   3        301.28        327.15        12.31 o
   5  -1   3         26.39         44.05        21.36 o
   6  -1   3        664.05        644.38        23.30 o
   7  -1   3        104.63         88.24        18.30 o
   8  -1   3        305.69        347.63        20.65 o
   9  -1   3         14.63         18.65        23.65 o
  10  -1   3         86.92         70.22        18.79 o
  11  -1   3        135.53        162.02        21.19 o
 -10   0   3         18.36       -102.09        68.06 o
  -9   0   3        128.38        116.20        26.50 o
  -8   0   3          0.30        -71.75        54.08 o
  -7   0   3        652.22        752.88        45.86 o
  -6   0   3       2083.37       2063.25        80.61 o
  -5   0   3        457.60        445.48        29.97 o
  -4   0   3       1536.08       1430.92        69.59 o
  -3   0   3        238.81        198.87        18.05 o
  -2   0   3         11.14         52.59        13.63 o
  -1   0   3        291.78        279.36        31.64 o
   0   0   3       1090.75       1020.20        51.82 o
   1   0   3       1335.33       1481.59        42.51 o
   2   0   3        845.29        887.10        31.13 o
   3   0   3        915.30        938.33        42.65 o
   4   0   3        870.30        881.18        27.62 o
   5   0   3        566.56        428.38        31.31 o
   6   0   3        233.27        244.33        18.71 o
   7   0   3         65.39         20.07        19.43 o
   8   0   3        177.24        216.37        19.60 o
   9   0   3         61.62         61.74        27.57 o
  10   0   3         28.89         41.36        14.72 o
  11   0   3         35.73         34.19        24.03 o
  12   0   3          0.89        -25.44        23.35 o
 -10   1   3         53.65         55.26        52.39 o
  -9   1   3         24.38        -28.59        41.14 o
  -8   1   3          5.23         28.39        25.73 o
  -7   1   3         22.87          5.63        17.35 o
  -6   1   3        272.70        296.01        27.79 o
  -5   1   3       1010.46        980.87        81.25 o
  -4   1   3        648.11        670.56        27.20 o
  -3   1   3         17.32          6.27         7.15 o
  -2   1   3       2126.78       1985.74        94.62 o
  -1   1   3       1369.84       1256.77        93.80 o
   0   1   3      10186.20      10144.20       305.41 o
   1   1   3      11281.59      10812.33       293.98 o
   2   1   3        120.46        111.11         7.86 o
   3   1   3        533.71        472.14        18.90 o
   4   1   3         12.57         14.31        11.94 o
   5   1   3          2.03         -0.55        13.03 o
   7   1   3        303.82        295.44        15.18 o
   8   1   3        907.39        953.43        34.02 o
  10   1   3          0.80         -2.07        11.96 o
  11   1   3         15.78         49.02        79.15 o
  12   1   3         62.70        -12.10        88.83 o
 -10   2   3         30.43         59.69        49.61 o
  -9   2   3          0.02         32.51        31.79 o
  -8   2   3        174.09        142.68        67.21 o
  -7   2   3         41.07         20.35        19.95 o
  -6   2   3         70.73         92.28        22.44 o
  -5   2   3        168.61        182.70        12.00 o
  -4   2   3          2.31         -7.75         8.39 o
  -3   2   3       1171.16       1233.16        47.35 o
  -2   2   3         88.37         95.45        10.90 o
  -1   2   3        608.58        554.47        26.12 o
   0   2   3         53.92         59.72         7.40 o
   1   2   3        169.97        152.96         8.09 o
   2   2   3        395.35        436.65        18.97 o
   3   2   3         53.68         65.81         8.31 o
   4   2   3        693.18        761.66        24.10 o
   5   2   3        290.64        234.47        14.62 o
   7   2   3        137.29        106.97        17.95 o
   8   2   3          2.06        -10.53        12.29 o
   9   2   3       1305.87       1228.84        54.83 o
  10   2   3         31.54         95.45        22.72 o
  11   2   3         29.26         21.31        16.41 o
  12   2   3          0.92         -9.11        29.75 o
 -10   3   3          1.03        -58.42        38.94 o
  -9   3   3         14.37         -3.02        22.36 o
  -8   3   3          9.24         39.97        29.00 o
  -7   3   3        153.20        126.21        23.18 o
  -6   3   3        331.12        307.59        18.03 o
  -5   3   3          9.43         -2.14        15.80 o
  -4   3   3        300.40        333.53        15.37 o
  -3   3   3         59.55         46.37        14.59 o
  -2   3   3          4.93          7.98         7.49 o
  -1   3   3        649.25        660.95        20.23 o
   0   3   3        263.22        283.57        11.52 o
   1   3   3        276.03        288.50        11.48 o
   2   3   3        694.45        714.99        19.73 o
   3   3   3        733.61        719.65        21.22 o
   4   3   3        282.44        261.45        12.27 o
   5   3   3       1022.32       1046.09        62.30 o
   6   3   3       1238.91       1202.09        43.26 o
   7   3   3         35.10         15.09        11.73 o
   8   3   3         98.71         71.79        23.06 o
   9   3   3        785.60        694.36        26.37 o
  10   3   3        164.89        185.74        17.60 o
  11   3   3         35.89         28.28        13.50 o
  12   3   3         17.83          6.81        40.20 o
  -9   4   3         52.06         68.50        28.10 o
  -8   4   3         29.27         63.41        25.34 o
  -7   4   3        300.11        244.36        21.86 o
  -6   4   3        300.03        351.95        22.16 o
  -5   4   3         16.83          0.43        19.14 o
  -4   4   3         38.99         46.07        10.70 o
  -3   4   3         24.01         38.30         9.50 o
  -2   4   3        262.67        258.11        21.83 o
  -1   4   3        115.42        129.54         8.05 o
   0   4   3       1913.95       1873.37        55.78 o
   1   4   3       2038.75       2091.47        60.73 o
   2   4   3       2495.35       2392.67        63.55 o
   3   4   3         33.55         36.53         8.54 o
   4   4   3       1013.19       1059.17        34.07 o
   5   4   3          2.29        -21.22        16.14 o
   6   4   3       1137.91       1160.21        36.20 o
   7   4   3         47.74         33.50        20.27 o
   8   4   3        142.85         99.26        21.39 o
   9   4   3        480.70        579.24        42.83 o
  10   4   3          3.95        162.73        64.54 o
  11   4   3         38.86         35.58        22.85 o
  12   4   3          7.21        -21.43        55.17 o
  -9   5   3         48.17         28.27        31.14 o
  -8   5   3         18.03        -15.19        27.00 o
  -7   5   3         12.23         24.47        10.29 o
  -6   5   3          2.34        -17.04        11.36 o
  -5   5   3        189.84        200.81        15.68 o
  -4   5   3        323.43        315.68        14.58 o
  -3   5   3         18.30          7.00         7.70 o
  -2   5   3        467.52        422.06        16.62 o
  -1   5   3        719.75        815.71        25.62 o
   0   5   3        643.43        715.24        23.72 o
   1   5   3        662.72        658.66        25.24 o
   2   5   3       1790.29       1892.67        56.45 o
   3   5   3        125.20        159.94        12.20 o
   4   5   3         41.35         76.59        29.49 o
   5   5   3       1450.93       1532.97        46.21 o
   6   5   3         77.59         76.40        12.25 o
   7   5   3        419.92        507.45        19.26 o
   8   5   3         15.47         36.58        17.51 o
  10   5   3          3.78         39.67        54.68 o
  11   5   3         57.74         21.81        60.11 o
  12   5   3          7.74         71.97        65.45 o
  -8   6   3          1.70        -18.51        39.93 o
  -7   6   3         31.65         14.04        24.78 o
  -6   6   3         85.56         86.91        18.08 o
  -5   6   3        489.81        483.64        20.11 o
  -4   6   3        344.11        337.65        15.30 o
  -3   6   3        322.92        371.27        18.15 o
  -2   6   3         80.35         72.39        10.48 o
  -1   6   3        243.50        239.02        15.31 o
   0   6   3         91.99         82.32         9.59 o
   1   6   3       1376.36       1414.86        42.53 o
   2   6   3        468.40        498.66        21.10 o
   3   6   3          0.13        -20.85        13.90 o
   4   6   3       1124.68       1179.88        31.21 o
   5   6   3       1225.06       1262.66        36.66 o
   6   6   3          2.33        -10.99        11.44 o
   7   6   3        175.35        133.44        17.04 o
   8   6   3        286.26        240.95        16.68 o
   9   6   3        400.73        418.06        29.09 o
  10   6   3          6.93        -81.71        54.47 o
  11   6   3         71.32         33.16        57.53 o
  12   6   3          0.37       -131.69        87.79 o
  -7   7   3          1.04         24.89        17.08 o
  -6   7   3         28.23         30.90        14.65 o
  -5   7   3        196.38        243.62        23.33 o
  -4   7   3        188.67        164.35        21.48 o
  -3   7   3        873.06        903.66        50.61 o
  -2   7   3        352.45        411.06        18.48 o
  -1   7   3        568.73        521.81        18.90 o
   0   7   3         40.88         40.18         9.92 o
   1   7   3         34.74         52.40         7.59 o
   2   7   3         82.98        105.77         8.30 o
   3   7   3         14.13          1.17        10.58 o
   4   7   3        325.22        338.95        15.15 o
   5   7   3          0.22        -18.47        12.31 o
   6   7   3         23.60         33.75        10.09 o
   7   7   3        211.02        152.36        16.18 o
   8   7   3          8.46         -4.44        11.63 o
   9   7   3        292.03        307.24        23.94 o
  10   7   3        231.66        328.35        81.66 o
  11   7   3         72.32        136.85        84.49 o
  12   7   3         36.26        108.73        91.14 o
  -7   8   3        104.78         55.93        32.79 o
  -6   8   3          1.31          4.36        17.53 o
  -5   8   3        266.82        248.46        16.59 o
  -4   8   3          0.09        -18.61        23.97 o
  -3   8   3        465.85        534.20        27.66 o
  -2   8   3         31.09         11.61        11.89 o
  -1   8   3       1316.81       1350.97        39.72 o
   0   8   3          3.74         20.96         9.78 o
   1   8   3        143.77        107.85         9.85 o
   2   8   3        435.67        449.60        15.83 o
   3   8   3          2.39         -5.29        10.75 o
   4   8   3        238.93        269.47        17.00 o
   5   8   3         64.65         29.15        12.80 o
   6   8   3         63.55         77.33        11.55 o
   7   8   3        617.83        559.45        30.45 o
   8   8   3          1.06         -0.51        10.15 o
   9   8   3        270.63        235.89        42.12 o
  10   8   3          0.00         -6.28        48.53 o
  11   8   3         76.66         66.36        30.63 o
  12   8   3          4.83         84.28        56.62 o
  -6   9   3         85.47        103.81        47.25 o
  -5   9   3         56.67         18.85        18.95 o
  -4   9   3        136.63        121.25        16.07 o
  -3   9   3         67.46         85.98        16.22 o
  -2   9   3        400.30        436.77        23.32 o
  -1   9   3        245.92        279.71        16.97 o
   0   9   3        606.31        593.67        23.48 o
   1   9   3        733.80        735.51        24.10 o
   2   9   3       2393.42       2539.84        65.09 o
   3   9   3        278.68        259.29        14.24 o
   4   9   3         97.15         82.61        11.87 o
   5   9   3        662.27        707.96        22.56 o
   6   9   3         96.08         80.87        16.01 o
   7   9   3         69.14         81.66        17.44 o
   8   9   3         10.55         25.56        12.99 o
   9   9   3          0.26          9.29        15.39 o
  10   9   3          1.85        -19.14        37.23 o
  11   9   3          0.03        -15.90        82.24 o
  -5  10   3         73.82         72.25        66.01 o
  -4  10   3          0.03          0.43        56.58 o
  -3  10   3        315.96        296.66        21.29 o
  -2  10   3        670.67        707.56        34.89 o
  -1  10   3        187.10        207.83        16.62 o
   0  10   3        249.85        230.31        17.57 o
   1  10   3         78.75         72.73         9.96 o
   2  10   3        458.30        485.25        31.33 o
   3  10   3        629.20        606.47        31.26 o
   4  10   3         85.46         41.37        12.98 o
   5  10   3       2479.90       2568.23        65.77 o
   6  10   3        341.35        287.33        24.51 o
   7  10   3        608.50        657.12        69.57 o
   8  10   3         13.29        -42.54        55.19 o
   9  10   3        425.62        381.91        32.55 o
  10  10   3         33.47        104.10        21.63 o
  11  10   3          0.54         -4.56        54.25 o
  -4  11   3         19.44         15.76        30.51 o
  -3  11   3          0.91         42.44        38.16 o
  -2  11   3         27.45         -5.61        28.04 o
  -1  11   3        489.23        490.97        26.92 o
   0  11   3        335.18        381.49        25.37 o
   1  11   3        135.08        129.26        24.62 o
   2  11   3        698.12        760.29        32.53 o
   3  11   3        281.58        259.89        18.78 o
   4  11   3          2.59         -7.12        14.66 o
   5  11   3          2.00         20.04        18.13 o
   6  11   3          1.31         10.86        24.46 o
   7  11   3         15.22         54.23        38.83 o
   8  11   3         74.13         68.14        23.18 o
   9  11   3          1.12         -8.19        23.00 o
  10  11   3         28.95         32.20        19.40 o
  -3  12   3          0.00        -12.53        29.24 o
  -2  12   3         12.19         -1.50        25.11 o
  -1  12   3        176.83        175.88        16.52 o
   0  12   3         33.53         34.67        11.86 o
   1  12   3        269.36        257.55        14.72 o
   2  12   3          2.92         11.20        17.16 o
   3  12   3         44.73         43.81        15.15 o
   4  12   3         54.56         42.56        15.54 o
   5  12   3        469.06        473.35        29.27 o
   6  12   3        138.84        124.03        21.41 o
   7  12   3          1.85         47.95        24.18 o
   8  12   3         17.23         -5.94        17.44 o
   9  12   3          5.78         -5.35        22.75 o
  -1  13   3        130.23        201.97        34.76 o
   0  13   3         52.38         76.03        31.06 o
   1  13   3          3.79         17.84        19.08 o
   2  13   3         61.20         33.64         9.26 o
   3  13   3         41.24         32.56        19.03 o
   4  13   3         24.72          4.75        17.38 o
   5  13   3          0.08        -19.57        17.91 o
   6  13   3         56.19        123.41        28.60 o
   7  13   3         87.67         76.09        27.04 o
   8  13   3         82.54         85.44        31.76 o
   1  14   3          0.27          1.30        32.18 o
   2  14   3         20.34          9.50        31.01 o
   3  14   3        108.49        137.50        33.00 o
   4  14   3         72.36         22.72        18.47 o
   5  14   3          4.47         -7.49        17.62 o
   6  14   3          3.12          9.95        27.22 o
  -4 -14   4          0.16          9.98        24.01 o
  -3 -14   4          0.93        -39.69        26.46 o
  -2 -14   4          0.74        -39.87        26.58 o
  -1 -14   4         63.54         39.58        27.49 o
  -6 -13   4         21.92         46.38        39.14 o
  -5 -13   4         79.73        140.40        25.89 o
  -4 -13   4        177.08        170.34        35.08 o
  -3 -13   4         37.77        102.04        31.83 o
  -2 -13   4         45.31         74.23        54.72 o
  -1 -13   4         44.55         49.84        23.31 o
   0 -13   4        237.72        219.11        45.74 o
   1 -13   4          4.24         20.05        22.56 o
   2 -13   4         28.91         -6.74        30.87 o
  -8 -12   4          1.19         44.35        62.59 o
  -7 -12   4          1.73         35.21        39.66 o
  -6 -12   4         83.24        138.87        25.66 o
  -5 -12   4          1.41        -16.04        25.30 o
  -4 -12   4        350.75        384.02        20.68 o
  -3 -12   4          0.02          4.22        15.93 o
  -2 -12   4         42.32         34.98        20.13 o
  -1 -12   4         67.36         44.31        18.30 o
   0 -12   4          0.14         12.60        19.95 o
   1 -12   4        170.50        145.01        17.60 o
   2 -12   4          6.73         18.27        22.52 o
   3 -12   4         13.68         -1.15        30.46 o
   4 -12   4          0.63        -34.70        23.13 o
  -8 -11   4          9.99         47.68        59.50 o
  -7 -11   4          0.09         10.72         9.64 o
  -6 -11   4         40.25         15.69        37.10 o
  -5 -11   4         59.90         47.05        14.11 o
  -4 -11   4        185.15        172.32        18.35 o
  -3 -11   4        119.08        112.97        16.32 o
  -2 -11   4        235.86        196.90        19.38 o
  -1 -11   4         11.54         -0.68        13.65 o
   0 -11   4         62.03         47.64        17.73 o
   1 -11   4        195.21        231.88        56.93 o
   2 -11   4          5.10          0.00        14.74 o
   3 -11   4        125.63        124.13        20.22 o
   4 -11   4         14.38         31.75        19.10 o
   5 -11   4         77.49         90.50        26.01 o
  -9 -10   4          2.17        -28.77        19.18 o
  -8 -10   4         79.72         57.51        58.93 o
  -7 -10   4         99.35        106.69        23.67 o
  -6 -10   4          6.42          7.23        10.83 o
  -5 -10   4         17.25         46.81        16.89 o
  -4 -10   4        310.60        296.38        17.10 o
  -3 -10   4         26.38         12.21        15.65 o
  -2 -10   4         60.19         91.85        12.12 o
  -1 -10   4         13.63         24.45        14.57 o
   0 -10   4          2.96         -0.81        13.51 o
   1 -10   4        228.10        154.43        18.07 o
   2 -10   4         45.65         16.69        14.64 o
   3 -10   4          3.73        -24.73        18.40 o
   4 -10   4         63.40         53.37        17.69 o
   5 -10   4        166.27        175.23        23.83 o
   6 -10   4         77.54         85.14        28.45 o
 -10  -9   4        275.01        234.74        58.87 o
  -9  -9   4          0.25          6.35        21.28 o
  -8  -9   4          3.58          0.01        18.94 o
  -7  -9   4          0.90          8.06        17.06 o
  -6  -9   4         52.34         43.43        17.08 o
  -5  -9   4        422.68        443.90        24.74 o
  -4  -9   4          1.34          0.54        10.79 o
  -3  -9   4        126.83        126.22        13.88 o
  -2  -9   4        481.71        521.13        23.96 o
  -1  -9   4         20.00         22.06        10.65 o
   0  -9   4         12.23         14.15        11.66 o
   1  -9   4        274.54        229.19        19.25 o
   2  -9   4        203.05        194.16        14.69 o
   3  -9   4        169.93        143.61        19.07 o
   4  -9   4        183.62        222.05        21.50 o
   5  -9   4          1.12         16.08        18.34 o
   6  -9   4        196.51        209.15        24.66 o
   7  -9   4          1.56         -1.21        23.09 o
 -10  -8   4         98.25         48.61        52.27 o
  -9  -8   4          2.96         87.68        64.22 o
  -8  -8   4        132.12         87.08        24.96 o
  -7  -8   4          5.53          2.25        16.57 o
  -6  -8   4         76.67         81.10        14.04 o
  -5  -8   4          0.05         -4.77        14.65 o
  -4  -8   4        137.63        151.39        14.84 o
  -3  -8   4         99.90        102.11         9.40 o
  -2  -8   4        692.11        705.17        19.48 o
  -1  -8   4         53.47         81.63         9.80 o
   0  -8   4        228.09        247.47        12.58 o
   1  -8   4        117.69         91.37         9.86 o
   2  -8   4        390.05        385.38        16.36 o
   3  -8   4        279.80        324.71        17.36 o
   4  -8   4       1088.68       1135.75        42.65 o
   5  -8   4        157.60        192.75        20.02 o
   6  -8   4         44.64         17.51        20.32 o
   7  -8   4          1.02        -18.29        19.01 o
   8  -8   4          0.15        -36.46        25.97 o
 -10  -7   4         15.39        -73.96        49.31 o
  -9  -7   4        108.77        100.84        14.75 o
  -8  -7   4        186.13        213.68        23.55 o
  -7  -7   4          6.76         -1.31        12.35 o
  -6  -7   4         21.93         41.74        12.25 o
  -5  -7   4          0.01          5.46         7.70 o
  -4  -7   4        198.69        176.50        10.09 o
  -3  -7   4         40.28         40.83        10.00 o
  -2  -7   4        215.34        213.18        11.10 o
  -1  -7   4         62.45         82.53         9.01 o
   0  -7   4        511.17        447.51        17.87 o
   1  -7   4          6.12         14.85         9.51 o
   2  -7   4         78.85        152.63        19.10 o
   3  -7   4          4.66         -4.72        11.35 o
   4  -7   4        103.76        111.84        12.82 o
   5  -7   4       1046.37       1094.09        33.65 o
   6  -7   4          2.94        -27.81        18.54 o
   7  -7   4        181.17        149.05        20.22 o
   8  -7   4         32.25         62.77        24.71 o
   9  -7   4        236.59        276.30        35.36 o
 -10  -6   4         88.69         73.08        53.02 o
  -9  -6   4          5.56          7.12        14.35 o
  -8  -6   4         26.24         18.37        16.85 o
  -7  -6   4         71.49         91.33        14.23 o
  -6  -6   4         19.75         18.69        14.31 o
  -5  -6   4         42.02         11.76        19.25 o
  -4  -6   4        467.09        531.17        18.47 o
  -3  -6   4        112.42        101.87        10.52 o
  -2  -6   4        124.44        116.89        12.69 o
  -1  -6   4         30.44         26.04         7.39 o
   0  -6   4        185.59        261.47        10.95 o
   1  -6   4         29.40         32.09         9.88 o
   2  -6   4        289.39        290.03        14.76 o
   3  -6   4        129.52        123.49        13.20 o
   4  -6   4         65.40         29.46        15.43 o
   5  -6   4         11.88         34.58        17.27 o
   6  -6   4         88.56        102.63        18.14 o
   7  -6   4        294.63        291.29        20.69 o
   8  -6   4         18.75         26.96        26.06 o
   9  -6   4         17.67         10.07        24.52 o
 -11  -5   4         28.48        110.26        54.95 o
 -10  -5   4          2.71         28.47        48.15 o
  -9  -5   4        240.77        235.92        51.00 o
  -8  -5   4        125.71        127.89        22.18 o
  -7  -5   4          0.65          5.01        19.31 o
  -6  -5   4          0.98         15.34        12.03 o
  -5  -5   4        969.70       1036.67        41.35 o
  -4  -5   4         18.37         10.64         6.88 o
  -3  -5   4       1251.37       1218.64        34.68 o
  -2  -5   4        108.87        108.87        16.49 o
  -1  -5   4        145.73        121.04         9.77 o
   0  -5   4          4.18         45.21        18.58 o
   1  -5   4       1047.24        941.25        28.30 o
   2  -5   4          0.35        -16.89        11.78 o
   3  -5   4          8.14         -4.67         8.75 o
   4  -5   4        228.17        210.55        12.78 o
   5  -5   4          3.74        -19.42        12.95 o
   6  -5   4         30.15         23.65        12.95 o
   7  -5   4        270.13        264.39        17.11 o
   8  -5   4          0.52        -28.76        19.17 o
   9  -5   4          2.23         31.01        26.23 o
  10  -5   4         87.44         97.56        22.55 o
 -11  -4   4          0.04        -11.23        53.37 o
 -10  -4   4          2.49         18.96        45.26 o
  -9  -4   4        137.41        188.34        50.00 o
  -8  -4   4        465.93        535.00        56.37 o
  -7  -4   4          0.01          0.93         8.64 o
  -6  -4   4        253.13        272.80        19.16 o
  -5  -4   4         46.66         45.07         8.69 o
  -4  -4   4        823.09        810.18        27.01 o
  -3  -4   4       1726.79       1799.22        52.10 o
  -2  -4   4         11.95          6.97         8.47 o
  -1  -4   4        103.85         92.12         7.32 o
   0  -4   4        115.28        111.95         8.36 o
   1  -4   4          1.83          7.49        10.06 o
   2  -4   4          0.00         -4.78         9.02 o
   3  -4   4        125.48        122.34        12.86 o
   4  -4   4        220.97        202.70        13.36 o
   5  -4   4         89.38        101.01        11.16 o
   6  -4   4        154.90        160.43        12.83 o
   7  -4   4        180.78        211.66        14.19 o
   8  -4   4         30.20        134.09        39.17 o
   9  -4   4        238.61         90.58        40.05 o
  10  -4   4        119.79        180.69        23.58 o
 -11  -3   4          0.01         41.04        53.87 o
 -10  -3   4          1.15         -6.61        47.13 o
  -9  -3   4         39.39        123.93        62.70 o
  -8  -3   4         40.73         10.36        56.41 o
  -7  -3   4        215.07        181.38        25.76 o
  -6  -3   4         17.65         15.89         9.93 o
  -5  -3   4        222.25        193.78        22.77 o
  -4  -3   4        177.65        141.75        14.58 o
  -3  -3   4        378.80        353.13        13.98 o
  -2  -3   4        115.10        174.89         8.43 o
  -1  -3   4        471.80        478.66        15.09 o
   0  -3   4        641.54        570.82        14.40 o
   1  -3   4        675.60        672.22        17.40 o
   2  -3   4        119.09        157.92        16.48 o
   3  -3   4          0.32          1.46        12.83 o
   4  -3   4       1171.43       1143.97        46.39 o
   5  -3   4         11.93          6.51        17.56 o
   6  -3   4        308.17        288.68        19.69 o
   7  -3   4         13.73         89.82        46.05 o
   8  -3   4          3.30         11.88        17.87 o
   9  -3   4        134.70         99.42        24.21 o
  10  -3   4        102.59         94.51        28.94 o
  11  -3   4         13.04         84.67        59.41 o
 -10  -2   4         40.02        -80.02        73.55 o
  -9  -2   4         50.63        -37.85        39.42 o
  -8  -2   4         22.97        142.24        41.57 o
  -7  -2   4       1924.09       2127.81        92.00 o
  -6  -2   4         43.99         49.29        27.07 o
  -5  -2   4        528.84        466.35        63.36 o
  -4  -2   4        565.10        531.44        22.72 o
  -3  -2   4        156.62        140.19         8.55 o
  -2  -2   4        491.77        516.41        18.37 o
  -1  -2   4        426.11        438.31        19.18 o
   0  -2   4       2903.42       2966.01        75.06 o
   1  -2   4         38.24         36.27        13.46 o
   2  -2   4       7700.99       7504.85       232.74 o
   3  -2   4          8.97         30.54        10.41 o
   4  -2   4         50.73         11.97        12.38 o
   5  -2   4       1264.56       1370.17        53.81 o
   6  -2   4       1078.42       1232.26        38.78 o
   7  -2   4        125.34         73.29        42.36 o
   8  -2   4          4.85        -12.07        21.62 o
   9  -2   4          5.37         88.59        40.55 o
  10  -2   4          0.16         12.84        20.62 o
  11  -2   4          3.07         12.84        19.34 o
 -10  -1   4         65.40          6.25        48.98 o
  -9  -1   4         90.06         93.70        22.61 o
  -8  -1   4        461.20        458.04        35.76 o
  -7  -1   4        391.05        396.43        29.01 o
  -6  -1   4        520.89        584.09        27.70 o
  -5  -1   4        130.11        160.52        19.80 o
  -4  -1   4        329.16        291.69        25.42 o
  -3  -1   4        139.84        183.77        27.26 o
  -2  -1   4          0.58         -7.22        15.87 o
  -1  -1   4          0.39          6.53        13.14 o
   0  -1   4        291.97        329.95        11.86 o
   1  -1   4       7270.75       7292.85       233.14 o
   2  -1   4       1489.66       1514.89        49.47 o
   3  -1   4        403.09        417.79        18.81 o
   4  -1   4          4.77        -10.67        17.32 o
   5  -1   4       2057.53       2281.08       132.09 o
   6  -1   4        265.09        182.68        15.96 o
   7  -1   4        305.42        360.83        37.59 o
   8  -1   4          0.27         -7.36        19.41 o
   9  -1   4        500.02        446.57        25.13 o
  10  -1   4        220.69        190.26        18.21 o
  11  -1   4         25.64         16.32        19.73 o
 -10   0   4          1.03        -10.41        68.91 o
  -9   0   4         13.67          9.03        29.12 o
  -8   0   4        267.46        355.40        77.35 o
  -7   0   4        244.78        230.26        24.55 o
  -6   0   4         39.35         53.06        16.49 o
  -5   0   4        388.97        411.65        26.78 o
  -4   0   4        650.18        644.88        38.07 o
  -3   0   4        437.76        514.64        26.19 o
  -2   0   4        205.27        297.63        22.03 o
  -1   0   4        772.60        689.81        43.99 o
   0   0   4         23.50         15.11         6.97 o
   2   0   4        448.76        513.91        18.91 o
   3   0   4        118.27        107.76        14.67 o
   4   0   4        297.68        254.93        13.24 o
   5   0   4        203.60        274.99        22.75 o
   6   0   4         97.80         69.22        11.37 o
   7   0   4          0.79          3.00        10.64 o
   8   0   4        347.52        358.50        20.03 o
   9   0   4        115.59        399.05        99.74 o
  10   0   4        268.30        259.82        29.59 o
  11   0   4          0.05         -0.90        14.57 o
  12   0   4          0.38        -15.83        42.80 o
 -10   1   4         21.12        152.01        69.37 o
  -9   1   4        205.06        116.71        31.98 o
  -8   1   4         28.74          6.05        27.28 o
  -7   1   4        770.97        771.50        41.42 o
  -6   1   4        247.48        236.16        24.79 o
  -5   1   4          2.85          4.58        15.15 o
  -4   1   4        924.58        934.73        68.34 o
  -3   1   4         71.82         57.09        19.39 o
  -2   1   4        276.39        220.28        25.20 o
  -1   1   4        830.20        813.89        38.16 o
   0   1   4        474.07        476.60        21.03 o
   1   1   4       3007.29       2787.08        78.50 o
   2   1   4        889.62        737.10        18.89 o
   3   1   4       1166.95       1162.35        31.61 o
   4   1   4         27.96         50.47        12.81 o
   5   1   4        106.53        112.10        25.72 o
   6   1   4          6.28         44.57        28.79 o
   7   1   4         23.74         19.78        10.31 o
   8   1   4         26.34         -3.32        19.45 o
   9   1   4        609.82        575.67        30.64 o
  10   1   4          8.99         20.93        15.51 o
  11   1   4          2.52         11.04        19.72 o
  12   1   4         61.63         60.78        23.60 o
 -10   2   4        131.15         75.24        46.59 o
  -9   2   4         86.80         31.92        32.12 o
  -8   2   4        123.13         90.44        30.28 o
  -7   2   4         10.02        -10.62        21.26 o
  -6   2   4        127.26        159.87        23.03 o
  -5   2   4         38.62         43.07         8.45 o
  -4   2   4          0.12         10.02         8.22 o
  -3   2   4       2970.31       3024.40        99.36 o
  -2   2   4        528.16        473.67        23.11 o
  -1   2   4       2575.10       2674.34        94.75 o
   0   2   4       2275.39       2635.25        79.80 o
   1   2   4          2.05         -0.97         9.50 o
   2   2   4        154.80        136.73         8.72 o
   3   2   4         56.50         61.81         8.08 o
   4   2   4        659.22        587.19        17.50 o
   5   2   4       1875.42       1814.99       166.35 o
   6   2   4          6.16        170.81        38.84 o
   7   2   4        148.98         82.94        13.26 o
   8   2   4        229.58        222.42        15.49 o
   9   2   4        785.07        839.59        53.81 o
  10   2   4        146.29        153.78        23.21 o
  11   2   4        113.50        102.78        14.64 o
  12   2   4          0.61        -33.58        22.39 o
  -9   3   4         38.35         26.05        28.59 o
  -8   3   4        124.70        119.94        22.88 o
  -7   3   4        125.04        121.11        19.03 o
  -6   3   4         22.83         22.40        18.23 o
  -5   3   4        271.13        277.27        25.63 o
  -4   3   4        180.52        148.03        11.50 o
  -3   3   4         17.15          1.30        10.84 o
  -2   3   4          7.66         24.16        10.53 o
  -1   3   4        846.42        821.46        27.46 o
   0   3   4        243.53        239.60        10.99 o
   1   3   4       2976.48       2881.05        83.37 o
   2   3   4       1692.72       1742.11        50.48 o
   3   3   4       2111.11       1953.17        48.21 o
   4   3   4       3446.30       3677.24       104.88 o
   5   3   4        130.49        166.39        22.66 o
   6   3   4          0.40          0.57        10.54 o
   7   3   4        334.89        332.14        19.64 o
   8   3   4          6.82         -4.49        12.32 o
   9   3   4        517.15        507.18        29.63 o
  10   3   4          0.08         22.43        18.19 o
  11   3   4         54.23         37.98        17.70 o
  12   3   4         38.51         47.61        25.02 o
  -9   4   4        169.61        172.00        86.62 o
  -8   4   4         48.40         78.27        23.78 o
  -7   4   4          9.89         -2.76        11.61 o
  -6   4   4         93.83         48.92        17.12 o
  -5   4   4         74.11        127.24        15.85 o
  -4   4   4        536.99        485.81        21.34 o
  -3   4   4        903.02        951.58        28.90 o
  -2   4   4        103.42         78.58        11.58 o
  -1   4   4         80.13         40.54        10.21 o
   0   4   4        514.98        545.24        18.56 o
   1   4   4          4.28          8.51        10.91 o
   2   4   4         99.40        165.48        10.26 o
   3   4   4       2031.29       2247.17        65.91 o
   4   4   4        753.60        848.96        41.94 o
   5   4   4        511.29        565.09        26.32 o
   6   4   4         31.62         20.28        10.55 o
   7   4   4          4.04         -4.40        12.94 o
   8   4   4          2.44         11.50        17.34 o
   9   4   4        217.61        228.82        28.38 o
  10   4   4         70.11        569.60        92.73 o
  11   4   4         47.84         39.32        28.40 o
  12   4   4          1.64         53.87        86.56 o
  -8   5   4          2.82         66.07        28.43 o
  -7   5   4         19.52         32.03        11.53 o
  -6   5   4         42.60         53.09        14.01 o
  -5   5   4         93.91         68.57        10.37 o
  -4   5   4        117.05         86.34        11.96 o
  -3   5   4          1.83          1.72         8.38 o
  -2   5   4        607.81        627.60        19.95 o
  -1   5   4        702.25        671.23        23.00 o
   0   5   4        478.55        493.11        20.85 o
   1   5   4       3271.20       3557.99       111.21 o
   2   5   4       1254.27       1424.48        47.87 o
   3   5   4        438.48        428.30        16.28 o
   4   5   4        399.77        452.97        23.10 o
   5   5   4         25.48          3.54        10.55 o
   6   5   4        743.51        671.29        24.42 o
   7   5   4          0.63         36.21        14.90 o
   8   5   4         62.64         85.99        13.73 o
   9   5   4        404.04        374.88        56.40 o
  10   5   4         77.87        130.70        67.84 o
  11   5   4         17.21         61.15        38.26 o
  12   5   4          6.35         51.90        27.46 o
  -8   6   4         16.66         14.00        28.96 o
  -7   6   4          0.41          6.41        15.37 o
  -6   6   4        254.39        232.58        19.43 o
  -5   6   4          0.02         13.67        15.28 o
  -4   6   4          1.35          8.16        10.65 o
  -3   6   4          4.00         10.59         8.14 o
  -2   6   4        104.97        111.09        12.82 o
  -1   6   4        100.23         74.22         9.69 o
   0   6   4        412.54        378.39        15.27 o
   1   6   4        774.59        867.45        32.63 o
   2   6   4        660.32        801.15        27.84 o
   3   6   4        425.03        454.91        21.86 o
   4   6   4        105.89        111.82        11.85 o
   5   6   4        934.36       1038.89        30.14 o
   6   6   4         39.62         48.47         9.72 o
   7   6   4        255.42        184.33        14.98 o
   8   6   4         18.18         45.49        18.02 o
   9   6   4          0.90        -26.73        22.51 o
  11   6   4          5.88         33.70        31.24 o
  12   6   4        121.17        -25.11        89.58 o
  -7   7   4          0.01          1.60        15.70 o
  -6   7   4         58.46         92.53        17.16 o
  -5   7   4         50.36         49.26        15.68 o
  -4   7   4         16.34         20.04        12.29 o
  -3   7   4       2752.35       2867.21        81.55 o
  -2   7   4         65.73         28.82        14.53 o
  -1   7   4        384.54        371.47        14.70 o
   0   7   4          9.29          7.17        14.89 o
   1   7   4         98.62        110.19        13.13 o
   2   7   4         11.45          4.03        15.68 o
   3   7   4         80.30         94.01        11.53 o
   4   7   4          1.05        -17.44        15.64 o
   5   7   4         12.85         -2.20        10.45 o
   6   7   4          0.56        -15.29        10.20 o
   7   7   4        113.68         93.75        16.28 o
   8   7   4         54.02         53.09        16.06 o
   9   7   4        205.34        134.45        21.19 o
  10   7   4          0.05        -44.84        52.91 o
  11   7   4         23.39        -47.07        31.38 o
  12   7   4         58.23         72.86        62.86 o
  -6   8   4         43.71         36.21        21.99 o
  -5   8   4          7.96         -2.64        14.12 o
  -4   8   4          0.04         -8.67        12.43 o
  -3   8   4          0.77         -9.16        11.48 o
  -2   8   4        401.70        381.70        17.83 o
  -1   8   4        617.98        604.45        20.76 o
   0   8   4         13.28         38.31        15.31 o
   1   8   4         12.39         25.36        15.75 o
   2   8   4         28.36         35.95        14.10 o
   3   8   4        205.99        225.36        14.26 o
   4   8   4        117.33        144.27        16.23 o
   5   8   4        405.06        389.02        19.53 o
   6   8   4          4.51          5.66        12.98 o
   7   8   4          0.06        -13.48        12.73 o
   8   8   4         67.52         18.84        30.03 o
   9   8   4          7.84         37.10        45.86 o
  10   8   4          5.10         13.02        30.48 o
  11   8   4          7.87         23.43        87.79 o
  12   8   4         90.60       -124.94        83.30 o
  -6   9   4         18.99         13.28        36.66 o
  -5   9   4         69.66         73.70        14.20 o
  -4   9   4         32.45         21.07        13.05 o
  -3   9   4        410.95        384.80        24.59 o
  -2   9   4         17.09         30.13        10.92 o
  -1   9   4        321.05        318.63        16.95 o
   0   9   4        643.31        622.77        24.69 o
   1   9   4        150.35        188.58        15.60 o
   2   9   4          2.35         14.12        15.94 o
   3   9   4        499.02        514.73        19.15 o
   4   9   4        809.62        822.13        24.98 o
   5   9   4        198.19        231.60        17.16 o
   6   9   4          9.02         -6.56        14.75 o
   7   9   4        547.24        535.65        25.54 o
   9   9   4        238.23        174.10        20.33 o
  10   9   4        117.19         70.14        35.58 o
  11   9   4          4.68        -39.33        26.22 o
  -5  10   4         29.21         70.09        27.72 o
  -4  10   4        141.27        119.87        31.74 o
  -3  10   4        160.88        142.69        15.70 o
  -2  10   4         25.99         28.79        14.29 o
  -1  10   4        855.14        828.02        36.03 o
   0  10   4        336.31        337.45        31.46 o
   1  10   4        214.59        228.74        25.42 o
   2  10   4        387.24        366.01        23.07 o
   3  10   4         30.59         26.34        13.94 o
   4  10   4        589.59        642.01        23.41 o
   5  10   4        314.66        313.93        29.02 o
   6  10   4          9.12         26.32        45.68 o
   7  10   4        640.50        722.52        62.96 o
   8  10   4        101.63        103.04        17.37 o
   9  10   4          3.02         39.01        23.76 o
  10  10   4         55.66         29.55        19.79 o
  11  10   4         30.37       -113.55        75.70 o
  -4  11   4        279.33        283.57        36.55 o
  -3  11   4        230.13        204.16        64.62 o
  -2  11   4        133.53        128.13        30.27 o
  -1  11   4         37.38         25.45        25.82 o
   0  11   4        322.31        293.29        35.48 o
   1  11   4         11.31         56.04        23.99 o
   2  11   4         43.68        139.60        39.00 o
   3  11   4        263.52        249.41        29.40 o
   4  11   4          2.63         -7.82        39.12 o
   5  11   4        285.59        302.43        23.99 o
   6  11   4        177.79        197.77        25.92 o
   7  11   4        133.52        164.21        24.83 o
   8  11   4         54.96         65.22        18.34 o
   9  11   4          0.44        -12.44        46.69 o
  10  11   4         15.15        -11.33        30.37 o
  -2  12   4          4.07         17.92        30.27 o
  -1  12   4         44.71         31.63        42.73 o
   0  12   4         10.36        -17.39        24.14 o
   1  12   4        446.84        471.60        35.57 o
   2  12   4        247.08        205.49        28.44 o
   3  12   4         77.76         66.51         7.65 o
   4  12   4        101.23         88.36        19.37 o
   5  12   4         50.36         37.45        18.71 o
   6  12   4        186.27        200.21        21.70 o
   7  12   4         65.36        107.55        22.77 o
   8  12   4          0.26         -0.05        35.35 o
   9  12   4          0.04         -2.97        19.39 o
  -1  13   4          9.30         26.35        33.03 o
   0  13   4          8.93         -7.73        63.96 o
   1  13   4          0.03         60.99        30.38 o
   2  13   4          8.72        -18.27        25.33 o
   3  13   4         80.67         92.10        27.32 o
   4  13   4         22.00         45.15        17.16 o
   5  13   4          5.17         27.94        25.95 o
   6  13   4        126.06        203.11        25.61 o
   7  13   4         12.15         13.25        30.73 o
   8  13   4          6.29          4.23        24.98 o
   2  14   4          8.03         59.18        78.19 o
   3  14   4          0.02        -15.05        53.17 o
   4  14   4         25.69         18.09        27.40 o
   5  14   4        101.78         95.75        44.33 o
   6  14   4        144.07         83.46        23.43 o
  -6 -13   5         28.02         79.59        59.89 o
  -5 -13   5          6.54        102.29        41.10 o
  -4 -13   5         46.12         19.08        27.77 o
  -3 -13   5         26.80         47.25        27.36 o
  -2 -13   5         32.14         -0.51        29.02 o
  -1 -13   5         35.43         62.79        19.39 o
   0 -13   5         45.18         25.54        29.86 o
   1 -13   5         15.89          7.47        21.63 o
   2 -13   5          8.66          2.71        19.29 o
  -7 -12   5          0.17         -3.42        60.45 o
  -6 -12   5         72.17        105.44        57.52 o
  -5 -12   5        298.08        343.10       180.61 o
  -4 -12   5          9.35         11.02        14.52 o
  -3 -12   5         56.82         64.12        14.14 o
  -2 -12   5         22.26         14.02        14.87 o
  -1 -12   5         92.59         84.47        17.06 o
   0 -12   5        223.73        190.29        21.51 o
   1 -12   5         91.29         93.71        18.40 o
   2 -12   5        105.00         78.93        20.61 o
   3 -12   5         25.53          2.17        26.23 o
  -8 -11   5          6.40          8.90        46.41 o
  -7 -11   5         30.02         90.57        60.31 o
  -6 -11   5        180.00        182.27        18.66 o
  -5 -11   5          0.44         -3.50        13.14 o
  -4 -11   5        599.73        605.14        23.97 o
  -3 -11   5         49.79         71.00        17.75 o
  -2 -11   5        144.35        157.89        13.23 o
  -1 -11   5         29.54         34.46        15.01 o
   0 -11   5         26.74         28.56        19.73 o
   1 -11   5         38.78         67.33        18.57 o
   2 -11   5         22.01         -3.79        14.29 o
   3 -11   5        113.05         87.66        22.93 o
   4 -11   5         31.21         16.30        21.08 o
   5 -11   5         46.09         -5.41        23.33 o
  -9 -10   5         57.64         57.56        48.87 o
  -8 -10   5          2.61          5.66        24.48 o
  -7 -10   5          3.61         48.01        26.07 o
  -6 -10   5          8.77         22.00        18.45 o
  -5 -10   5         43.68         21.87        19.57 o
  -4 -10   5        129.97        154.54        13.37 o
  -3 -10   5        299.42        282.14        26.85 o
  -2 -10   5         41.28         16.80        13.07 o
  -1 -10   5         71.29         61.20        16.96 o
   0 -10   5        198.08        122.17        13.15 o
   1 -10   5        231.26        240.06        27.15 o
   2 -10   5        200.18        156.81        16.13 o
   3 -10   5        140.61        138.05        21.97 o
   4 -10   5          3.20         15.99        20.03 o
   5 -10   5          0.08         13.03        21.18 o
   6 -10   5          0.10         -4.03        22.67 o
  -9  -9   5         16.26         70.86        69.70 o
  -8  -9   5         16.65         50.78        43.54 o
  -7  -9   5          2.46          3.82        14.17 o
  -6  -9   5          0.73          4.53        10.68 o
  -5  -9   5        120.33        132.74        11.75 o
  -4  -9   5        561.27        568.06        19.93 o
  -3  -9   5        471.25        475.33        16.84 o
  -2  -9   5         38.66         23.33        11.85 o
  -1  -9   5        103.23         80.34        10.77 o
   0  -9   5         27.69          9.82        12.21 o
   1  -9   5        256.26        304.40        14.94 o
   2  -9   5        137.90        164.81        33.12 o
   3  -9   5        148.86        118.43        18.42 o
   4  -9   5         96.63        148.31        34.70 o
   5  -9   5        373.25        304.60        26.51 o
   6  -9   5          1.32         13.81        21.21 o
   7  -9   5         43.00         80.34        23.20 o
 -10  -8   5         37.27        -12.77        51.94 o
  -9  -8   5         47.76        -18.67        45.26 o
  -8  -8   5          2.61        -18.15        25.05 o
  -7  -8   5        102.50         86.24        18.19 o
  -6  -8   5          1.97         -3.72        24.68 o
  -5  -8   5         16.11         10.21         9.33 o
  -4  -8   5          4.18          3.98        10.57 o
  -3  -8   5         46.45         48.27         9.67 o
  -2  -8   5        129.45        130.46        10.63 o
  -1  -8   5         75.44         63.74        11.66 o
   0  -8   5        129.15         84.77        11.31 o
   1  -8   5        149.23        145.61        11.53 o
   2  -8   5        184.23        190.68        12.11 o
   3  -8   5         94.40         72.33        12.67 o
   4  -8   5         14.14        -14.00        14.68 o
   5  -8   5       1040.07       1151.54        44.74 o
   6  -8   5         28.11         15.72        16.04 o
   7  -8   5         42.00         59.97        17.62 o
   8  -8   5         52.62         12.92        24.78 o
 -10  -7   5          9.25        -30.60        51.04 o
  -9  -7   5         96.74         86.63        29.99 o
  -8  -7   5        102.88         82.35        29.98 o
  -7  -7   5        238.50        195.07        16.08 o
  -6  -7   5          1.55         -2.96        12.45 o
  -5  -7   5        133.98        166.24        12.26 o
  -4  -7   5         10.79         22.26         8.40 o
  -3  -7   5          0.51          1.91         8.44 o
  -2  -7   5         39.25         32.66         8.50 o
  -1  -7   5        417.53        428.24        14.93 o
   0  -7   5         86.72        105.10         9.70 o
   1  -7   5        575.98        613.00        18.17 o
   2  -7   5         18.42         21.86        11.65 o
   3  -7   5          5.53          3.42        13.11 o
   4  -7   5        174.82        180.67        15.95 o
   5  -7   5        273.44        245.10        15.42 o
   6  -7   5         17.36         31.16        15.62 o
   7  -7   5        261.33        309.00        40.81 o
   8  -7   5         48.56         57.22        40.91 o
   9  -7   5         23.17         34.37        26.16 o
 -10  -6   5          1.53         48.14        72.51 o
  -9  -6   5          8.66          8.26        11.46 o
  -8  -6   5          4.85          8.03        13.05 o
  -7  -6   5         22.35        -19.81        13.66 o
  -6  -6   5        121.94        144.98        14.97 o
  -5  -6   5        616.63        626.93        28.68 o
  -4  -6   5          3.33         -1.89         7.25 o
  -3  -6   5          7.61          0.08         7.08 o
  -2  -6   5         70.12         75.91         8.88 o
  -1  -6   5        455.83        445.73        15.13 o
   0  -6   5        149.51        122.31        10.73 o
   1  -6   5       1222.03       1185.16        43.32 o
   2  -6   5        159.66        122.26         9.75 o
   3  -6   5        235.78        240.10        12.04 o
   4  -6   5        548.93        557.95        20.67 o
   5  -6   5       1263.93       1419.80        48.01 o
   6  -6   5          8.01        -15.87        19.81 o
   7  -6   5         12.79          6.06        19.44 o
   8  -6   5         89.10         59.42        51.18 o
   9  -6   5        128.63        186.72        31.39 o
 -10  -5   5         89.52        101.99        76.33 o
  -9  -5   5        304.20        503.38        76.17 o
  -8  -5   5          0.70         -8.09         9.89 o
  -7  -5   5         84.81        110.64        14.59 o
  -6  -5   5         69.54         79.10        13.16 o
  -5  -5   5        264.49        280.52        24.67 o
  -4  -5   5        770.68        801.50        26.21 o
  -3  -5   5        314.61        293.07        11.43 o
  -2  -5   5          2.64         -0.91         7.30 o
  -1  -5   5        158.27        178.66        11.51 o
   0  -5   5        243.54        248.40        10.58 o
   1  -5   5         39.41         38.00        11.26 o
   2  -5   5         23.37         38.19        20.66 o
   3  -5   5         12.26         18.91        10.30 o
   4  -5   5          0.65        -17.63        14.38 o
   5  -5   5          0.75        -21.84        14.56 o
   6  -5   5          8.08         -5.09        13.95 o
   7  -5   5        137.47        157.95        18.31 o
   8  -5   5         89.28        105.74        20.14 o
   9  -5   5         41.08         51.09        22.47 o
  10  -5   5         25.05        101.32        25.73 o
 -10  -4   5          0.48        -51.66        71.10 o
  -9  -4   5         40.61        154.38        64.90 o
  -8  -4   5        281.87        319.39        49.44 o
  -7  -4   5         16.32        112.70        36.71 o
  -6  -4   5        192.87        161.20        14.29 o
  -5  -4   5          5.02          2.94         6.49 o
  -4  -4   5        220.89        167.46         8.96 o
  -3  -4   5        381.37        318.22        12.66 o
  -2  -4   5        112.23         77.74        18.67 o
  -1  -4   5        220.19        174.30        11.58 o
   0  -4   5        517.18        583.78        17.74 o
   1  -4   5        398.11        413.03        21.01 o
   2  -4   5        154.28        183.27        14.16 o
   3  -4   5         14.12         48.78        14.23 o
   4  -4   5          5.42        -15.72        10.48 o
   5  -4   5        212.03        228.45        13.21 o
   6  -4   5         14.49          6.40        12.33 o
   7  -4   5        286.51        312.13        28.81 o
   8  -4   5        309.27        269.87        36.65 o
   9  -4   5         12.77         20.71        21.15 o
  10  -4   5         42.06         88.89        24.75 o
 -10  -3   5         50.40        127.40        69.99 o
  -9  -3   5         67.14         14.27        60.61 o
  -8  -3   5          7.18        -26.12        55.49 o
  -7  -3   5         70.91         53.43        13.82 o
  -6  -3   5        337.81        324.98        16.31 o
  -5  -3   5         23.59         52.37        28.07 o
  -4  -3   5        753.01        866.79        29.47 o
  -3  -3   5         22.46         -5.18        17.86 o
  -2  -3   5       1269.03       1444.01        41.21 o
  -1  -3   5       2006.53       1983.16        56.78 o
   0  -3   5          1.19         -6.41         7.82 o
   1  -3   5        361.26        332.49        12.23 o
   2  -3   5         45.62         23.64        10.14 o
   3  -3   5         77.98         47.79        11.02 o
   4  -3   5         94.23        292.76        61.25 o
   5  -3   5        245.42        298.09        16.42 o
   6  -3   5         72.29         60.98        14.52 o
   7  -3   5         68.97        207.41        35.78 o
   8  -3   5         47.94         34.04        26.93 o
   9  -3   5         17.50         32.37        26.84 o
  10  -3   5          0.04          1.30        53.09 o
  11  -3   5         15.84          7.25        28.52 o
 -10  -2   5          8.05         65.03        53.58 o
  -9  -2   5         33.07         40.47        41.80 o
  -8  -2   5         29.35         64.05        34.91 o
  -7  -2   5        926.50        932.40        46.34 o
  -6  -2   5        181.60        201.04        46.15 o
  -5  -2   5        243.83        220.66        43.09 o
  -4  -2   5          5.50          8.57        25.81 o
  -3  -2   5        104.19        112.27         8.59 o
  -2  -2   5         66.31         86.19         7.97 o
  -1  -2   5       2625.23       2976.32        92.95 o
   0  -2   5        519.11        500.25        19.77 o
   1  -2   5       1010.88       1097.66        37.22 o
   2  -2   5         30.36         22.58        11.97 o
   3  -2   5        719.42        745.97        39.34 o
   4  -2   5       1355.33       1508.94        69.06 o
   5  -2   5       4142.86       4210.04       163.56 o
   6  -2   5         13.10         17.60        33.82 o
   7  -2   5        204.40        252.46        31.21 o
   8  -2   5          5.58         -7.31        16.84 o
  10  -2   5         15.41        -21.71        25.94 o
  11  -2   5        169.03        210.05        39.90 o
 -10  -1   5          0.00        -29.58        70.44 o
  -9  -1   5         15.09         22.23        20.89 o
  -8  -1   5         46.32        -17.61        23.92 o
  -7  -1   5        358.74        425.42        32.19 o
  -6  -1   5        135.35        111.36        30.69 o
  -5  -1   5          0.02        -21.69        19.49 o
  -4  -1   5         67.61         44.63        11.32 o
  -3  -1   5         49.58         27.16         7.58 o
  -2  -1   5          0.04        -13.59         9.06 o
  -1  -1   5       1691.33       1765.24        84.75 o
   0  -1   5       2322.97       2419.05        67.05 o
   1  -1   5       8352.91       8869.27       283.38 o
   2  -1   5       1767.35       1792.37        51.84 o
   3  -1   5        108.14        150.65        12.50 o
   4  -1   5        286.08        225.68        35.23 o
   5  -1   5        199.99        264.35        32.58 o
   6  -1   5        347.07        418.89        18.72 o
   7  -1   5        718.07        736.48        29.97 o
   8  -1   5       1285.45       1374.58        54.50 o
   9  -1   5        265.04        291.28        21.06 o
  10  -1   5         12.06         28.25        20.60 o
  11  -1   5          2.11         13.52        21.16 o
 -10   0   5         53.27        150.09        51.63 o
  -9   0   5        614.34        712.00        69.31 o
  -8   0   5        214.27        204.00        60.28 o
  -7   0   5         40.16        108.57        26.18 o
  -6   0   5          1.26         12.02        21.37 o
  -5   0   5         21.35         17.83        22.42 o
  -4   0   5        442.93        464.13        29.39 o
  -3   0   5       1419.31       1337.97        58.34 o
  -2   0   5          0.09          0.48         9.78 o
  -1   0   5        667.72        648.22        46.53 o
   0   0   5        645.16        669.70        23.60 o
   1   0   5       4600.55       4957.06       127.69 o
   2   0   5        122.52        126.04         8.76 o
   3   0   5       1396.05       1385.20        35.09 o
   4   0   5        577.95        552.59        41.10 o
   5   0   5        457.40        448.07        24.36 o
   6   0   5         21.96        -13.53        15.52 o
   7   0   5         95.80        128.09        13.57 o
   8   0   5       1037.47       1044.21        74.72 o
   9   0   5        110.42        147.72        18.51 o
  10   0   5          2.41        -19.19        16.78 o
  11   0   5         37.40         31.18        28.30 o
  12   0   5          0.48         -6.62        26.10 o
 -10   1   5         45.43         16.53        61.97 o
  -9   1   5        110.27        208.26        49.17 o
  -8   1   5          5.26          4.73        28.46 o
  -7   1   5        114.26        119.41        20.63 o
  -6   1   5        747.83        792.02        46.57 o
  -5   1   5         30.10         55.31        23.01 o
  -4   1   5        356.52        329.67        11.78 o
  -3   1   5        970.91        954.97        66.70 o
  -2   1   5       1300.08       1043.32        66.55 o
  -1   1   5        244.56        200.87        17.41 o
   0   1   5        395.71        375.84        22.91 o
   1   1   5         86.71         92.89         8.06 o
   2   1   5        520.95        625.41        17.77 o
   3   1   5         53.24         32.54         7.66 o
   4   1   5        563.54        627.25        23.85 o
   5   1   5          8.33         17.53        26.39 o
   6   1   5          0.38         -6.16        12.38 o
   7   1   5         44.60         31.60        11.96 o
   8   1   5         48.24         33.41        28.34 o
   9   1   5         55.59        104.48        27.37 o
  10   1   5         73.84         65.76        47.23 o
  11   1   5          0.97        -11.18        20.64 o
  12   1   5          3.10        -38.39        25.59 o
  -9   2   5         20.17         96.07        44.75 o
  -8   2   5        143.77        310.73        60.61 o
  -7   2   5         74.11         56.76        19.29 o
  -6   2   5          5.60          1.69        14.52 o
  -5   2   5         63.75         60.01        21.82 o
  -4   2   5        184.86        170.82        11.85 o
  -3   2   5        338.77        443.12        33.92 o
  -2   2   5        906.14        971.84        65.85 o
  -1   2   5       1516.51       1508.35        54.19 o
   0   2   5        724.19        698.63        23.17 o
   1   2   5         19.84         37.88        10.34 o
   2   2   5       1497.25       1348.96        34.95 o
   3   2   5         15.07          8.78         8.39 o
   4   2   5        501.48        444.14        21.49 o
   5   2   5       1836.13       1691.97        77.11 o
   6   2   5         16.47          3.74        16.02 o
   7   2   5         96.19         95.42        16.03 o
   8   2   5        506.97        527.86        21.40 o
   9   2   5         56.73         59.39        17.88 o
  10   2   5        349.12        327.69        37.53 o
  11   2   5          2.52         29.46        18.33 o
  12   2   5          1.02         -4.39        35.91 o
  -9   3   5          2.59         -7.44        27.47 o
  -8   3   5         13.25         26.27        22.90 o
  -7   3   5         45.14         75.57        25.72 o
  -6   3   5        182.94        233.86        29.00 o
  -5   3   5         39.79         43.55         9.10 o
  -4   3   5        211.00        267.19        13.34 o
  -3   3   5        112.91         72.35        16.43 o
  -2   3   5        252.85        226.68        15.71 o
  -1   3   5       1472.52       1579.40        55.36 o
   0   3   5        459.23        447.35        23.29 o
   1   3   5       7943.24       7937.91       226.03 o
   2   3   5       1377.16       1366.36        39.45 o
   3   3   5        246.57        277.45        11.28 o
   4   3   5        783.90        778.96        34.06 o
   5   3   5        269.94        300.27        28.48 o
   6   3   5         81.78         86.75         9.99 o
   7   3   5        510.39        497.96        18.55 o
   8   3   5         46.15         39.96        20.83 o
   9   3   5          0.26         -7.29        12.97 o
  11   3   5        236.54        231.53        17.96 o
  12   3   5         46.16         69.28        35.52 o
  -8   4   5         11.95        -24.16        26.72 o
  -7   4   5          0.74          8.98        16.09 o
  -6   4   5        203.08        174.34        13.24 o
  -5   4   5          4.33        -15.74        10.50 o
  -4   4   5        239.23        236.37        15.01 o
  -3   4   5         93.55         88.94         9.85 o
  -2   4   5          0.60         -8.73         7.82 o
  -1   4   5          0.72        -15.97        19.53 o
   0   4   5        177.35        183.37        10.38 o
   1   4   5       1346.26       1442.28        42.81 o
   2   4   5       1394.23       1455.23        42.15 o
   3   4   5        275.28        247.78        20.09 o
   4   4   5        801.90        906.52        38.61 o
   5   4   5         79.47         83.37        11.57 o
   6   4   5         64.64         93.08        12.29 o
   7   4   5         14.78         36.40        11.51 o
   8   4   5         12.21        -10.46        14.32 o
   9   4   5        176.79        184.50        21.29 o
  10   4   5        237.46        855.80       134.21 o
  11   4   5          0.13         27.49        22.53 o
  12   4   5          1.80         63.87        42.72 o
  -8   5   5          1.34         -7.72        27.31 o
  -7   5   5         17.03         41.39        17.81 o
  -6   5   5         36.79         19.26        17.78 o
  -5   5   5        121.02        144.38        12.97 o
  -4   5   5          1.95         13.85        10.18 o
  -3   5   5         70.62         42.93        10.22 o
  -2   5   5         22.06         29.99         7.64 o
  -1   5   5        458.59        422.47        29.05 o
   0   5   5         39.86         58.67        14.53 o
   1   5   5        144.04        129.22        13.35 o
   2   5   5       2028.75       2028.41        59.15 o
   3   5   5        535.53        491.97        20.53 o
   4   5   5        356.31        384.25        18.45 o
   5   5   5         51.45         46.29         9.76 o
   6   5   5        294.24        273.80        12.71 o
   7   5   5         43.02         51.59        13.27 o
   8   5   5         18.16        185.73        45.47 o
   9   5   5          3.94        205.92        77.62 o
  10   5   5          2.69        -48.94        52.78 o
  11   5   5          1.16        -53.85        35.90 o
  12   5   5         44.55         63.37        20.10 o
  -7   6   5         35.92         -0.41        16.83 o
  -6   6   5        109.17        139.06        18.62 o
  -5   6   5        348.77        399.14        20.23 o
  -4   6   5        463.76        528.64        19.58 o
  -3   6   5         37.04         26.10        15.51 o
  -2   6   5        349.47        363.71        18.98 o
  -1   6   5         23.24         45.98        15.11 o
   0   6   5        101.44        133.66        20.02 o
   1   6   5          4.65         12.42        12.37 o
   2   6   5        132.94        166.04        22.58 o
   3   6   5         39.92         58.95         9.42 o
   4   6   5          4.19         -6.92        14.26 o
   5   6   5        200.45        209.26        11.52 o
   6   6   5          5.32          8.58        10.86 o
   7   6   5          3.24        -13.42        13.39 o
   8   6   5          2.99        -11.64        15.74 o
   9   6   5        130.97        117.51        19.75 o
  10   6   5        274.32        356.56        42.37 o
  11   6   5         14.09        -59.40        76.59 o
  12   6   5          0.01         79.61        63.32 o
  -7   7   5          0.08         -5.55        20.08 o
  -6   7   5         35.56         45.36        15.52 o
  -5   7   5         31.50         38.08        12.05 o
  -4   7   5          8.67         -5.22         9.80 o
  -3   7   5          3.30        -16.68        12.22 o
  -2   7   5        134.55        131.78        21.34 o
  -1   7   5        121.10        141.30        15.72 o
   0   7   5          0.03          4.89        39.60 o
   1   7   5        682.09        789.29        36.57 o
   2   7   5        657.49        647.70        31.21 o
   3   7   5        218.10        182.58        14.74 o
   4   7   5         89.74        121.26        11.15 o
   5   7   5         58.40         84.34        14.64 o
   6   7   5          1.09          8.77        11.90 o
   7   7   5         66.15        109.29        22.03 o
   8   7   5          1.75         32.12        30.53 o
   9   7   5          8.86        113.90       142.76 o
  10   7   5        106.14        224.17        34.11 o
  11   7   5         35.61        -63.72        65.59 o
  12   7   5          0.12        -15.37        49.14 o
  -6   8   5          8.84          5.52        29.79 o
  -5   8   5         10.67         26.27        22.07 o
  -4   8   5          0.02        -23.05        19.44 o
  -3   8   5         51.13         40.23        14.20 o
  -2   8   5         61.39         53.51        13.75 o
  -1   8   5        248.74        238.58        18.21 o
   0   8   5         47.47         45.05        16.95 o
   1   8   5        187.17        184.18        15.55 o
   2   8   5         18.12         23.10        14.79 o
   3   8   5        176.36        119.06        16.46 o
   4   8   5          9.46         -6.35        11.38 o
   5   8   5        316.62        342.94        20.75 o
   6   8   5        365.93        377.98        17.30 o
   7   8   5        389.63        423.58        18.71 o
   8   8   5         54.03         31.55        26.13 o
   9   8   5          5.27        -17.58        27.74 o
  10   8   5          7.06        -69.74        60.70 o
  11   8   5        145.45        173.46        31.79 o
  12   8   5          0.60         47.23        57.62 o
  -5   9   5        111.31         66.71        43.88 o
  -4   9   5          9.14         -3.47        14.06 o
  -3   9   5        557.08        517.08        26.39 o
  -2   9   5        240.56        251.19        16.77 o
  -1   9   5        170.71        108.11        23.31 o
   0   9   5        122.91        104.97        20.76 o
   1   9   5         11.69         19.28        14.72 o
   2   9   5        133.36        125.66        14.30 o
   3   9   5       1081.19       1110.24        38.69 o
   4   9   5         10.96         44.50        16.16 o
   5   9   5        638.24        661.51        27.71 o
   6   9   5          0.20         30.19        15.72 o
   7   9   5        625.95        636.52        42.58 o
   8   9   5         68.49        129.20        23.32 o
   9   9   5          9.25         -2.12        20.12 o
  10   9   5        163.32        146.81        42.13 o
  11   9   5          7.09         -4.58        28.23 o
  -4  10   5          0.00        -12.20        34.98 o
  -3  10   5        123.55        117.96        16.21 o
  -2  10   5         76.94         34.37        28.21 o
  -1  10   5        267.79        248.86        37.03 o
   0  10   5        451.22        431.96        58.23 o
   1  10   5         18.94         -4.07        17.72 o
   2  10   5          0.50        -21.32        24.78 o
   3  10   5          0.03         33.52        23.31 o
   4  10   5        615.42        616.23        31.64 o
   5  10   5        321.96        275.48        22.33 o
   6  10   5        430.66        367.80        31.24 o
   7  10   5        270.04        237.13        44.33 o
   8  10   5          5.57         35.56        18.14 o
   9  10   5         31.42         19.42        19.89 o
  10  10   5        124.38        170.27        48.40 o
  11  10   5         20.73          8.05        23.54 o
  -3  11   5         12.61          8.45        31.20 o
  -2  11   5         85.73        133.66        39.07 o
  -1  11   5        537.58        563.51       115.34 o
   0  11   5          0.57        -33.65        27.78 o
   1  11   5          1.26          5.44        34.53 o
   2  11   5         46.94         39.40        27.63 o
   3  11   5        122.85         82.92        25.68 o
   4  11   5        284.25        234.46        39.90 o
   5  11   5        324.19        274.21        24.31 o
   6  11   5          5.67          8.02        23.44 o
   7  11   5         66.15         36.39        30.37 o
   8  11   5          4.56         93.13        35.53 o
   9  11   5          0.41         22.56        25.03 o
  10  11   5          0.70        -13.12        20.31 o
  -2  12   5         10.76         14.84        39.02 o
  -1  12   5        230.28        160.00        28.88 o
   0  12   5          0.61        -38.90        53.71 o
   1  12   5          0.76          4.45        28.22 o
   2  12   5          8.84         50.42        24.94 o
   3  12   5         76.85        199.67        32.22 o
   4  12   5         89.04         77.31        25.30 o
   5  12   5         79.76         91.43        19.47 o
   6  12   5         49.89         34.24        27.08 o
   7  12   5         14.09         59.63        26.17 o
   8  12   5          3.26        105.46        30.56 o
   9  12   5         44.49         21.94        21.00 o
   0  13   5         47.49         29.54        79.99 o
   1  13   5         19.78         11.55        36.46 o
   2  13   5         10.24         76.67        46.14 o
   3  13   5          0.15         -8.75        30.75 o
   4  13   5          4.80         -5.91        25.21 o
   5  13   5         42.04         55.10        17.16 o
   6  13   5          3.94          6.79        19.81 o
   7  13   5          0.23        -35.79        26.13 o
   8  13   5         58.63         59.13        36.45 o
   3  14   5        168.13        142.35        31.23 o
   4  14   5          6.83        -10.53        38.80 o
   5  14   5         26.73         13.05        32.12 o
   6  14   5         64.68         75.38        27.84 o
  -5 -13   6          2.33         90.83        42.64 o
  -4 -13   6         35.03         85.89        29.53 o
  -3 -13   6        158.27        174.34        24.13 o
  -2 -13   6         31.87          9.52        19.15 o
  -1 -13   6          1.85         23.01        17.55 o
   0 -13   6          0.99          4.36        15.83 o
   1 -13   6        160.39        126.04        23.08 o
  -6 -12   6         67.13        106.20        45.63 o
  -5 -12   6         67.36         64.42        18.11 o
  -4 -12   6         39.80         40.20        14.05 o
  -3 -12   6        119.97        146.90        16.04 o
  -2 -12   6          0.24         23.62        17.22 o
  -1 -12   6        137.95        151.66        20.10 o
   0 -12   6         74.11         53.72        15.08 o
   1 -12   6        106.56         76.65        15.88 o
   2 -12   6         44.82         48.25        18.28 o
   3 -12   6          9.18         62.77        30.53 o
  -7 -11   6         31.93         -3.88        43.72 o
  -6 -11   6         22.22         65.63        27.33 o
  -5 -11   6         61.66         53.31        15.78 o
  -4 -11   6         13.37         43.44        20.65 o
  -3 -11   6        398.08        372.66        17.25 o
  -2 -11   6         71.33         53.38        14.08 o
  -1 -11   6        242.44        185.77        16.76 o
   0 -11   6         58.72         44.07        13.56 o
   1 -11   6          5.49          6.21        16.15 o
   2 -11   6         14.52         -5.91        15.65 o
   3 -11   6        259.97        205.70        24.14 o
   4 -11   6          0.01          4.98        24.54 o
   5 -11   6          0.28        -11.34        27.82 o
  -8 -10   6          8.39        -23.42        26.08 o
  -7 -10   6         91.41        106.67        28.64 o
  -6 -10   6         10.82          8.87        10.02 o
  -5 -10   6         24.52         21.08        13.01 o
  -4 -10   6          6.27         16.03        11.02 o
  -3 -10   6        143.51        168.72        16.05 o
  -2 -10   6         21.01         -2.00        26.63 o
  -1 -10   6         19.73         11.93        18.09 o
   0 -10   6         38.84         22.13        15.66 o
   1 -10   6        116.71        101.50        22.69 o
   2 -10   6         25.69         10.33        13.64 o
   3 -10   6        212.81        228.53        20.72 o
   4 -10   6          0.45         12.46        20.59 o
   5 -10   6          0.87         -7.19        21.24 o
   6 -10   6         37.38         26.35        21.79 o
  -9  -9   6          0.96         83.87        52.08 o
  -8  -9   6          3.03        -11.35        19.91 o
  -7  -9   6         27.21          7.33        16.79 o
  -6  -9   6         51.67         60.28        14.17 o
  -5  -9   6          1.33         -2.55        18.25 o
  -4  -9   6         98.38        106.04        10.54 o
  -3  -9   6          1.30         -7.94        12.45 o
  -2  -9   6          0.30         29.91        17.64 o
  -1  -9   6         73.61        114.10        12.39 o
   0  -9   6         24.29         20.90        14.07 o
   1  -9   6         19.47         14.88        11.77 o
   2  -9   6         80.54         19.17        32.97 o
   3  -9   6         12.72         15.18        17.92 o
   4  -9   6        731.67        733.13        32.63 o
   5  -9   6        234.05        286.37        26.14 o
   6  -9   6         18.69         -8.18        20.17 o
   7  -9   6         10.48         15.61        19.27 o
  -9  -8   6         18.12         86.35        69.03 o
  -8  -8   6         47.88        235.26        51.58 o
  -7  -8   6         44.32         70.63        13.19 o
  -6  -8   6         36.63         42.73        13.13 o
  -5  -8   6         93.53         80.83        14.13 o
  -4  -8   6        416.39        394.49        23.80 o
  -3  -8   6         73.04         86.15        11.95 o
  -2  -8   6          3.92         -3.84         9.58 o
  -1  -8   6        736.83        761.08        23.50 o
   0  -8   6         27.12         22.03         9.55 o
   1  -8   6         75.68         76.96        12.35 o
   2  -8   6         37.89         19.93        11.93 o
   3  -8   6         12.30         23.96        13.18 o
   4  -8   6          5.72        -14.26        16.28 o
   5  -8   6          0.70         -7.53        21.94 o
   6  -8   6          1.18        -21.44        22.05 o
   7  -8   6         27.09         18.81        29.38 o
   8  -8   6         70.27         45.09        25.48 o
  -9  -7   6          3.72        -24.98        48.00 o
  -8  -7   6         28.22         40.48        17.15 o
  -7  -7   6         18.79         20.56        11.09 o
  -6  -7   6          0.21          5.91        13.24 o
  -5  -7   6          8.18          8.08        10.03 o
  -4  -7   6        234.11        237.71        12.04 o
  -3  -7   6          0.91        -11.29         7.53 o
  -2  -7   6         96.29         79.49         8.48 o
  -1  -7   6         88.09        108.74        13.16 o
   0  -7   6        331.78        333.84        16.58 o
   1  -7   6        906.44        951.91        31.73 o
   2  -7   6       1174.91       1176.20        30.63 o
   3  -7   6        368.77        375.21        21.49 o
   4  -7   6        141.27        137.37        16.45 o
   5  -7   6        128.34        147.18        13.39 o
   6  -7   6        916.94       1031.40        40.48 o
   7  -7   6         25.31        -40.55        62.30 o
   8  -7   6         49.82         63.12        20.92 o
   9  -7   6        127.95        100.14        26.87 o
 -10  -6   6         34.61        -48.93        51.68 o
  -9  -6   6         47.79         41.12        48.93 o
  -8  -6   6          0.62          0.48        26.89 o
  -7  -6   6         60.06         36.51        14.16 o
  -6  -6   6        399.07        350.73        22.71 o
  -5  -6   6         70.69        102.72        13.49 o
  -4  -6   6        218.07        213.53        10.36 o
  -3  -6   6        540.32        524.73        19.02 o
  -2  -6   6         41.88         24.19         8.08 o
  -1  -6   6        233.97        221.16         9.40 o
   0  -6   6        177.54        194.56         9.88 o
   1  -6   6        253.15        244.46        17.01 o
   2  -6   6         73.58         80.95         9.80 o
   3  -6   6         29.06         14.90        11.10 o
   4  -6   6         36.29         22.33        24.06 o
   5  -6   6          0.92         -0.69        13.49 o
   6  -6   6        315.91        323.46        17.36 o
   7  -6   6        409.46        496.77        32.93 o
   8  -6   6          0.48         -6.19        21.65 o
   9  -6   6        453.47        467.04        42.35 o
 -10  -5   6        150.39        195.45        55.26 o
  -9  -5   6          0.40        -29.51        45.25 o
  -8  -5   6        294.09        347.96        68.57 o
  -7  -5   6        165.03        160.68        27.86 o
  -6  -5   6        602.82        621.93        54.07 o
  -5  -5   6        141.53        178.21        19.19 o
  -4  -5   6         15.64          8.48         8.45 o
  -3  -5   6        833.73        940.57        27.52 o
  -2  -5   6        271.34        283.72        10.13 o
  -1  -5   6        585.11        493.94        19.86 o
   0  -5   6        103.51        131.69         9.15 o
   1  -5   6        271.06        235.81        10.83 o
   2  -5   6          4.70         -3.23         8.89 o
   3  -5   6         37.77         36.79         9.56 o
   4  -5   6         22.73        109.06        40.80 o
   5  -5   6        182.53        159.32        20.63 o
   6  -5   6          3.75        -21.84        14.56 o
   7  -5   6         14.29          3.95        18.93 o
   8  -5   6         10.38        -25.59        25.49 o
   9  -5   6         94.13         92.81        24.29 o
  10  -5   6         57.87         76.21        67.32 o
 -10  -4   6          4.36        -35.56        48.77 o
  -9  -4   6        116.57        117.68        48.06 o
  -8  -4   6         11.35         60.90        60.08 o
  -7  -4   6        102.13         80.26        37.96 o
  -6  -4   6         67.88         69.54        24.34 o
  -5  -4   6         39.37         45.65         9.33 o
  -4  -4   6          8.76          7.55        11.25 o
  -3  -4   6         52.04         54.94         6.76 o
  -2  -4   6        227.71        168.98        10.62 o
  -1  -4   6         74.11         80.43         8.24 o
   0  -4   6         52.70         31.37         9.51 o
   1  -4   6        290.57        263.34        12.68 o
   2  -4   6        744.18        781.82        25.85 o
   3  -4   6       1492.86       1433.95        46.24 o
   4  -4   6         58.07         26.10         9.46 o
   5  -4   6        653.47        624.24        21.76 o
   6  -4   6        243.04        256.57        15.66 o
   7  -4   6         10.86        168.29        55.20 o
   8  -4   6        331.57        363.32        40.70 o
   9  -4   6        188.32        223.77        28.30 o
  10  -4   6         27.90         38.56        36.95 o
 -10  -3   6          0.00        -19.05        48.26 o
  -9  -3   6         34.37         95.11        47.06 o
  -8  -3   6         56.07         33.50        16.26 o
  -7  -3   6         59.62         73.65        37.76 o
  -6  -3   6        265.84        265.56        41.94 o
  -5  -3   6          0.19         -7.57        11.84 o
  -4  -3   6          8.16          0.98         7.45 o
  -3  -3   6        752.57        766.41        26.72 o
  -2  -3   6         24.60         23.16         8.28 o
  -1  -3   6       3380.33       3242.62        88.22 o
   0  -3   6        950.25        965.80        32.82 o
   1  -3   6         75.96         52.97         6.02 o
   2  -3   6        247.41        343.62        23.33 o
   3  -3   6        944.20       1009.49        34.19 o
   4  -3   6         37.59         45.53        12.25 o
   5  -3   6        315.80        308.81        16.07 o
   6  -3   6        148.22        116.03        20.29 o
   7  -3   6          8.95         14.31        30.87 o
   8  -3   6        121.58        160.08        34.28 o
   9  -3   6        176.49        172.78        22.09 o
  10  -3   6          0.89         16.59        68.02 o
  11  -3   6        158.28        252.36        40.15 o
 -10  -2   6          5.35         20.81        46.84 o
  -9  -2   6        103.44         67.27        12.56 o
  -8  -2   6         12.66         30.40        17.88 o
  -7  -2   6         58.59         62.49        15.48 o
  -6  -2   6        176.65        203.74        18.78 o
  -5  -2   6         46.15         35.42        21.26 o
  -4  -2   6         14.11         19.37         8.62 o
  -3  -2   6        293.77        275.02        15.15 o
  -2  -2   6         72.09         72.36         7.91 o
  -1  -2   6       3869.56       3695.02       120.59 o
   0  -2   6       1850.12       1778.46        56.27 o
   1  -2   6        291.87        348.87        21.03 o
   2  -2   6       6543.53       6512.83       209.25 o
   3  -2   6       1138.45       1111.94        43.67 o
   4  -2   6        271.61        228.94        25.90 o
   5  -2   6        319.96        363.77        20.57 o
   6  -2   6        572.80        574.68        27.08 o
   7  -2   6        660.31        656.71        36.12 o
   8  -2   6         17.77         38.78        20.94 o
   9  -2   6        147.81        156.86        21.21 o
  10  -2   6          3.19         50.21        21.88 o
  11  -2   6         20.91          6.45        26.88 o
 -10  -1   6          4.98        -16.97        47.72 o
  -9  -1   6        143.27        206.06        48.55 o
  -8  -1   6         43.63          6.58        37.27 o
  -7  -1   6         34.11         59.08        19.37 o
  -6  -1   6         15.30         16.43        29.62 o
  -5  -1   6        724.60        810.37        67.59 o
  -4  -1   6        146.52        120.42         8.75 o
  -3  -1   6       1053.56       1115.99        42.08 o
  -2  -1   6          0.03         10.97        31.40 o
  -1  -1   6         23.30         26.96        15.58 o
   0  -1   6        190.42        151.67         8.80 o
   1  -1   6        156.20        124.22         8.90 o
   2  -1   6       1132.57       1307.10        41.08 o
   3  -1   6       1204.66       1329.42        52.86 o
   4  -1   6       1619.88       1798.88        84.30 o
   5  -1   6       1243.62       1312.85        50.64 o
   6  -1   6        293.57        327.86        18.52 o
   7  -1   6        362.61        362.20        33.08 o
   8  -1   6         10.00         -5.48        23.99 o
   9  -1   6          0.11         13.95        22.36 o
  10  -1   6          1.00          2.72        19.24 o
  11  -1   6          4.98         40.09        46.98 o
  -9   0   6          4.01         14.85        63.54 o
  -8   0   6         74.25         92.51        35.31 o
  -7   0   6        263.68        268.34        35.55 o
  -6   0   6        194.67        140.00        44.75 o
  -5   0   6        253.86        242.43        22.63 o
  -4   0   6        114.45        100.03        22.63 o
  -3   0   6        185.05        187.50        18.46 o
  -2   0   6          2.30          2.76        10.55 o
  -1   0   6        492.58        555.09        20.00 o
   0   0   6         12.32         20.65         8.31 o
   1   0   6       1602.53       1634.71        41.65 o
   2   0   6        155.07        152.38         7.31 o
   3   0   6       3321.00       3607.72       113.54 o
   4   0   6        517.93        565.96        24.58 o
   5   0   6        787.00        867.92        45.50 o
   6   0   6       2052.77       2074.30        68.56 o
   7   0   6         57.66         74.53        18.82 o
   8   0   6         29.17         53.50        19.86 o
   9   0   6         73.36         94.58        19.57 o
  10   0   6        318.71        345.47        30.62 o
  11   0   6          0.01         19.57        37.60 o
  12   0   6          2.46         71.05        50.69 o
  -9   1   6         10.02        -17.66        61.44 o
  -8   1   6         25.05         13.89        23.62 o
  -7   1   6          0.50         26.22        18.13 o
  -6   1   6        148.05        203.81        31.42 o
  -5   1   6          1.34         -2.23        27.92 o
  -4   1   6         12.83         16.83         7.86 o
  -3   1   6        185.94        107.31        20.84 o
  -2   1   6         52.54          3.10        22.23 o
  -1   1   6         73.65         42.33        10.48 o
   0   1   6        851.09        762.54        31.52 o
   1   1   6        270.33        291.59        11.52 o
   2   1   6          8.00          2.40         7.64 o
   3   1   6       1502.28       1468.92        40.86 o
   4   1   6         36.68         11.49        17.84 o
   5   1   6         36.91         40.42        11.94 o
   6   1   6        218.29        207.70        13.62 o
   7   1   6        107.25         94.46        14.77 o
   8   1   6        166.47        176.35        18.85 o
   9   1   6        298.30        317.61        68.65 o
  10   1   6          6.36         10.52        15.47 o
  11   1   6         13.49         18.70        14.81 o
  12   1   6         13.25         10.47        30.94 o
  -9   2   6         29.42         73.75        42.46 o
  -8   2   6         97.81        152.41        84.75 o
  -7   2   6         49.40         55.23        20.31 o
  -6   2   6        365.92        301.99        29.73 o
  -5   2   6         81.85         88.44        16.09 o
  -4   2   6        378.54        363.40        23.51 o
  -3   2   6         89.28         91.90        18.35 o
  -2   2   6          5.23         -4.48        38.69 o
  -1   2   6        164.02        119.63        15.10 o
   0   2   6         61.65        100.76        17.77 o
   1   2   6        291.87        261.14        13.91 o
   2   2   6          0.57        -12.44         8.29 o
   3   2   6        486.05        444.64        15.90 o
   4   2   6        772.02        730.68        29.29 o
   5   2   6          1.10         16.70        16.98 o
   6   2   6          2.65          6.55         9.31 o
   7   2   6         60.80         53.75        11.82 o
   8   2   6          5.12          6.24        13.36 o
   9   2   6        453.70        455.63        24.30 o
  10   2   6        141.84        124.96        20.62 o
  11   2   6          4.25        -16.88        20.32 o
  12   2   6         91.93         93.81        39.02 o
  -8   3   6          1.11         38.82        20.54 o
  -7   3   6          3.66         16.22        18.80 o
  -6   3   6          0.09         -9.16        24.45 o
  -5   3   6        307.31        283.99        27.59 o
  -4   3   6         23.65          8.18        10.64 o
  -3   3   6        254.62        251.01        16.50 o
  -2   3   6        489.43        528.26        36.02 o
  -1   3   6       1730.03       1694.00        59.28 o
   0   3   6         28.71         11.69        10.47 o
   1   3   6          0.01         -0.10        13.31 o
   2   3   6        702.71        678.85        21.25 o
   3   3   6          8.62          1.87        11.34 o
   4   3   6         39.45         47.65        15.06 o
   5   3   6       2177.76       2252.53        72.31 o
   6   3   6          0.30         -1.52        11.88 o
   7   3   6        159.99        179.69        13.54 o
   8   3   6         25.89          5.82        17.64 o
   9   3   6         85.19        197.33        45.56 o
  10   3   6          2.09         12.30        82.30 o
  11   3   6        113.76        121.05        20.47 o
  12   3   6        142.94        169.62        23.06 o
  -8   4   6         40.95         43.33        34.85 o
  -7   4   6          2.29         10.77        20.03 o
  -6   4   6          0.38         -1.66         9.00 o
  -5   4   6        168.39        174.39        13.31 o
  -4   4   6         26.23         25.09         8.97 o
  -3   4   6        281.90        278.26        19.92 o
  -2   4   6          0.02          8.19         9.13 o
  -1   4   6        355.90        303.12        16.35 o
   0   4   6       2232.20       2431.87        75.01 o
   1   4   6        709.76        675.37        28.10 o
   2   4   6         71.68         28.95        12.91 o
   3   4   6        950.87       1004.69        35.85 o
   4   4   6        334.18        337.67        29.29 o
   5   4   6         46.80         66.42        13.15 o
   6   4   6          6.76          3.42        11.71 o
   7   4   6       1322.09       1375.36        39.15 o
   8   4   6        154.32        205.35        27.32 o
   9   4   6        487.76        520.04        35.87 o
  10   4   6          2.43        -84.14        89.21 o
  11   4   6        118.75         -5.23        54.02 o
  12   4   6          2.28         14.66        20.98 o
  -8   5   6          6.58        -25.60        32.75 o
  -7   5   6          0.71        -22.12        20.25 o
  -6   5   6         65.25         34.47        15.15 o
  -5   5   6        134.09        120.85        13.22 o
  -4   5   6        253.66        238.50        13.98 o
  -3   5   6         54.75         67.38        10.32 o
  -2   5   6        363.79        399.53        24.12 o
  -1   5   6        446.47        486.28        30.48 o
   0   5   6        343.75        397.30        18.80 o
   1   5   6        116.15        113.20        15.32 o
   2   5   6         10.92         15.35         6.99 o
   3   5   6        219.15        295.85        19.27 o
   4   5   6         91.33         65.44         9.50 o
   5   5   6        499.53        484.63        16.55 o
   6   5   6         38.63         43.97        11.21 o
   7   5   6         38.41         22.22        14.23 o
   8   5   6        102.11         74.78        16.06 o
   9   5   6        221.44        119.28        31.05 o
  10   5   6        192.27        107.43        33.38 o
  11   5   6         42.45         19.99        38.34 o
  12   5   6         27.38         68.60        36.24 o
  -7   6   6         32.49         26.30        20.14 o
  -6   6   6          5.27          5.81        18.28 o
  -5   6   6        264.05        283.26        16.58 o
  -4   6   6         56.92         39.16        10.00 o
  -3   6   6        496.51        530.31        19.97 o
  -2   6   6          8.01          5.59        13.67 o
  -1   6   6        441.91        447.56        19.63 o
   0   6   6         17.20          0.49        19.17 o
   1   6   6        265.27        274.59        17.06 o
   2   6   6          6.60        -17.92        11.95 o
   3   6   6         46.02         37.04         9.17 o
   4   6   6        369.95        365.31        13.77 o
   5   6   6        257.20        252.81        13.61 o
   6   6   6        212.01        234.09        18.12 o
   7   6   6        175.35        141.46        14.33 o
   8   6   6         45.29         -3.65        16.84 o
   9   6   6         97.48         84.20        19.49 o
  10   6   6          4.75        160.63        80.86 o
  11   6   6        146.79        109.85        30.99 o
  12   6   6         36.56        -79.07        76.94 o
  -6   7   6         16.65         25.44        19.39 o
  -5   7   6        180.32        143.83        13.20 o
  -4   7   6         78.50         91.49        12.57 o
  -3   7   6          7.02          0.61        12.34 o
  -2   7   6         83.76         71.04        15.99 o
  -1   7   6       1121.11       1114.10        35.56 o
   0   7   6          1.84         19.34        22.77 o
   1   7   6        312.57        249.50        23.88 o
   2   7   6         23.16         30.66        13.28 o
   3   7   6         11.74         -3.83        13.03 o
   4   7   6          5.43          7.75         9.31 o
   5   7   6          0.06          0.48        11.99 o
   6   7   6        147.64        178.48        20.47 o
   7   7   6         86.80         90.85        14.66 o
   8   7   6        139.88        129.82        18.28 o
   9   7   6        323.62       1297.62       198.29 o
  10   7   6         11.79        -13.46        33.03 o
  11   7   6          0.40         59.08        89.23 o
  12   7   6         30.09         69.50        78.74 o
  -6   8   6          0.60        -34.78        35.70 o
  -5   8   6         15.40          3.68        14.26 o
  -4   8   6          4.63          5.36        13.35 o
  -3   8   6         21.13         22.87        17.87 o
  -2   8   6        249.69        266.94        23.22 o
  -1   8   6        637.85        738.54        34.68 o
   0   8   6         98.00        124.33        19.47 o
   1   8   6        265.02        249.13        19.70 o
   2   8   6         49.48         43.03        17.55 o
   3   8   6        731.18        811.63        29.87 o
   4   8   6         44.79         59.13        16.59 o
   5   8   6       1531.48       1602.01        56.80 o
   6   8   6         94.24        115.73        12.56 o
   7   8   6          1.88          4.60        14.60 o
   8   8   6        126.17         78.72        16.14 o
   9   8   6          1.64          7.05        21.44 o
  10   8   6         42.39         24.35        21.00 o
  11   8   6         10.89         58.22        28.62 o
  12   8   6        126.78         48.70        35.23 o
  -5   9   6        359.42        381.03        38.52 o
  -4   9   6          4.07         -3.80        26.24 o
  -3   9   6          4.63         -0.21        38.68 o
  -2   9   6         19.07         16.30        16.40 o
  -1   9   6          0.03         24.95        20.77 o
   0   9   6        156.91        200.33        24.09 o
   1   9   6         13.95         16.54        19.95 o
   2   9   6          8.07         10.12        18.24 o
   3   9   6        241.40        276.23        20.47 o
   4   9   6        350.79        336.28        19.85 o
   5   9   6         25.99          2.61        28.36 o
   6   9   6         16.66         34.27        22.94 o
   7   9   6         80.85        117.40        17.00 o
   8   9   6        103.00         71.92        32.38 o
   9   9   6        128.49         60.49        25.37 o
  10   9   6          0.50          4.54        47.77 o
  11   9   6         49.61        -26.81        32.89 o
  -4  10   6         17.40         30.12        29.54 o
  -3  10   6          0.67        -29.78        24.38 o
  -2  10   6         86.69         32.83        37.31 o
  -1  10   6          1.93         -8.33        22.94 o
   0  10   6         62.71         97.55        28.67 o
   1  10   6        308.06        327.26        32.71 o
   2  10   6        679.66        718.10        37.43 o
   3  10   6        612.84        539.93        34.95 o
   4  10   6          1.86        -13.06        19.88 o
   5  10   6        238.21        213.42        23.89 o
   6  10   6        213.09        268.19        28.67 o
   7  10   6          2.07         29.74        18.95 o
   8  10   6        101.59        110.15        18.01 o
   9  10   6          0.00          1.77        21.83 o
  10  10   6         18.65         85.02        52.28 o
  11  10   6         96.76         89.34        32.09 o
  -3  11   6         16.35        -46.97        31.31 o
  -2  11   6         12.44        -16.37        47.59 o
  -1  11   6         66.56        103.29        34.20 o
   0  11   6         81.43         16.41        25.15 o
   1  11   6          2.59        -40.45        26.96 o
   2  11   6         80.16         71.61        29.09 o
   3  11   6          6.65         44.58        24.76 o
   4  11   6         66.70         91.13        29.00 o
   5  11   6        466.98        489.13        47.66 o
   6  11   6         73.80         81.19        20.13 o
   7  11   6         28.62         11.06        20.33 o
   8  11   6          0.43        -25.25        22.32 o
   9  11   6         37.53         60.93        61.38 o
  10  11   6         37.16         17.00        21.53 o
  -1  12   6         36.06         62.04        69.37 o
   0  12   6         33.02         63.98        26.29 o
   1  12   6         66.23         16.21        25.56 o
   2  12   6         69.25         98.34        30.57 o
   3  12   6          3.51         33.46        29.71 o
   4  12   6         24.88         27.12        24.96 o
   5  12   6          0.02         -9.44        37.96 o
   6  12   6          8.50        -11.03        17.62 o
   7  12   6         34.03         32.89        21.89 o
   8  12   6          0.29         -5.17        18.23 o
   9  12   6         15.41          9.94        19.76 o
   1  13   6          0.40         21.32        30.88 o
   2  13   6         31.69         56.17        37.08 o
   3  13   6        201.28        221.54        35.55 o
   4  13   6         33.24          6.95        30.15 o
   5  13   6          1.02        -32.79        41.21 o
   6  13   6          7.66         -2.13        16.52 o
   7  13   6         98.46        111.29        22.60 o
   8  13   6         94.35         75.91        31.95 o
  -3 -13   7         13.98         28.86        22.38 o
  -2 -13   7          0.80         25.19        23.97 o
  -1 -13   7          9.11        -23.15        32.90 o
   0 -13   7        241.17        204.18        22.88 o
  -5 -12   7        147.78        172.93        46.91 o
  -4 -12   7        285.25        294.27        23.85 o
  -3 -12   7          0.33          3.28        17.60 o
  -2 -12   7          0.01         12.66        16.85 o
  -1 -12   7         24.60         62.78        19.35 o
   0 -12   7          0.94         14.52        17.64 o
   1 -12   7          7.66         -9.48        12.48 o
   2 -12   7         30.38        -22.24        24.38 o
   3 -12   7         30.91         11.94        22.70 o
  -7 -11   7          0.54        -43.93        46.08 o
  -6 -11   7          6.35        -68.85        63.05 o
  -5 -11   7          9.02         27.25        11.72 o
  -4 -11   7        118.20        107.80        15.86 o
  -3 -11   7         17.19         22.71        11.23 o
  -2 -11   7          3.02         56.60        31.17 o
  -1 -11   7          6.09         20.55        26.41 o
   0 -11   7        166.25        115.69        14.59 o
   1 -11   7        116.40        160.28        20.83 o
   2 -11   7         96.85         83.78        20.61 o
   3 -11   7          1.44        -22.47        22.09 o
   4 -11   7         31.55        -23.30        23.48 o
  -7 -10   7         17.69        -16.89        45.59 o
  -6 -10   7         26.13         15.61        17.23 o
  -5 -10   7          2.92         17.47        11.86 o
  -4 -10   7         41.11         58.35        16.94 o
  -3 -10   7         52.97         63.81        11.72 o
  -2 -10   7        433.85        401.53        20.55 o
  -1 -10   7         42.38         38.82        14.29 o
   0 -10   7         99.45         83.57        15.36 o
   1 -10   7        127.38        148.58        18.54 o
   2 -10   7         98.85         96.36        13.54 o
   3 -10   7        495.66        525.17        39.86 o
   4 -10   7         63.82         59.13        23.68 o
   5 -10   7          5.62          8.48        21.97 o
   6 -10   7          9.79        -36.59        24.40 o
  -8  -9   7          5.32         88.54        70.74 o
  -7  -9   7         57.65        130.72        27.85 o
  -6  -9   7         15.33         18.92        14.34 o
  -5  -9   7         31.98         36.99        11.05 o
  -4  -9   7         45.38         42.11        10.64 o
  -3  -9   7         10.21         11.92        14.23 o
  -2  -9   7         22.99         32.43        10.24 o
  -1  -9   7        157.20        171.64        13.43 o
   0  -9   7        671.62        699.70        39.39 o
   1  -9   7        508.68        525.60        21.55 o
   2  -9   7        264.66        457.93        33.55 o
   3  -9   7         34.02         22.06        26.15 o
   4  -9   7         66.53         64.45        16.37 o
   5  -9   7         39.42         20.74        19.57 o
   6  -9   7        193.05        220.40        22.94 o
   7  -9   7          2.95        -19.12        23.26 o
  -9  -8   7         40.66         37.06        49.78 o
  -8  -8   7          3.66        -69.78        46.52 o
  -7  -8   7         70.36         82.20        19.99 o
  -6  -8   7         33.98         35.53        13.38 o
  -5  -8   7         11.10         -1.01         9.47 o
  -4  -8   7          3.40         -6.65        12.83 o
  -3  -8   7         13.75         -4.63        11.16 o
  -2  -8   7        246.39        269.90        13.90 o
  -1  -8   7        617.42        587.13        17.59 o
   0  -8   7         25.43         29.50        11.29 o
   1  -8   7          0.96        -11.33        11.94 o
   2  -8   7        139.41        119.15        15.45 o
   3  -8   7         12.04         -4.50        14.97 o
   4  -8   7        124.32         97.23        17.86 o
   5  -8   7         64.70         97.29        17.35 o
   6  -8   7         15.32         25.08        15.97 o
   7  -8   7         58.65         75.28        17.05 o
   8  -8   7         14.88        -24.76        21.71 o
  -9  -7   7         12.69         13.92        69.29 o
  -8  -7   7          0.71         12.64        16.63 o
  -7  -7   7          0.56         -4.66        16.82 o
  -6  -7   7          2.77          1.92        15.84 o
  -5  -7   7         85.29         95.55        12.06 o
  -4  -7   7        433.77        430.62        14.31 o
  -3  -7   7        428.84        451.24        15.54 o
  -2  -7   7          0.00        -12.05         8.03 o
  -1  -7   7        699.62        691.02        18.80 o
   0  -7   7        535.34        526.95        24.37 o
   1  -7   7        389.61        366.85        13.88 o
   2  -7   7         55.31         71.78        17.24 o
   3  -7   7        231.96        226.13        16.43 o
   4  -7   7       1407.04       1431.70        40.57 o
   5  -7   7       1460.19       1504.96        62.12 o
   6  -7   7         55.92         26.56        24.74 o
   7  -7   7        489.56        567.31        33.75 o
   8  -7   7        233.47        288.71        32.17 o
  -9  -6   7          1.19        -71.71        70.28 o
  -8  -6   7        268.01        265.71        25.85 o
  -7  -6   7         10.33         14.93        10.91 o
  -6  -6   7         51.71         75.94        18.76 o
  -5  -6   7        178.18        208.09        10.80 o
  -4  -6   7        290.69        303.29        12.44 o
  -3  -6   7        124.36        122.55         9.19 o
  -2  -6   7          0.33         10.78        10.55 o
  -1  -6   7          2.38          0.99         7.27 o
   0  -6   7          0.16          8.66         9.08 o
   1  -6   7        245.52        242.05        11.67 o
   2  -6   7          1.90        -10.12         9.57 o
   3  -6   7        170.44        191.03        13.57 o
   4  -6   7        198.87        175.87        15.36 o
   5  -6   7        380.79        375.66        27.08 o
   6  -6   7        127.39        125.86        23.09 o
   7  -6   7        651.38        739.72        71.35 o
   8  -6   7        212.71        199.82        50.20 o
   9  -6   7         12.86         54.01        29.00 o
  -9  -5   7        698.61        879.51        80.44 o
  -8  -5   7         15.67         58.01        44.62 o
  -7  -5   7         21.27         14.29        27.28 o
  -6  -5   7        128.23        122.70         8.15 o
  -5  -5   7          0.01         12.75         7.72 o
  -4  -5   7        103.76        108.76        11.05 o
  -3  -5   7         50.47         45.96         7.21 o
  -2  -5   7         77.44         82.46         7.85 o
  -1  -5   7         31.85         72.48         8.43 o
   0  -5   7        216.29        198.13        11.66 o
   1  -5   7        168.65        227.66        16.43 o
   2  -5   7         22.59         -5.58         8.14 o
   3  -5   7        155.29        150.74        16.59 o
   4  -5   7         80.96         87.43        10.97 o
   5  -5   7          1.82         12.58        15.71 o
   6  -5   7          9.97         73.04        23.35 o
   7  -5   7        116.64         73.31        19.44 o
   8  -5   7        205.83        181.00        40.53 o
   9  -5   7          0.99         13.99        36.40 o
  10  -5   7          1.30         30.06        29.15 o
  -9  -4   7          8.30        -69.22        46.15 o
  -8  -4   7        136.58         93.37        43.84 o
  -7  -4   7         14.81          7.43         7.30 o
  -6  -4   7          0.50         12.54        23.02 o
  -5  -4   7          5.42         -4.11         8.40 o
  -4  -4   7         39.96         49.85         8.52 o
  -3  -4   7        233.56        254.95        16.92 o
  -2  -4   7         26.36         16.23         7.45 o
  -1  -4   7        128.33         97.37         7.41 o
   0  -4   7        327.41        323.01        14.46 o
   1  -4   7        704.72        643.32        27.75 o
   2  -4   7        190.14        166.29         8.43 o
   3  -4   7        281.78        315.85        23.85 o
   4  -4   7         28.79         23.14        10.59 o
   5  -4   7        273.54        270.98        13.79 o
   6  -4   7        380.00        362.77        21.10 o
   7  -4   7        186.28        177.27        16.77 o
   8  -4   7         18.70          9.33        19.62 o
   9  -4   7        105.45         98.47        34.93 o
  10  -4   7         11.87        204.76        98.34 o
  -9  -3   7          4.08         -2.27        63.13 o
  -8  -3   7        130.30        101.17        15.54 o
  -7  -3   7         86.78         66.24        11.99 o
  -6  -3   7          0.63        -13.24        16.22 o
  -5  -3   7         12.22         12.80        10.25 o
  -4  -3   7          0.01          6.40         8.05 o
  -3  -3   7          1.55          8.84         8.48 o
  -2  -3   7         34.90         37.62        10.70 o
  -1  -3   7        468.14        501.53        16.34 o
   0  -3   7       1193.99       1403.61        41.90 o
   1  -3   7        318.67        280.34        16.99 o
   2  -3   7          9.24         18.36         7.00 o
   3  -3   7        575.85        561.39        22.53 o
   4  -3   7         73.76         77.99        10.55 o
   5  -3   7       1236.95       1282.80        41.20 o
   6  -3   7        176.08        178.66        17.90 o
   7  -3   7          1.17        -13.67        20.34 o
   8  -3   7         11.36         27.92        22.97 o
   9  -3   7         76.08        300.60        91.17 o
  10  -3   7         58.93        221.99        88.22 o
  11  -3   7         18.02         19.00        24.61 o
  -9  -2   7          0.27         24.29        47.00 o
  -8  -2   7          3.16        -10.84        12.06 o
  -7  -2   7          7.24        120.26        54.79 o
  -6  -2   7          7.93          2.14        23.13 o
  -5  -2   7         82.31         70.35         9.95 o
  -4  -2   7        160.19        150.28        12.40 o
  -3  -2   7          5.59         21.21         9.86 o
  -2  -2   7        122.46        129.39        11.66 o
  -1  -2   7        812.44        872.98        40.48 o
   0  -2   7       2535.56       2527.63        77.07 o
   1  -2   7        817.67        795.49        27.66 o
   2  -2   7        442.86        505.31        18.15 o
   3  -2   7         61.67         42.86        22.00 o
   4  -2   7        132.58        190.46        23.47 o
   5  -2   7        124.66        174.08        17.35 o
   6  -2   7        168.59        211.20        19.02 o
   7  -2   7        125.22        103.01        21.26 o
   8  -2   7         44.71         64.31        25.73 o
   9  -2   7         18.90         19.69        18.93 o
  10  -2   7          9.84         24.49        28.46 o
  11  -2   7         25.49          3.06        74.89 o
  -9  -1   7          4.18         41.00        64.27 o
  -8  -1   7          0.03          4.16        20.79 o
  -7  -1   7          5.06        -24.98        35.36 o
  -6  -1   7        333.61        357.37        34.31 o
  -5  -1   7        265.72        253.81        36.49 o
  -4  -1   7          5.49         -4.72         7.54 o
  -3  -1   7        139.77         93.89        10.21 o
  -2  -1   7        472.06        475.81        20.26 o
  -1  -1   7         92.62         79.04        11.18 o
   0  -1   7        372.68        367.41        13.86 o
   1  -1   7       6280.56       6640.81       230.68 o
   2  -1   7       2902.58       2975.93        88.38 o
   3  -1   7       1705.44       1843.18        71.07 o
   4  -1   7        845.48        881.13        37.08 o
   5  -1   7          0.14          4.09        13.64 o
   6  -1   7         12.98          5.82        16.83 o
   7  -1   7          2.65         10.06        25.66 o
   8  -1   7         92.72        121.05        18.15 o
   9  -1   7         66.10         71.80        18.51 o
  10  -1   7         19.76          3.04        30.07 o
  11  -1   7         33.17        203.60        73.27 o
  -9   0   7        273.28        302.52        54.29 o
  -8   0   7         10.78         38.48        35.07 o
  -7   0   7         17.66         27.06        35.78 o
  -6   0   7         41.52        -38.04        43.35 o
  -5   0   7        156.73        153.63        30.73 o
  -4   0   7         52.42         50.51        14.70 o
  -3   0   7       1133.28       1247.30        55.03 o
  -2   0   7          1.64          3.96         8.87 o
  -1   0   7        199.75        199.46        16.40 o
   0   0   7        877.01        857.21        27.63 o
   1   0   7        169.24        133.23         7.35 o
   2   0   7        346.23        378.86        11.16 o
   3   0   7       1862.95       2062.64        59.64 o
   4   0   7        186.14        247.45        15.15 o
   5   0   7         72.54         68.78        11.29 o
   6   0   7         79.65         81.15        11.01 o
   7   0   7         53.74         62.04        18.35 o
   8   0   7        143.82        124.56        18.38 o
   9   0   7        367.51        381.87        26.26 o
  10   0   7          3.65        -29.98        36.79 o
  11   0   7          9.54        -22.88        25.04 o
  12   0   7         11.79         14.12        28.03 o
  -9   1   7         62.25        101.11        42.44 o
  -8   1   7        119.75         52.21        40.99 o
  -7   1   7         14.91        -47.70        34.90 o
  -6   1   7         52.62         65.10        31.35 o
  -5   1   7         21.05         46.58        26.19 o
  -4   1   7         60.83         76.59         9.03 o
  -3   1   7         53.14         58.73         9.19 o
  -2   1   7          0.41         -4.13        26.25 o
  -1   1   7        781.10        804.72        31.90 o
   0   1   7        521.78        504.60        21.46 o
   1   1   7          3.75         24.50        11.25 o
   2   1   7        367.24        373.26        19.24 o
   3   1   7        170.77        141.80         7.43 o
   4   1   7         24.75         39.51        16.27 o
   5   1   7         26.31         13.93        10.59 o
   6   1   7         89.84        128.05        17.39 o
   7   1   7         41.03         19.77        23.64 o
   8   1   7          5.51         70.99        44.40 o
   9   1   7        407.57        383.23        21.14 o
  10   1   7         46.98         88.75        44.44 o
  11   1   7          0.95         -0.68        16.32 o
  12   1   7          9.93        -17.18        36.84 o
  -8   2   7         37.15         36.17        25.79 o
  -7   2   7          0.02         56.70        35.11 o
  -6   2   7          6.67          7.76        19.79 o
  -5   2   7         39.05         26.61         4.36 o
  -4   2   7         68.66         67.99        22.37 o
  -3   2   7          6.18         27.21        31.68 o
  -2   2   7         16.45         10.35        13.84 o
  -1   2   7        137.28        108.71        14.13 o
   0   2   7          1.07        -11.21        21.45 o
   1   2   7       1954.68       1958.82        60.00 o
   2   2   7        337.70        369.75        13.34 o
   3   2   7         57.71         65.34        11.10 o
   4   2   7        313.36        314.23        14.59 o
   5   2   7       1264.64       1286.30        36.47 o
   6   2   7        102.83        102.55        14.24 o
   7   2   7        491.72        520.89        23.62 o
   8   2   7         48.85        125.00        35.59 o
   9   2   7        922.26        916.67        55.80 o
  10   2   7        478.42        448.06        25.86 o
  11   2   7        227.46        205.70        21.02 o
  12   2   7         77.65         65.51        23.55 o
  -8   3   7          0.27         18.37        20.99 o
  -7   3   7        153.45        168.83        22.91 o
  -6   3   7          0.45        -19.64        22.93 o
  -5   3   7         60.30         61.80        10.00 o
  -4   3   7        204.47        220.28        15.64 o
  -3   3   7        181.54        149.77        16.00 o
  -2   3   7         20.68         28.42        12.81 o
  -1   3   7        113.07         79.69        12.62 o
   0   3   7        342.59        391.42        16.40 o
   1   3   7        634.70        727.92        29.07 o
   2   3   7          8.39          1.88        10.14 o
   3   3   7        222.41        234.09        13.39 o
   4   3   7         84.28         59.78        11.34 o
   5   3   7          3.66        -13.55         9.03 o
   6   3   7        773.33        758.05        24.87 o
   7   3   7         84.88         55.67        15.47 o
   8   3   7          7.04         87.67        20.98 o
   9   3   7          1.18        -19.57        19.04 o
  10   3   7        126.11        116.33        17.25 o
  11   3   7        292.72        248.98        50.13 o
  12   3   7          5.05         50.35        35.22 o
  -8   4   7          1.32         19.77        35.98 o
  -7   4   7         19.40        -25.92        30.00 o
  -6   4   7        404.84        389.84        33.47 o
  -5   4   7          0.06         -8.05        10.27 o
  -4   4   7         11.22          7.45        11.38 o
  -3   4   7        748.93        814.74        32.18 o
  -2   4   7        290.39        326.18        17.57 o
  -1   4   7        288.49        277.82        16.36 o
   0   4   7         43.65         41.57         8.90 o
   1   4   7        629.78        625.07        22.51 o
   2   4   7       1816.50       1712.13        47.79 o
   3   4   7        721.94        688.35        21.12 o
   4   4   7        326.75        357.67        22.25 o
   5   4   7         79.84         80.76        11.78 o
   6   4   7         31.21         22.91         9.99 o
   7   4   7         66.91         82.28        12.03 o
   8   4   7          2.48         16.48        42.81 o
   9   4   7        439.85        397.79        22.82 o
  10   4   7         65.05       -126.77        87.01 o
  11   4   7          3.67          8.37        20.36 o
  12   4   7         10.50        -24.74        25.94 o
  -7   5   7         14.37         46.81        22.75 o
  -6   5   7         30.23         25.25        18.49 o
  -5   5   7         24.52         -8.28        12.09 o
  -4   5   7        341.69        321.47        18.52 o
  -3   5   7        272.69        278.84        15.46 o
  -2   5   7         44.50         11.78        15.18 o
  -1   5   7        213.92        214.94        14.97 o
   0   5   7        422.16        404.44        18.15 o
   1   5   7        242.92        218.65         8.88 o
   2   5   7         77.76         65.35        13.26 o
   3   5   7          7.22          0.93        10.15 o
   4   5   7       1229.57       1228.76        35.91 o
   5   5   7        589.65        642.25        19.46 o
   6   5   7        490.50        501.01        21.12 o
   7   5   7         62.47         60.30        12.93 o
   8   5   7         37.14         45.34        13.26 o
   9   5   7          3.57        -18.27        19.28 o
  10   5   7        138.85        179.88        53.52 o
  11   5   7        140.60        217.23        38.62 o
  12   5   7          6.29        -54.06        36.04 o
  -6   6   7         18.27          9.84        15.67 o
  -5   6   7         32.31          7.81        15.35 o
  -4   6   7          0.10         -5.46        14.74 o
  -3   6   7       1065.82       1091.56        39.10 o
  -2   6   7        423.25        409.52        30.76 o
  -1   6   7         45.80         47.16         8.78 o
   0   6   7        473.56        510.59        26.83 o
   1   6   7         11.20         24.19        12.36 o
   2   6   7        655.62        633.08        24.35 o
   3   6   7         52.07         48.77         8.98 o
   4   6   7        669.48        716.39        23.10 o
   5   6   7        142.56        124.26        10.47 o
   6   6   7          8.98          0.63        11.01 o
   7   6   7        191.38        198.77        17.14 o
   8   6   7         35.62        225.77        62.61 o
   9   6   7        104.22        151.49        24.93 o
  10   6   7          0.14         33.36        44.08 o
  11   6   7          7.57         21.16        35.54 o
  12   6   7          7.07        -24.24        38.54 o
  -6   7   7         67.60         85.46        18.48 o
  -5   7   7         10.53         21.00        14.19 o
  -4   7   7        372.84        377.73        26.04 o
  -3   7   7        179.87        212.95        15.35 o
  -2   7   7         14.88         -5.94        28.12 o
  -1   7   7        246.40        281.51        20.73 o
   0   7   7        209.09        219.12        21.29 o
   1   7   7         75.35         72.85        14.32 o
   2   7   7         68.02         78.25        13.31 o
   3   7   7         73.54         70.56        15.21 o
   4   7   7        348.92        340.10        15.63 o
   5   7   7        108.84        105.09        10.14 o
   6   7   7        108.60        106.19        13.50 o
   7   7   7        134.57        140.41        15.36 o
   8   7   7        157.86        160.43        27.32 o
   9   7   7          0.70        -40.68        38.07 o
  10   7   7         83.73         95.18        23.06 o
  11   7   7          0.74        -57.45        38.30 o
  12   7   7         27.81         10.33        49.37 o
  -5   8   7          0.74         58.38        58.56 o
  -4   8   7          1.54         -0.44        19.82 o
  -3   8   7        329.00        289.44        24.52 o
  -2   8   7        527.70        531.09        27.83 o
  -1   8   7         57.60         52.33        20.27 o
   0   8   7         36.88        -14.38        20.01 o
   1   8   7         54.09         63.20        16.90 o
   2   8   7         24.36         24.83        15.05 o
   3   8   7        146.00        174.69        19.17 o
   4   8   7        452.96        501.82        23.19 o
   5   8   7        178.33        184.90        13.77 o
   6   8   7          0.14        -10.03        12.84 o
   7   8   7         28.77        -10.87        12.45 o
   8   8   7        331.37        340.81        23.02 o
   9   8   7          0.23         -2.79        22.41 o
  10   8   7         14.19          7.22        34.70 o
  11   8   7         84.74         57.89        30.98 o
  12   8   7          2.12          3.54        28.86 o
  -4   9   7          1.02         12.79        38.20 o
  -3   9   7          0.02        -13.16        25.70 o
  -2   9   7          1.46         -4.98        17.48 o
  -1   9   7        326.23        309.95        35.28 o
   0   9   7          0.17          8.40        15.76 o
   1   9   7        377.79        334.19        24.08 o
   2   9   7        115.69        127.36        22.83 o
   3   9   7        644.83        574.52        27.83 o
   4   9   7        210.52        223.98        23.73 o
   5   9   7        249.23        336.36        32.81 o
   6   9   7        315.13        314.15        20.06 o
   7   9   7         25.16         21.48        14.26 o
   8   9   7          0.75         53.44        30.66 o
   9   9   7         29.88         10.45        16.85 o
  10   9   7        189.02        125.15        30.78 o
  11   9   7         54.44         58.44        22.93 o
  -3  10   7          2.61          8.37        25.40 o
  -2  10   7         50.06         -7.93        34.37 o
  -1  10   7         74.70         77.12        25.21 o
   0  10   7        173.72        130.11        25.94 o
   1  10   7         97.36        136.14        35.64 o
   2  10   7         17.36         34.71        27.59 o
   3  10   7          0.03         19.88        25.88 o
   4  10   7        248.26        204.89        25.36 o
   5  10   7          0.12         75.50        52.17 o
   6  10   7        154.92        150.20        37.74 o
   7  10   7         30.88         40.34        12.84 o
   8  10   7        175.02        129.31        30.14 o
   9  10   7         53.66         44.60        22.82 o
  10  10   7         72.42         54.11        28.06 o
  11  10   7          0.49        -30.63        25.98 o
  -2  11   7        133.20        183.22        34.86 o
  -1  11   7        206.95        248.12        33.49 o
   0  11   7         83.84        141.06        27.77 o
   1  11   7        160.37        140.78        37.82 o
   2  11   7         25.42         20.74        24.41 o
   3  11   7         83.31         76.45        25.54 o
   4  11   7         90.18        192.18        57.39 o
   5  11   7         47.77         41.92        25.50 o
   6  11   7        258.28        278.06        21.58 o
   7  11   7         70.26         75.58        27.53 o
   8  11   7         18.45         22.43        23.63 o
   9  11   7         17.71          5.97        24.56 o
  10  11   7          0.48         19.78        29.68 o
  -1  12   7         41.90         64.31        32.49 o
   0  12   7          0.62          2.36        41.97 o
   1  12   7          4.58         37.92        26.46 o
   2  12   7         80.21        109.78        27.52 o
   3  12   7        113.12        128.93        27.87 o
   4  12   7         28.56        -53.25        35.50 o
   5  12   7          0.10        -12.11        25.93 o
   6  12   7         22.02         20.88        29.24 o
   7  12   7        222.79        228.40        31.90 o
   8  12   7         45.44         35.13        25.85 o
   9  12   7         79.30         77.28        21.84 o
   1  13   7          0.24         24.99        65.75 o
   2  13   7          0.21         66.98        62.80 o
   3  13   7          7.37         -4.18        61.39 o
   4  13   7          3.61         39.29        27.09 o
   5  13   7         50.51        -17.43        31.73 o
   6  13   7         69.31        115.56        32.75 o
   7  13   7         43.73         64.12        30.06 o
  -4 -12   8         34.19         18.66        19.59 o
  -3 -12   8         26.42         37.37        17.02 o
  -2 -12   8         22.11         27.66        17.22 o
  -1 -12   8         21.48         62.98        24.93 o
   0 -12   8         12.35         32.12        19.28 o
   1 -12   8          1.78          2.13        30.07 o
   2 -12   8        152.60        148.44        24.36 o
  -6 -11   8          2.08        -43.39        47.41 o
  -5 -11   8         10.25        -28.44        28.79 o
  -4 -11   8         91.83        150.44        24.13 o
  -3 -11   8         16.50         29.47        19.03 o
  -2 -11   8         23.87          5.35        12.05 o
  -1 -11   8         26.77          9.69        12.32 o
   0 -11   8         65.93         46.12        15.74 o
   1 -11   8          0.53         -2.59        13.06 o
   2 -11   8          0.30         48.37        23.77 o
   3 -11   8        189.14        192.34        21.46 o
   4 -11   8         29.80         97.52        29.92 o
  -7 -10   8          0.01        -98.32        67.85 o
  -6 -10   8         29.33        -21.01        46.68 o
  -5 -10   8        223.94        226.17        19.03 o
  -4 -10   8        231.14        177.67        17.90 o
  -3 -10   8         32.20         36.82        11.09 o
  -2 -10   8        485.97        441.13        30.70 o
  -1 -10   8        523.34        509.03        28.15 o
   0 -10   8         23.22         -8.56        13.83 o
   1 -10   8        310.52        332.86        17.20 o
   2 -10   8         51.04         51.32        14.42 o
   3 -10   8          5.49         -0.49        23.80 o
   4 -10   8        109.99         79.55        24.07 o
   5 -10   8         98.87         63.00        21.21 o
  -7  -9   8         16.56         -2.44        12.94 o
  -6  -9   8          1.84         18.64        15.53 o
  -5  -9   8          0.00         17.18        14.94 o
  -4  -9   8         27.81         17.34        13.84 o
  -3  -9   8        111.26        127.88        12.08 o
  -2  -9   8        622.28        662.39        24.89 o
  -1  -9   8        185.81        200.46        21.36 o
   0  -9   8         12.75         -1.16        15.47 o
   1  -9   8          1.47         15.47        27.60 o
   2  -9   8         13.47         57.71        29.15 o
   3  -9   8        329.60        371.86        25.78 o
   4  -9   8         15.28         -7.79        19.30 o
   5  -9   8        458.93        443.96        25.20 o
   6  -9   8         40.20         18.84        19.85 o
   7  -9   8         29.89         25.41        16.93 o
  -8  -8   8          5.93         85.82        70.66 o
  -7  -8   8          1.51          4.14        25.21 o
  -6  -8   8        159.75        130.93        15.16 o
  -5  -8   8          0.03        -14.80        12.32 o
  -4  -8   8          7.29         22.51         9.39 o
  -3  -8   8        105.27        105.13        12.63 o
  -2  -8   8         47.76         53.90        10.96 o
  -1  -8   8         14.42          3.20        11.63 o
   0  -8   8        455.08        484.61        22.25 o
   1  -8   8        694.45        771.94        29.35 o
   2  -8   8        743.79        776.14        30.79 o
   3  -8   8        383.47        403.87        20.44 o
   4  -8   8        117.24        116.49        16.57 o
   5  -8   8         68.76        183.68        31.48 o
   6  -8   8          0.12          0.27        16.61 o
   7  -8   8          0.02         21.33        19.77 o
  -8  -7   8         39.82        127.43        52.08 o
  -7  -7   8          0.42         -7.00        14.30 o
  -6  -7   8         30.30         29.39        11.35 o
  -5  -7   8        139.55        181.10        14.82 o
  -4  -7   8        111.38         89.91        12.98 o
  -3  -7   8        171.69        151.41        11.35 o
  -2  -7   8          0.54          1.12         9.27 o
  -1  -7   8         24.82          6.71         9.28 o
   0  -7   8        139.87        151.23        10.21 o
   1  -7   8        129.20        103.76        10.09 o
   2  -7   8       1466.26       1415.28        42.33 o
   3  -7   8        332.72        345.28        16.18 o
   4  -7   8        241.72        224.55        17.55 o
   5  -7   8       1594.88       1705.06       103.71 o
   6  -7   8        144.61        121.81        19.83 o
   7  -7   8         24.61          3.77        37.36 o
   8  -7   8        171.48        162.76        28.74 o
  -9  -6   8        118.15        151.60        54.74 o
  -8  -6   8          4.39         16.33        48.33 o
  -7  -6   8          0.11         53.19        89.77 o
  -6  -6   8         85.27         92.54        20.63 o
  -5  -6   8          0.03         -4.29         8.17 o
  -4  -6   8          3.22         -7.11         8.41 o
  -3  -6   8         49.92         50.94         8.59 o
  -2  -6   8        358.25        352.91        14.28 o
  -1  -6   8        223.58        221.00        11.53 o
   0  -6   8         31.95         23.79        15.91 o
   1  -6   8        128.39        122.52        11.96 o
   2  -6   8        542.19        517.99        19.45 o
   3  -6   8        307.17        322.29        15.88 o
   4  -6   8         25.35         11.20        14.57 o
   5  -6   8        334.44        243.46        41.50 o
   6  -6   8         61.88         57.16        19.30 o
   8  -6   8         47.60         95.17        25.86 o
   9  -6   8        165.29        113.42        51.75 o
  -9  -5   8         35.76         81.52        53.66 o
  -8  -5   8          0.49        -28.72        43.06 o
  -7  -5   8          4.57         17.86        24.45 o
  -6  -5   8          0.01         33.97        24.30 o
  -5  -5   8          0.28          0.59         8.05 o
  -4  -5   8         40.56          8.19        16.20 o
  -3  -5   8        115.79         87.81         8.02 o
  -2  -5   8          1.66         -5.94         7.19 o
  -1  -5   8          1.99         -3.74         6.77 o
   0  -5   8         88.50         71.03         9.51 o
   1  -5   8        106.98         95.65         8.40 o
   2  -5   8        118.78        109.50        10.63 o
   3  -5   8         63.48         79.40        16.49 o
   4  -5   8         11.93         12.26        10.33 o
   5  -5   8        873.32        820.28        37.36 o
   6  -5   8        330.19        338.23        25.87 o
   7  -5   8        165.87        171.53        21.95 o
   8  -5   8          0.67          5.26        17.35 o
   9  -5   8          1.94         99.49        39.15 o
  10  -5   8          3.39        -32.01        42.52 o
  -9  -4   8          0.96        -77.91        51.94 o
  -8  -4   8         37.16         73.31        42.88 o
  -7  -4   8        137.36        120.80        15.72 o
  -6  -4   8         18.74          7.80        13.85 o
  -5  -4   8        356.30        352.93        14.86 o
  -4  -4   8          3.98         -6.74         8.55 o
  -3  -4   8        237.90        226.52        12.12 o
  -2  -4   8        554.50        575.16        19.53 o
  -1  -4   8        291.52        299.75        10.85 o
   0  -4   8        161.00        153.04        10.03 o
   1  -4   8        101.72         66.73        13.03 o
   2  -4   8         44.07         56.62        11.64 o
   3  -4   8          5.22         24.59        14.09 o
   4  -4   8         55.83         56.62        15.63 o
   5  -4   8        128.24        127.75        15.38 o
   6  -4   8         50.16         32.75        11.85 o
   7  -4   8        349.11        302.20        31.01 o
   8  -4   8          5.09         48.12        86.37 o
   9  -4   8         35.89         45.92        25.12 o
  10  -4   8         19.78          8.57        37.20 o
  -9  -3   8         14.93        -14.96        47.60 o
  -8  -3   8          1.68         -2.23        40.63 o
  -7  -3   8         92.10        213.77        58.91 o
  -6  -3   8          4.09         81.63        37.25 o
  -5  -3   8         11.60         -4.96         9.32 o
  -4  -3   8        136.32        155.63        15.24 o
  -3  -3   8        153.37        146.40        10.04 o
  -2  -3   8          0.14         28.05        15.13 o
  -1  -3   8        106.10        108.71         8.12 o
   0  -3   8        295.49        338.96        14.14 o
   1  -3   8        478.77        494.10        22.92 o
   2  -3   8        816.66        820.71        37.62 o
   3  -3   8        802.12        649.62        25.53 o
   4  -3   8        106.54         83.05         8.44 o
   5  -3   8        424.35        417.33        20.07 o
   6  -3   8         20.62         36.54        16.95 o
   7  -3   8         48.38         56.11        27.34 o
   8  -3   8          0.12        -16.52        27.35 o
   9  -3   8         21.00        -11.86        26.55 o
  10  -3   8        124.64         76.10        26.62 o
  11  -3   8          7.73         -5.13        31.90 o
  -9  -2   8          3.77         39.15        66.91 o
  -8  -2   8         44.16         46.18        17.50 o
  -7  -2   8         15.84         11.75        15.73 o
  -6  -2   8        696.20        753.66        42.80 o
  -5  -2   8         48.65         25.81         8.13 o
  -4  -2   8          4.50         26.66        22.06 o
  -3  -2   8        229.75        223.86        15.01 o
  -2  -2   8        378.73        419.43        21.15 o
  -1  -2   8        382.46        370.81        21.91 o
   0  -2   8        934.85        947.75        37.60 o
   1  -2   8       2268.65       2343.29        84.46 o
   2  -2   8        100.63         96.27        17.09 o
   3  -2   8        185.59        187.83        11.83 o
   4  -2   8          3.48         -0.40         6.82 o
   5  -2   8        534.23        559.29        23.57 o
   6  -2   8        568.05        631.18        29.88 o
   7  -2   8          0.64         29.66        24.75 o
   8  -2   8          0.02         22.04        22.37 o
   9  -2   8        156.27        204.03        32.25 o
  10  -2   8          0.22        -18.34        32.45 o
  11  -2   8         18.36        -44.68        66.09 o
  -9  -1   8         11.43        -13.75        43.97 o
  -8  -1   8          0.93         -7.17        23.79 o
  -7  -1   8         38.24         -1.51        51.84 o
  -6  -1   8        211.15        210.68        19.88 o
  -5  -1   8        110.52         96.80         8.71 o
  -4  -1   8        111.02        122.02        19.91 o
  -3  -1   8          4.56         -3.48         9.29 o
  -2  -1   8        301.93        276.17        25.80 o
  -1  -1   8          5.90         12.19         6.17 o
   0  -1   8          8.75          2.65         9.60 o
   1  -1   8       3941.99       4208.41       118.74 o
   2  -1   8       1828.61       1871.58        59.87 o
   3  -1   8        301.98        280.46        10.94 o
   4  -1   8         54.40         40.35        10.48 o
   5  -1   8         20.57         14.08        14.23 o
   6  -1   8        273.57        269.24        18.75 o
   7  -1   8        203.54        206.90        24.94 o
   8  -1   8          0.14        -17.42        21.04 o
   9  -1   8        136.98        163.11        22.28 o
  10  -1   8        139.52        173.39        73.15 o
  11  -1   8          8.25        265.51        65.05 o
  -8   0   8         12.09        -28.21        56.11 o
  -7   0   8          9.60         -6.34        34.92 o
  -6   0   8          0.03        -28.52        30.69 o
  -5   0   8          7.62         56.85        28.56 o
  -4   0   8         30.73         20.25        10.38 o
  -3   0   8        418.17        428.81        19.54 o
  -2   0   8        271.59        283.49        18.66 o
  -1   0   8          7.75          3.35         8.57 o
   0   0   8        255.41        250.93        13.71 o
   1   0   8         84.14         77.86         7.43 o
   2   0   8        988.30        864.99        22.19 o
   3   0   8        132.55        123.33         9.38 o
   4   0   8        529.83        505.89        16.77 o
   5   0   8        153.10        120.12        12.09 o
   6   0   8        169.05        169.44        14.07 o
   7   0   8         11.54         12.19        11.25 o
   8   0   8        208.94        220.11        20.95 o
   9   0   8         90.50        104.29        30.68 o
  10   0   8          4.96         11.96        22.33 o
  11   0   8          0.22         -2.74        28.71 o
  12   0   8         59.80        113.17        39.21 o
  -8   1   8         15.42        143.73        57.32 o
  -7   1   8         10.74         59.75        50.98 o
  -6   1   8        135.27        159.53        34.80 o
  -5   1   8        107.97        119.49        38.81 o
  -4   1   8         76.38         47.22        23.76 o
  -3   1   8        187.79        168.08        20.47 o
  -2   1   8         96.04        105.28        10.84 o
  -1   1   8        153.11        119.92        14.84 o
   0   1   8          0.12        -11.78         9.91 o
   1   1   8        644.62        663.04        23.25 o
   2   1   8        644.89        642.08        19.92 o
   3   1   8       1390.24       1468.32        41.20 o
   4   1   8          0.40         -6.80        11.13 o
   5   1   8        923.55        891.15        24.38 o
   6   1   8         79.64         94.24        12.20 o
   7   1   8        121.23         74.03        11.26 o
   8   1   8        143.23        160.86        15.72 o
   9   1   8         17.79         12.80        14.90 o
  10   1   8        543.72        533.79        48.50 o
  11   1   8          1.93         -0.51        31.80 o
  12   1   8          0.13        -22.07        36.54 o
  -8   2   8         14.95         12.27        36.89 o
  -7   2   8          0.41         18.69        26.82 o
  -6   2   8         26.47         18.66        34.02 o
  -5   2   8         17.78         17.27         5.24 o
  -4   2   8         34.59         -9.78        21.88 o
  -3   2   8         92.14         99.07        16.44 o
  -2   2   8          1.21          3.48        12.56 o
  -1   2   8        190.88        165.03        16.02 o
   0   2   8        170.29        161.38        17.30 o
   1   2   8       1328.52       1326.08        40.22 o
   2   2   8          7.12         25.03        10.93 o
   3   2   8        104.30         86.75         9.72 o
   4   2   8         54.13         48.21         8.85 o
   5   2   8        171.80        152.12        10.98 o
   6   2   8         32.55         24.53        10.61 o
   7   2   8         32.40         44.07        15.28 o
   8   2   8        320.46        348.66        15.16 o
   9   2   8        460.25        498.98        25.19 o
  10   2   8        109.10         82.93        18.93 o
  11   2   8         16.13          7.02        20.69 o
  12   2   8        139.21         91.57        27.44 o
  -7   3   8         10.99         -2.83        29.85 o
  -6   3   8         84.07         72.83        24.86 o
  -5   3   8         41.23         35.11        11.14 o
  -4   3   8        130.19        150.70        19.57 o
  -3   3   8        130.94        156.10        16.46 o
  -2   3   8        171.87        166.67        15.03 o
  -1   3   8        605.29        542.54        23.69 o
   0   3   8        697.04        710.45        28.84 o
   1   3   8         10.12         22.59        10.18 o
   2   3   8          8.58        -10.47         9.87 o
   3   3   8       1461.13       1419.32        39.66 o
   4   3   8        634.81        643.56        18.99 o
   5   3   8          6.70         -8.16        13.26 o
   6   3   8         10.29         25.86        11.43 o
   7   3   8         45.89         56.26        12.92 o
   8   3   8          6.94          5.93        15.26 o
   9   3   8        302.29        266.26        20.34 o
  10   3   8        774.44        717.57        46.68 o
  11   3   8         17.28         26.06        18.34 o
  12   3   8         70.30         67.62        21.04 o
  -7   4   8         75.70        113.36        23.66 o
  -6   4   8          0.00         30.70        41.57 o
  -5   4   8        191.35        188.18        14.28 o
  -4   4   8          0.16         -5.07        23.04 o
  -3   4   8         16.36          9.63        17.19 o
  -2   4   8        100.82         99.09        14.69 o
  -1   4   8          1.02         19.06        11.02 o
   0   4   8        111.88         97.72        10.53 o
   1   4   8          8.77         -9.62        12.31 o
   2   4   8        749.88        769.90        31.90 o
   3   4   8        189.57        206.36        10.46 o
   4   4   8        201.33        221.44        11.63 o
   5   4   8         21.45         12.38        11.80 o
   6   4   8         68.95         79.35        13.00 o
   7   4   8         35.78         47.88        13.17 o
   8   4   8         45.55         18.27        13.11 o
   9   4   8         27.23        -10.66        20.72 o
  10   4   8         48.26         82.19        44.14 o
  11   4   8          7.32         28.57        20.99 o
  12   4   8         11.90        -45.92        30.61 o
  -7   5   8         78.03         92.53        28.93 o
  -6   5   8          9.88          7.11        17.72 o
  -5   5   8         38.33         48.70        14.22 o
  -4   5   8        641.69        650.03        43.15 o
  -3   5   8         66.21         64.74        13.00 o
  -2   5   8        184.31        221.10        31.65 o
  -1   5   8         52.70         51.04        17.20 o
   0   5   8        221.79        253.49        14.58 o
   1   5   8         48.69         54.01         8.10 o
   2   5   8       1114.35       1150.47        33.80 o
   3   5   8         96.17        107.79         9.45 o
   4   5   8         86.75        106.66        13.39 o
   5   5   8         13.14         24.15        12.14 o
   6   5   8        132.93        107.85        11.52 o
   7   5   8         38.07         51.85        15.44 o
   8   5   8         49.36        203.17       109.30 o
   9   5   8          2.19         60.30        50.91 o
  10   5   8        346.72        549.67        48.12 o
  11   5   8        118.59         43.44        88.76 o
  12   5   8        112.36         54.49        39.73 o
  -6   6   8         32.29         53.42        30.33 o
  -5   6   8          0.88          3.85        18.79 o
  -4   6   8          1.54          3.03        13.21 o
  -3   6   8          2.72          9.69        10.30 o
  -2   6   8        109.33         58.60        15.28 o
  -1   6   8          0.99          2.98        13.21 o
   0   6   8         91.59         85.89        19.00 o
   1   6   8        108.48        109.84        14.77 o
   2   6   8          7.71          0.42        18.48 o
   3   6   8         36.41         29.59        13.44 o
   4   6   8          5.71          5.10        10.05 o
   5   6   8          0.01          0.14        11.19 o
   6   6   8        324.97        342.08        15.42 o
   7   6   8        167.41        170.77        20.26 o
   8   6   8        168.75        161.76        16.22 o
   9   6   8        226.06        199.11        33.23 o
  10   6   8          8.00         -7.79        74.63 o
  11   6   8         14.94        -50.10        33.40 o
  12   6   8         16.65         24.75        44.03 o
  -5   7   8        183.73        138.69        21.02 o
  -4   7   8          0.78        -14.74        13.52 o
  -3   7   8         31.59         22.39        17.13 o
  -2   7   8         80.74         55.12        13.13 o
  -1   7   8         21.34         25.81        29.07 o
   0   7   8        532.78        547.44        29.42 o
   1   7   8        183.77        216.71        18.04 o
   2   7   8         34.65         17.05        15.67 o
   3   7   8         53.73         54.84        15.10 o
   4   7   8         16.77         22.05        14.97 o
   5   7   8          0.32        -13.02         9.93 o
   6   7   8          0.02        -17.68        11.79 o
   7   7   8        180.12        208.76        20.60 o
   8   7   8        149.25        184.70        19.89 o
   9   7   8          5.14         11.82        21.26 o
  10   7   8         45.29        -21.94        78.16 o
  11   7   8          7.54        134.60        42.76 o
  12   7   8          4.52        -14.19        33.38 o
  -5   8   8         89.05         64.71        45.95 o
  -4   8   8         32.84         34.00        29.92 o
  -3   8   8         19.44          9.17        19.85 o
  -2   8   8         21.39          4.43        18.03 o
  -1   8   8         75.35         88.23        21.08 o
   0   8   8          0.00         15.20        18.59 o
   1   8   8          3.30         28.79        28.11 o
   2   8   8        210.39        219.07        20.81 o
   3   8   8        326.39        324.32        21.95 o
   4   8   8         28.80         48.15        15.47 o
   5   8   8        324.85        275.24        15.60 o
   6   8   8        209.12        205.93        14.20 o
   7   8   8        100.42        117.02        18.95 o
   8   8   8        268.67        300.87        21.76 o
   9   8   8        105.64        108.84        19.38 o
  10   8   8        220.73        201.74        33.15 o
  11   8   8          1.06        -20.33        29.94 o
  -4   9   8         47.53         73.64        27.65 o
  -3   9   8         55.39         40.34        29.48 o
  -2   9   8         11.98          6.39        26.88 o
  -1   9   8         51.62         47.73        22.19 o
   0   9   8         90.75        138.87        28.25 o
   1   9   8         23.22         11.93        17.59 o
   2   9   8         53.75          0.45        24.92 o
   3   9   8          3.39         -3.29        24.06 o
   4   9   8         13.32         -2.46        23.14 o
   5   9   8         66.72         43.50        19.80 o
   6   9   8        117.39         76.13        11.03 o
   7   9   8          0.01         16.58        11.25 o
   8   9   8          6.41         29.02        17.25 o
   9   9   8        152.63         98.88        42.51 o
  10   9   8          0.91         41.44        29.73 o
  11   9   8          9.01         35.17        79.73 o
  -3  10   8         14.69         52.40        38.47 o
  -2  10   8        247.08        219.76        34.32 o
  -1  10   8        390.42        340.51        35.57 o
   0  10   8         49.96        -28.73        28.61 o
   1  10   8          0.41         20.02        43.97 o
   2  10   8        101.42        108.25        28.91 o
   3  10   8         35.69         12.28        26.57 o
   4  10   8        120.18        138.36        30.54 o
   5  10   8        117.43        105.05        29.27 o
   6  10   8         41.73         74.81        28.68 o
   7  10   8         54.49         15.91        18.12 o
   8  10   8         14.69         32.56        25.57 o
   9  10   8         80.40         82.19        18.11 o
  10  10   8        182.16         54.03        61.43 o
  -1  11   8          7.21         53.57        41.38 o
   0  11   8         82.44         92.86        26.72 o
   1  11   8          9.53         -4.03        24.85 o
   2  11   8          9.81         20.29        28.22 o
   3  11   8          2.28         18.89        42.92 o
   4  11   8          2.33        -24.83        55.80 o
   5  11   8         22.05         18.05        64.85 o
   6  11   8        359.73        511.05        77.23 o
   7  11   8        221.97        198.09        23.40 o
   8  11   8         15.35          6.41        24.34 o
   9  11   8         24.41         -2.97        31.12 o
  10  11   8         19.65        -11.45        19.70 o
   0  12   8         11.23         75.60        34.04 o
   1  12   8         28.66         22.23        26.36 o
   2  12   8         30.70         28.24        26.76 o
   3  12   8         21.63         23.77        26.79 o
   4  12   8          2.58        -26.10        30.00 o
   5  12   8          1.07        -13.97        27.00 o
   6  12   8          3.82         36.99        27.58 o
   7  12   8         33.14         36.75        28.63 o
   8  12   8         47.35         43.56        31.63 o
   3  13   8         21.33         46.59        42.98 o
   4  13   8         11.19         -4.78        38.89 o
   5  13   8         12.06          1.44        28.68 o
   6  13   8         31.89        128.25        42.95 o
  -3 -12   9        111.15         74.14        37.31 o
  -2 -12   9          9.94        106.31        54.27 o
  -1 -12   9          5.27          8.82        21.96 o
   0 -12   9         14.27         27.48        22.17 o
   1 -12   9        117.67         99.28        32.72 o
  -5 -11   9          1.39         61.30        49.56 o
  -4 -11   9        115.48        145.26        20.50 o
  -3 -11   9         10.17         22.01        16.97 o
  -2 -11   9         14.83         46.96        16.86 o
  -1 -11   9         26.07         40.08        13.78 o
   0 -11   9         44.56         32.95        20.39 o
   1 -11   9         40.23          4.53        21.09 o
   2 -11   9          9.09         16.46        14.01 o
   3 -11   9         19.00         20.22        20.37 o
  -6 -10   9         28.20         87.28        51.02 o
  -5 -10   9          0.96        -13.65        22.27 o
  -4 -10   9        378.55        337.37        21.87 o
  -3 -10   9        570.51        609.04        38.75 o
  -2 -10   9        115.32        105.59        17.29 o
  -1 -10   9         17.84         21.60        21.36 o
   0 -10   9          0.96          0.48        11.84 o
   1 -10   9        110.13         90.45        15.31 o
   2 -10   9         44.79         12.41        14.95 o
   3 -10   9         72.45         16.43        26.40 o
   4 -10   9        195.23        169.23        22.37 o
   5 -10   9        120.97        115.53        17.74 o
  -7  -9   9          1.99         92.75        68.77 o
  -6  -9   9         32.39         53.90        22.25 o
  -5  -9   9         19.18         24.93        16.40 o
  -4  -9   9          5.51        -15.41        11.37 o
  -3  -9   9        167.10        168.12        12.68 o
  -2  -9   9          2.27          7.57        15.95 o
  -1  -9   9        181.71        140.32        16.67 o
   0  -9   9          2.24          4.00        10.60 o
   1  -9   9         30.03         16.08        20.38 o
   2  -9   9          1.69        -12.13        20.55 o
   3  -9   9          5.48          9.10        14.90 o
   4  -9   9         34.26         30.35        29.43 o
   5  -9   9         28.12          6.36        16.60 o
   6  -9   9        297.10        343.58        27.96 o
  -7  -8   9         20.50         35.70        47.26 o
  -6  -8   9          1.02         13.93        11.85 o
  -5  -8   9         17.83         15.67        17.45 o
  -4  -8   9        102.30        122.29        12.11 o
  -3  -8   9        186.99        196.46        13.39 o
  -2  -8   9         21.50         29.04         9.37 o
  -1  -8   9        131.75        163.95        15.50 o
   0  -8   9        785.01        790.49        33.10 o
   1  -8   9        159.05        147.01        12.19 o
   2  -8   9        142.91        124.80        16.70 o
   4  -8   9         74.81         63.96        14.54 o
   5  -8   9          6.06         -5.86        19.87 o
   6  -8   9         55.91         94.01        40.40 o
   7  -8   9         34.98          8.73        16.20 o
  -8  -7   9         22.11        -20.88        51.43 o
  -7  -7   9          2.96        -44.76        66.93 o
  -6  -7   9         22.72         29.46        11.86 o
  -5  -7   9         47.05         54.87        14.17 o
  -4  -7   9        379.33        380.61        16.49 o
  -3  -7   9         25.49          2.16         8.82 o
  -2  -7   9        225.69        225.00        12.74 o
  -1  -7   9        455.64        448.96        19.01 o
   0  -7   9       1209.13       1223.95        40.82 o
   1  -7   9         35.12         28.51        13.99 o
   2  -7   9         38.35         25.55        13.73 o
   3  -7   9        145.24        140.49        13.07 o
   4  -7   9          0.04         23.23        12.16 o
   5  -7   9         44.34         41.60        16.05 o
   6  -7   9        492.58        470.49        24.48 o
   8  -7   9         70.23         75.64        45.17 o
  -8  -6   9         42.33         81.89        70.48 o
  -7  -6   9         26.96          2.63        28.94 o
  -6  -6   9         48.38         44.78        11.87 o
  -5  -6   9         41.66         35.80        10.18 o
  -4  -6   9          0.17        -16.82        11.21 o
  -3  -6   9         14.27          9.65         9.26 o
  -2  -6   9         63.35         63.70         8.07 o
  -1  -6   9          0.71         10.66        10.45 o
   0  -6   9       1151.07       1127.67        34.88 o
   1  -6   9        119.89        122.33        12.71 o
   2  -6   9        449.92        427.66        32.93 o
   3  -6   9       1308.30       1362.14        38.72 o
   4  -6   9        847.16        845.44        32.50 o
   5  -6   9        906.88        966.40        45.75 o
   6  -6   9         39.07         29.12        21.78 o
   7  -6   9         46.61        -60.39        40.26 o
   8  -6   9         91.72         52.02        25.94 o
   9  -6   9         11.15        -15.86        24.92 o
  -8  -5   9        227.53        207.26        69.80 o
  -7  -5   9          9.07         -2.96        25.63 o
  -6  -5   9          0.05         22.10        13.30 o
  -5  -5   9          3.30          7.26         9.94 o
  -4  -5   9         66.12         54.22        11.67 o
  -3  -5   9         35.50         57.20         9.46 o
  -2  -5   9         20.14         15.10         6.77 o
  -1  -5   9          0.71         -8.69         8.14 o
   0  -5   9        302.81        264.49        13.01 o
   1  -5   9        216.66        213.31        17.09 o
   2  -5   9         23.61         -7.55        22.61 o
   3  -5   9        327.60        288.26        14.56 o
   4  -5   9         35.18         51.85         8.40 o
   5  -5   9          0.04         23.08        10.82 o
   6  -5   9         42.20         45.70        17.47 o
   7  -5   9          3.75          2.44        17.66 o
   8  -5   9         39.56          8.32        22.40 o
  -8  -4   9          4.63         35.06        65.16 o
  -7  -4   9         43.83         39.18        14.73 o
  -6  -4   9         72.24         90.68        33.41 o
  -5  -4   9         72.40         80.08        14.36 o
  -4  -4   9         36.49         17.31        19.12 o
  -3  -4   9        105.20         75.83        10.32 o
  -2  -4   9         57.94         45.82         7.97 o
  -1  -4   9         26.90         23.74         8.59 o
   0  -4   9        477.86        440.55        15.83 o
   1  -4   9        253.17        261.92        17.52 o
   2  -4   9         20.81         23.83        14.63 o
   3  -4   9        109.25        112.06        10.88 o
   4  -4   9         37.54          5.92        15.11 o
   5  -4   9         20.47         59.83        57.88 o
   6  -4   9         59.37         48.14        12.69 o
   7  -4   9        156.19        212.64        30.35 o
   8  -4   9         10.94        -10.86        40.78 o
   9  -4   9        231.05        257.75        35.72 o
  10  -4   9         18.97         64.64        25.69 o
  -8  -3   9         12.32        -92.31        61.54 o
  -7  -3   9          1.24        -16.20        13.59 o
  -6  -3   9        157.61        167.47        21.13 o
  -5  -3   9        234.20        266.92        16.03 o
  -4  -3   9         11.16          7.10        16.34 o
  -3  -3   9         17.48         13.56        10.86 o
  -2  -3   9         34.44         97.38        23.68 o
  -1  -3   9       1249.97       1221.46        34.09 o
   0  -3   9         23.39         13.89        11.58 o
   1  -3   9        705.64        655.12        31.31 o
   2  -3   9         64.48         92.19        12.72 o
   3  -3   9         31.75         37.95        18.40 o
   4  -3   9          4.95         -0.61        14.21 o
   5  -3   9          4.01         -0.53         9.95 o
   6  -3   9        233.38        232.75        14.89 o
   7  -3   9          5.01          1.60        22.19 o
   8  -3   9        161.34        228.79        33.86 o
   9  -3   9          1.12         29.96        52.28 o
  -8  -2   9          3.35         23.16        43.24 o
  -7  -2   9          0.14         72.60        54.61 o
  -6  -2   9         10.32         13.97        13.57 o
  -5  -2   9         24.13         23.14        10.54 o
  -4  -2   9         41.25         46.12        12.50 o
  -3  -2   9         17.72         19.09        17.46 o
  -2  -2   9          2.05         -1.03        10.45 o
  -1  -2   9         99.30        107.94        10.14 o
   0  -2   9          0.41         -8.13         7.65 o
   1  -2   9        365.62        348.04        14.51 o
   2  -2   9         70.16         81.14        17.05 o
   3  -2   9          8.58         23.67        10.67 o
   4  -2   9         10.02          8.69        10.35 o
   5  -2   9         64.07         78.43         8.59 o
   6  -2   9        312.96        265.24        25.23 o
   7  -2   9         37.92         37.27        18.96 o
   8  -2   9        120.65        108.97        26.71 o
   9  -2   9          4.28        132.73        56.00 o
  10  -2   9         14.84         27.06        46.38 o
  11  -2   9         53.80         81.13        27.82 o
  -8  -1   9          0.21          2.43        59.94 o
  -7  -1   9        147.22        150.88        23.09 o
  -6  -1   9         13.49         -4.35        52.12 o
  -5  -1   9        259.46        260.97        21.99 o
  -4  -1   9         13.91          8.27         9.61 o
  -3  -1   9        249.00        257.08        15.77 o
  -2  -1   9         25.83         22.51         8.96 o
  -1  -1   9          0.40         -8.61         7.54 o
   0  -1   9        689.77        704.08        22.84 o
   1  -1   9        500.56        579.02        18.22 o
   2  -1   9        695.20        710.17        24.57 o
   3  -1   9         43.41         54.57         9.91 o
   4  -1   9        413.12        487.30        15.33 o
   5  -1   9         15.02          6.64         8.53 o
   6  -1   9         91.16         87.20        10.98 o
   7  -1   9         24.69         12.76        15.49 o
   8  -1   9          1.86        -23.71        25.69 o
   9  -1   9          9.52          7.80        27.98 o
  10  -1   9        195.03        148.69        28.93 o
  11  -1   9         16.73         -5.68        55.57 o
  -8   0   9        240.28        243.27        31.56 o
  -7   0   9         32.41         49.95        37.46 o
  -6   0   9          0.87         25.06        47.15 o
  -5   0   9          9.60         21.39        12.50 o
  -4   0   9          0.15         10.40        17.45 o
  -3   0   9         89.99        105.25        15.81 o
  -2   0   9        240.71        223.13        13.98 o
  -1   0   9        315.91        323.52        13.69 o
   0   0   9         91.92        129.90        11.11 o
   1   0   9        288.54        261.87        11.97 o
   2   0   9         26.01         42.97         5.87 o
   3   0   9        116.19        114.86        11.80 o
   4   0   9         70.78        105.10         8.62 o
   5   0   9         13.87         21.50         9.83 o
   6   0   9         62.02         49.97        10.45 o
   7   0   9          0.54          4.33        12.39 o
   8   0   9         34.39         33.93        15.23 o
   9   0   9        198.98        273.88        28.82 o
  10   0   9        133.51        -47.03        68.22 o
  11   0   9          5.80         96.98        76.82 o
  -8   1   9          1.24         56.97        40.08 o
  -7   1   9          0.16         -9.90        34.72 o
  -6   1   9        410.60        461.07        57.66 o
  -5   1   9        196.62        169.65         8.98 o
  -4   1   9         43.13         52.93        12.43 o
  -3   1   9          0.04         25.73        11.72 o
  -2   1   9        107.14        120.28        10.47 o
  -1   1   9          1.99         -9.91         6.60 o
   0   1   9        125.07        103.00        10.32 o
   1   1   9        151.16        137.56        13.21 o
   2   1   9          2.65         -5.07         7.98 o
   3   1   9         87.98         84.75         8.31 o
   4   1   9         49.52         44.83         9.90 o
   5   1   9         64.52         95.77        11.78 o
   6   1   9        251.57        200.96        12.96 o
   7   1   9         43.44         76.49        12.21 o
   8   1   9         38.15         13.98        18.68 o
   9   1   9        448.28        468.09        39.42 o
  10   1   9          7.95         24.74        21.92 o
  12   1   9          8.11        -29.60        42.04 o
  -7   2   9          1.10          3.71        23.11 o
  -6   2   9         20.18         53.02        33.70 o
  -5   2   9         19.88         12.10         8.40 o
  -4   2   9        287.63        287.17        38.82 o
  -3   2   9        146.41        125.30        14.88 o
  -2   2   9          0.28          3.46        14.61 o
  -1   2   9         48.10         71.60        11.24 o
   0   2   9        186.98        181.46        34.53 o
   1   2   9        474.61        523.54        16.70 o
   2   2   9       1459.55       1495.73        43.28 o
   3   2   9        416.56        438.94        15.29 o
   4   2   9        352.58        271.23        12.16 o
   5   2   9        243.58        239.60        22.03 o
   6   2   9        904.09        960.26        29.13 o
   7   2   9        274.07        286.88        18.80 o
   8   2   9       1179.41       1211.83        53.60 o
   9   2   9          0.63         36.53        17.24 o
  10   2   9          2.13         27.93        19.73 o
  11   2   9         47.47         46.99        18.74 o
  12   2   9          4.21        -16.05        33.97 o
  -7   3   9         11.90         16.38        28.18 o
  -6   3   9          4.66         15.09        20.06 o
  -5   3   9         12.89         11.39         7.73 o
  -4   3   9         37.48         36.86        23.56 o
  -3   3   9          0.04         12.39        16.66 o
  -2   3   9         93.54         82.38        12.91 o
  -1   3   9          8.75         -2.13        11.43 o
   0   3   9          0.83         -4.35        11.56 o
   1   3   9         56.07         70.13        14.16 o
   2   3   9        356.21        359.77        19.17 o
   3   3   9        191.01        189.98        13.03 o
   4   3   9        498.88        481.08        16.26 o
   5   3   9         89.41         86.17        10.45 o
   6   3   9         17.79         -0.57        11.23 o
   7   3   9        324.41        273.74        19.41 o
   8   3   9          3.79         52.51        21.32 o
   9   3   9         30.02         -7.65        19.68 o
  10   3   9        413.84        498.40        28.05 o
  11   3   9        731.07        679.64        30.71 o
  12   3   9         33.86         48.84        24.68 o
  -6   4   9        166.81        171.34        24.93 o
  -5   4   9         52.87         -6.51        11.82 o
  -4   4   9        119.61        110.90        13.27 o
  -3   4   9         14.26         -8.42        15.22 o
  -2   4   9        155.89        166.69        18.57 o
  -1   4   9         97.93         80.71        17.61 o
   0   4   9         20.44         22.13        11.51 o
   1   4   9         28.40          6.00        10.41 o
   2   4   9        127.72        166.34        15.11 o
   3   4   9          0.18          2.39         7.26 o
   4   4   9          1.46         18.75         9.59 o
   5   4   9        207.84        192.03        10.90 o
   6   4   9          1.57          4.16        12.03 o
   7   4   9          0.22        -15.41        20.15 o
   8   4   9        211.63        247.04        23.50 o
   9   4   9          2.48         61.10        31.95 o
  10   4   9        216.03        224.27        40.76 o
  11   4   9        547.43        620.18        36.10 o
  12   4   9        289.97        272.97        43.99 o
  -6   5   9          0.06          7.17        26.81 o
  -5   5   9        124.87        144.42        21.08 o
  -4   5   9         62.92         42.78        11.77 o
  -3   5   9         35.97         22.65        14.43 o
  -2   5   9          0.78          6.60        12.70 o
  -1   5   9         98.37        130.03        15.74 o
   0   5   9         97.12         96.50        10.99 o
   1   5   9        226.11        209.83        11.36 o
   2   5   9         45.44         44.27         8.22 o
   3   5   9        149.00        164.94        15.61 o
   4   5   9          0.07         23.22         9.57 o
   5   5   9        114.96        117.97        11.23 o
   6   5   9         89.95        114.75        12.31 o
   7   5   9         33.98         13.38        21.82 o
   8   5   9        437.29        418.67        25.40 o
   9   5   9         87.25         96.80        17.72 o
  10   5   9         15.93         28.48        29.15 o
  11   5   9        115.79         73.72        43.07 o
  12   5   9        432.25        435.09        53.08 o
  -5   6   9          5.84        -21.50        18.44 o
  -4   6   9         39.78         75.46        19.58 o
  -3   6   9          0.98         12.85        11.95 o
  -2   6   9         39.77         33.07        20.11 o
  -1   6   9         10.54         -7.79        11.81 o
   0   6   9         96.52        112.06        14.96 o
   1   6   9        130.84        125.97         7.33 o
   2   6   9        161.40        144.03        10.46 o
   3   6   9        113.92        129.70        13.66 o
   4   6   9         66.03         41.95        14.36 o
   5   6   9        412.15        376.44        15.12 o
   6   6   9         46.89         36.41        11.13 o
   7   6   9        625.27        666.97        24.18 o
   8   6   9          6.86        -10.06        14.60 o
   9   6   9         26.37         28.84        17.61 o
  10   6   9        217.63        177.85        29.34 o
  11   6   9         14.70        177.95        63.96 o
  12   6   9         45.30         46.43        33.92 o
  -5   7   9          6.07         -0.90        54.97 o
  -4   7   9         62.73         52.61        18.24 o
  -3   7   9         16.00         -1.82        18.48 o
  -2   7   9        201.55        210.14        15.50 o
  -1   7   9         24.81          2.01        24.31 o
   0   7   9          7.43         34.24        17.86 o
   1   7   9         10.94          2.04        16.74 o
   2   7   9          0.00          4.29        21.28 o
   3   7   9          3.58          1.90        12.88 o
   4   7   9         38.30         75.99        17.48 o
   5   7   9        415.98        373.39        19.47 o
   6   7   9        132.27        134.10        12.48 o
   7   7   9         68.99         52.94        22.44 o
   8   7   9         33.57         16.36        17.08 o
   9   7   9         20.89         16.88        16.98 o
  10   7   9         22.82        102.94        73.65 o
  11   7   9         52.07         92.75        37.64 o
  -4   8   9          0.11         -3.62        26.00 o
  -3   8   9         26.49         40.15        16.70 o
  -2   8   9          2.50        -25.62        20.26 o
  -1   8   9          2.07          9.90        27.52 o
   0   8   9        167.59        190.20        21.99 o
   1   8   9          7.49         16.26        18.35 o
   2   8   9        124.28        119.20        17.60 o
   3   8   9        124.34       1297.17       474.24 o
   4   8   9        288.48        277.84        24.48 o
   5   8   9          0.04        -10.50        11.14 o
   6   8   9        477.90        501.84        27.55 o
   7   8   9        471.56        449.74        24.78 o
   8   8   9          0.46          4.02        18.00 o
   9   8   9         15.36         -5.90        19.49 o
  10   8   9         12.35        -28.34        28.41 o
  11   8   9          1.97          3.63        25.60 o
  -3   9   9         14.66         -0.49        25.85 o
  -2   9   9         17.58        -21.35        43.40 o
  -1   9   9          2.84         -8.64        23.87 o
   0   9   9        544.17        500.92        93.75 o
   1   9   9         20.07         16.38        22.46 o
   2   9   9        249.35        246.31        23.65 o
   3   9   9         94.42       1439.35       454.89 o
   4   9   9        204.73        257.94        36.08 o
   5   9   9        216.77        248.34        28.18 o
   6   9   9         86.48         74.10        20.49 o
   7   9   9        230.69        220.40        17.28 o
   8   9   9          7.66         34.42        34.43 o
   9   9   9         32.03         34.01        19.28 o
  10   9   9          9.00         11.14        55.98 o
  11   9   9          3.20        -13.26        22.80 o
  -2  10   9         10.27         56.07        30.67 o
  -1  10   9         14.07         21.26        37.03 o
   0  10   9          0.44        -28.38        23.81 o
   1  10   9          7.93         29.01        33.88 o
   2  10   9          1.47          4.91        24.14 o
   3  10   9         48.62         68.61        28.15 o
   4  10   9        276.37        285.06        33.31 o
   5  10   9         18.13         39.88        52.21 o
   6  10   9          0.01         18.43        24.37 o
   7  10   9         49.69         47.02        14.23 o
   8  10   9        193.41        209.55        28.60 o
   9  10   9          6.72         42.94        22.85 o
  10  10   9          2.61          0.36        31.53 o
  -1  11   9         30.55         40.01        33.77 o
   0  11   9         12.58         -2.39        28.94 o
   1  11   9          0.00         -6.91        29.63 o
   2  11   9         28.89         88.37        30.35 o
   3  11   9          5.97        -16.43        24.93 o
   4  11   9        110.97         91.37        30.35 o
   5  11   9        181.28        189.50        29.03 o
   6  11   9          3.74         41.61        29.39 o
   7  11   9          1.92         24.16        23.38 o
   8  11   9        158.81        175.83        42.77 o
   9  11   9          8.76         18.17        23.42 o
   1  12   9          1.67        -29.75        29.74 o
   2  12   9         16.44         19.92        48.74 o
   3  12   9          0.17        -11.03        27.19 o
   4  12   9         41.71         21.70        31.41 o
   5  12   9         17.94         42.26        50.90 o
   6  12   9          7.18         18.31        28.73 o
   7  12   9         85.22        146.75        30.31 o
   8  12   9         18.47         14.61        42.24 o
  -4 -11  10         14.60         13.68        41.76 o
  -3 -11  10         42.52         28.44        44.48 o
  -2 -11  10        133.77        135.22        34.56 o
  -1 -11  10         50.44         69.24        51.41 o
   0 -11  10         97.69        148.66        18.02 o
   1 -11  10         70.39         82.59        17.87 o
   2 -11  10          6.66        -14.74        24.95 o
   3 -11  10        115.43         77.21        22.40 o
  -5 -10  10         90.97         97.61        26.42 o
  -4 -10  10          6.23          8.32        20.44 o
  -3 -10  10         93.96         85.47        17.14 o
  -2 -10  10         17.05        -10.84        16.09 o
  -1 -10  10         16.75         20.90        17.35 o
   0 -10  10          5.93         -9.42        20.40 o
   1 -10  10          0.04          3.55        22.70 o
   2 -10  10         34.50         35.58        32.22 o
   3 -10  10          0.09          9.50        49.14 o
   4 -10  10         17.10         -7.03        21.81 o
  -6  -9  10        283.51        367.46        60.49 o
  -5  -9  10        334.87        350.71        23.87 o
  -4  -9  10         55.96         65.75        15.21 o
  -3  -9  10         19.32         29.79        13.33 o
  -2  -9  10          7.09        -20.12        13.41 o
  -1  -9  10        368.34        341.59        32.85 o
   0  -9  10          8.98         26.08        13.79 o
   1  -9  10        130.62        121.85        15.78 o
   2  -9  10          7.29          7.57        14.61 o
   3  -9  10          4.92         19.41        43.92 o
   4  -9  10          0.04         -8.83        14.65 o
   5  -9  10         70.40         70.05        17.47 o
   6  -9  10        235.57        211.94        20.07 o
  -6  -8  10          5.35         -2.62        15.08 o
  -5  -8  10          7.83         12.65        14.78 o
  -4  -8  10        250.97        266.51        17.95 o
  -3  -8  10        492.41        502.74        18.34 o
  -2  -8  10        126.26        123.33        14.27 o
  -1  -8  10         19.11         43.52        13.35 o
   0  -8  10         49.65         49.22        12.36 o
   2  -8  10        281.26        239.70        25.18 o
   3  -8  10        112.01        156.70        48.47 o
   4  -8  10         19.05         35.13        18.57 o
   5  -8  10          5.62         10.41        12.36 o
   6  -8  10        136.88        122.04        15.83 o
   7  -8  10         42.02         43.90        14.04 o
  -7  -7  10         12.10         98.96        68.91 o
  -6  -7  10         22.16         12.08        17.83 o
  -5  -7  10         31.41         34.06        10.04 o
  -4  -7  10          5.16          4.43         9.74 o
  -3  -7  10         11.57         11.41        11.38 o
  -2  -7  10        170.80        143.07        10.36 o
  -1  -7  10          2.58         -1.15        12.17 o
   0  -7  10          0.26        -16.95        13.63 o
   1  -7  10          0.25        -30.05        26.58 o
   2  -7  10        279.36        279.99        25.84 o
   3  -7  10         89.40        130.92        21.87 o
   4  -7  10          3.80        -12.50        15.97 o
   5  -7  10          9.38         52.36        26.62 o
   6  -7  10         42.21         33.89        22.22 o
   8  -7  10          2.74        -14.36        16.46 o
  -7  -6  10         31.99          0.33        47.78 o
  -6  -6  10         23.64         38.76        13.78 o
  -5  -6  10          7.70         18.09         9.52 o
  -4  -6  10          0.03         -0.14         9.93 o
  -3  -6  10        449.58        473.52        15.01 o
  -2  -6  10        410.72        390.05        15.12 o
  -1  -6  10        269.74        294.80        14.89 o
   0  -6  10        382.77        374.92        16.48 o
   1  -6  10        463.91        485.62        22.47 o
   2  -6  10        351.75        338.33        22.11 o
   3  -6  10        288.42        320.08        18.65 o
   4  -6  10         49.84         87.98         8.98 o
   5  -6  10        118.16        125.51        14.91 o
   6  -6  10        192.44        192.25        30.73 o
   7  -6  10          5.18         42.83        31.68 o
  -7  -5  10          4.99        -63.84        45.01 o
  -6  -5  10          1.19         -0.56        23.37 o
  -5  -5  10          2.45         19.62        10.56 o
  -4  -5  10         21.86         16.90         9.17 o
  -3  -5  10          1.86         -0.11         9.73 o
  -2  -5  10         23.70         10.79         6.15 o
  -1  -5  10         66.39         80.11        11.72 o
   0  -5  10         53.03         59.06        10.49 o
   1  -5  10        316.19        314.43        23.21 o
   2  -5  10         18.71         11.36        15.08 o
   3  -5  10         94.22         93.32         9.62 o
   4  -5  10         49.49         92.36        18.77 o
   5  -5  10         77.85         75.08        22.88 o
   7  -5  10        254.26        207.07        23.77 o
   8  -5  10          1.49         42.53        27.57 o
   9  -5  10         71.39         21.46        32.19 o
  -8  -4  10         75.43          3.78        48.79 o
  -7  -4  10         46.43         25.95        44.41 o
  -6  -4  10          0.05         -1.55        17.85 o
  -5  -4  10         10.37         27.90        14.72 o
  -4  -4  10         25.10         38.61        13.83 o
  -3  -4  10         61.18         60.07        16.29 o
  -2  -4  10         26.29         17.68        17.72 o
  -1  -4  10         97.47        112.83        14.73 o
   0  -4  10        164.81        191.29        13.99 o
   1  -4  10        150.72        157.98        15.41 o
   2  -4  10         40.89         50.52        16.07 o
   3  -4  10         54.14         69.57         9.14 o
   4  -4  10        749.50        806.12        34.53 o
   5  -4  10        151.74        146.32        12.96 o
   6  -4  10          4.88         -9.90        15.92 o
   7  -4  10        193.27        236.26        23.26 o
   8  -4  10          0.24         -4.80        27.53 o
   9  -4  10         87.76         68.79        23.64 o
  10  -4  10         36.45         13.23        22.19 o
  -8  -3  10         17.52         63.60        70.46 o
  -7  -3  10         18.73         90.43        43.57 o
  -6  -3  10         33.29         26.18        28.86 o
  -5  -3  10          3.75         14.79        14.30 o
  -4  -3  10         10.91         -5.23        13.11 o
  -3  -3  10         28.49         13.10        18.91 o
  -2  -3  10        476.17        489.27        26.06 o
  -1  -3  10         68.68         64.62         4.77 o
   0  -3  10        369.96        298.82        14.09 o
   1  -3  10         11.86         19.86        16.95 o
   2  -3  10          6.09        -14.00        19.05 o
   3  -3  10         60.90         85.13        15.89 o
   4  -3  10        200.69        228.54        20.48 o
   5  -3  10        462.50        459.09        22.21 o
   6  -3  10         48.15         37.15        16.05 o
   7  -3  10         31.72          8.80        20.10 o
   8  -3  10         44.70         47.77        16.09 o
   9  -3  10         83.44         36.59        39.09 o
  10  -3  10         18.62         14.78        40.12 o
  -8  -2  10         58.70         23.21        68.57 o
  -7  -2  10         25.65         22.77        33.60 o
  -6  -2  10          6.39         27.64        19.28 o
  -5  -2  10         15.33          0.83        13.11 o
  -4  -2  10          6.14          5.61        10.70 o
  -3  -2  10         54.47         67.18        12.38 o
  -2  -2  10         82.28         88.26        11.79 o
  -1  -2  10        108.42        102.61         8.85 o
   0  -2  10        411.82        448.52        17.83 o
   1  -2  10       1696.42       1648.23        50.05 o
   2  -2  10        336.01        290.75        21.79 o
   3  -2  10        216.28        232.77        16.12 o
   4  -2  10         73.64         73.37        10.42 o
   5  -2  10          5.33          5.03        10.47 o
   6  -2  10          1.18        -15.51        10.42 o
   7  -2  10         13.01          6.80        22.64 o
   8  -2  10          0.02         19.27        27.45 o
   9  -2  10        232.83        -12.55        81.32 o
  10  -2  10          1.79         50.70        29.27 o
  11  -2  10         12.74         59.54        44.53 o
  -7  -1  10         30.79         92.76        41.19 o
  -6  -1  10          4.03          6.10        23.34 o
  -5  -1  10         62.90         88.98        10.61 o
  -4  -1  10        197.98        178.06        21.84 o
  -3  -1  10         12.60        -14.24        11.76 o
  -2  -1  10        540.67        563.09        21.11 o
  -1  -1  10        389.68        361.78        15.78 o
   0  -1  10         88.62         77.07         8.35 o
   1  -1  10        114.64        107.17        14.55 o
   2  -1  10        242.23        282.22        19.66 o
   3  -1  10          1.59         16.93        14.03 o
   4  -1  10        145.01        148.81        17.77 o
   5  -1  10         45.94         29.61        10.94 o
   6  -1  10          1.23         13.05        12.91 o
   7  -1  10          6.76         36.18        25.71 o
   8  -1  10        125.00        126.32        17.50 o
   9  -1  10         11.89        214.77        76.85 o
  10  -1  10         11.08         14.33        32.66 o
  11  -1  10          0.06         -1.34        26.93 o
  -7   0  10         36.15         57.39        22.18 o
  -6   0  10         47.14         43.44        18.42 o
  -5   0  10        127.27        149.69        11.90 o
  -4   0  10         25.49         20.38        12.04 o
  -3   0  10        133.88        136.12        12.32 o
  -2   0  10         37.92         27.14         7.96 o
  -1   0  10        118.45        120.99        11.09 o
   0   0  10        117.67        125.93        11.63 o
   1   0  10          0.01         -4.61        15.82 o
   2   0  10         22.95          9.87         8.89 o
   3   0  10        213.56        222.82        18.26 o
   4   0  10        280.39        285.45        11.42 o
   5   0  10         53.67         35.27         9.86 o
   6   0  10         15.01        106.81        94.30 o
   7   0  10          4.42          0.66        11.11 o
   8   0  10         81.30         81.37        14.46 o
   9   0  10        176.62        118.52        35.80 o
  10   0  10          9.14         -7.51        17.39 o
  11   0  10         14.03         98.78        78.29 o
  -7   1  10         17.00         -4.76        36.29 o
  -6   1  10         32.15         60.03        27.85 o
  -5   1  10         45.25         25.61        27.08 o
  -4   1  10         18.81         10.21        10.22 o
  -3   1  10         20.70         24.46         8.00 o
  -2   1  10         60.90         42.84         8.97 o
  -1   1  10        163.75        153.16        10.35 o
   0   1  10        342.68        284.39        13.65 o
   1   1  10        232.54        219.19        25.85 o
   2   1  10          2.84         -4.01         7.19 o
   3   1  10        447.78        441.92        14.82 o
   4   1  10         19.42         17.65         8.17 o
   5   1  10         68.26         68.32        10.74 o
   6   1  10        871.23        863.80        24.75 o
   7   1  10        247.64        245.30        15.66 o
   8   1  10        209.07        144.59        19.19 o
   9   1  10         20.30         31.19        24.76 o
  10   1  10         66.15         90.85        19.35 o
  11   1  10         36.51         45.61        29.47 o
  -7   2  10          7.04         21.62        47.54 o
  -6   2  10          1.14        -17.16        22.34 o
  -5   2  10         13.22          5.22         7.16 o
  -4   2  10          4.14          1.81        10.12 o
  -3   2  10         42.35         55.45        11.11 o
  -2   2  10          1.86         -5.50        11.86 o
  -1   2  10        114.19        106.81        14.77 o
   0   2  10       1061.95       1074.50        41.05 o
   1   2  10          3.61         10.35        16.68 o
   2   2  10         39.67         51.95        12.71 o
   3   2  10         16.07         13.11         7.82 o
   4   2  10         49.35         63.40         8.46 o
   5   2  10        242.21        268.66        18.07 o
   6   2  10       1221.97       1198.58        36.06 o
   7   2  10        176.60        182.22        13.95 o
   8   2  10        227.50        237.91        20.05 o
   9   2  10        174.45        154.46        18.39 o
  10   2  10        266.51        319.41        35.05 o
  11   2  10          0.79         22.82        22.00 o
  12   2  10         60.66         71.49        30.67 o
  -6   3  10        166.74        198.57        26.09 o
  -5   3  10          0.52         -2.98        10.86 o
  -4   3  10          2.00         -4.43        14.28 o
  -3   3  10         12.02         -3.81        13.36 o
  -2   3  10         50.46         62.70        15.15 o
  -1   3  10         68.63         39.31        14.48 o
   0   3  10        237.26        261.06        14.34 o
   1   3  10         89.73         63.51        11.30 o
   2   3  10         24.40         32.45        13.58 o
   3   3  10         25.12          4.08         9.26 o
   4   3  10        121.87        124.45        10.03 o
   5   3  10         61.74         43.57        12.28 o
   6   3  10         85.32         75.75        15.79 o
   7   3  10         15.42         26.07        14.10 o
   8   3  10        357.02        426.22        21.85 o
   9   3  10       1220.75       1289.54        81.47 o
  10   3  10        529.64        546.23        26.54 o
  11   3  10          5.67         11.90        23.09 o
  12   3  10         13.90         22.96        34.29 o
  -6   4  10         18.54         47.08        21.58 o
  -5   4  10          0.16          0.06        30.26 o
  -4   4  10        153.07        137.58        20.66 o
  -3   4  10        103.60         73.85        17.99 o
  -2   4  10          4.35         -5.88        13.69 o
  -1   4  10          0.86         -0.22        13.15 o
   0   4  10          0.08          3.76        14.32 o
   1   4  10        344.25        335.09        35.11 o
   2   4  10        173.63        165.91        11.91 o
   3   4  10        105.34        111.09         9.42 o
   4   4  10          0.08          7.93        10.41 o
   5   4  10          3.91          4.66         8.85 o
   6   4  10        703.68        683.24        27.07 o
   7   4  10        164.03        150.10        15.27 o
   8   4  10          9.79         16.29        16.04 o
   9   4  10        777.04        869.73        52.11 o
  10   4  10        291.52        260.71        30.57 o
  11   4  10          7.91        -40.15        34.54 o
  12   4  10          0.03         37.50        33.71 o
  -5   5  10          0.48          3.44        19.44 o
  -4   5  10        190.93        154.65        16.47 o
  -3   5  10         72.22         74.03        15.34 o
  -2   5  10        155.35        155.65        17.02 o
  -1   5  10        207.59        175.85        18.53 o
   0   5  10        239.88        218.11        15.66 o
   1   5  10         56.34         29.54        10.68 o
   2   5  10          0.05         -6.78         8.16 o
   3   5  10         92.57        102.61        14.53 o
   4   5  10         10.91          3.66        10.52 o
   5   5  10        256.74        292.42        14.17 o
   6   5  10        254.86        217.69        17.37 o
   7   5  10         30.60         37.89        14.56 o
   8   5  10          6.33          9.05        18.22 o
   9   5  10        185.23        200.05        34.46 o
  10   5  10        380.73        384.45        32.82 o
  11   5  10          1.29        106.41        48.14 o
  12   5  10          2.04         15.43        23.70 o
  -5   6  10         11.22        -25.68        17.12 o
  -4   6  10         46.25         20.95        19.00 o
  -3   6  10          6.73          9.94        14.83 o
  -2   6  10        146.99        123.43        14.50 o
  -1   6  10         99.16         73.37        13.01 o
   0   6  10         59.30         36.35        10.64 o
   1   6  10        283.39        294.21        15.80 o
   2   6  10         14.05         25.81         8.14 o
   3   6  10        368.70        407.59        17.20 o
   4   6  10         49.09         67.78        11.65 o
   5   6  10        366.13        312.72        18.13 o
   6   6  10         12.10         12.86        13.85 o
   7   6  10        117.82        116.64        19.21 o
   8   6  10        352.81        326.12        32.06 o
   9   6  10          0.05        -24.26        16.17 o
  10   6  10        396.71        363.99        52.80 o
  11   6  10         38.68        -74.32        58.33 o
  -4   7  10         99.02         76.79        33.89 o
  -3   7  10          9.38         -5.96        14.21 o
  -2   7  10          2.60          3.07        11.12 o
  -1   7  10          5.49          1.69        18.35 o
   0   7  10         72.26         50.34        17.35 o
   1   7  10         35.31         44.88        17.76 o
   2   7  10         57.14         52.03        15.86 o
   3   7  10         40.58         82.37        15.09 o
   4   7  10        328.86        330.79        15.65 o
   5   7  10         11.50          5.68        11.01 o
   6   7  10          1.64         -5.67        11.68 o
   7   7  10        176.37        178.96        22.46 o
   8   7  10         25.90         19.16        16.31 o
   9   7  10         61.76         72.25        19.10 o
  10   7  10        110.31         93.75        48.31 o
  11   7  10          0.01        -46.84        31.22 o
  -3   8  10          3.29         27.52        28.53 o
  -2   8  10         55.21         52.25        18.73 o
  -1   8  10          1.33         22.86        17.08 o
   0   8  10        164.97        153.71        25.45 o
   1   8  10         39.31         26.72        19.36 o
   2   8  10          9.75          5.00        16.71 o
   3   8  10         31.85         57.20        30.82 o
   4   8  10       1190.27       1180.37        48.42 o
   5   8  10        339.44        293.51        18.01 o
   6   8  10         92.42        115.95        18.69 o
   7   8  10          0.59         53.93        21.69 o
   8   8  10          0.16         24.64        18.25 o
   9   8  10         99.15         71.00        25.16 o
  10   8  10          4.87        162.97        50.01 o
  11   8  10         45.64         59.32        28.62 o
  -2   9  10        178.53        238.13        31.14 o
  -1   9  10        371.37        497.58        44.04 o
   0   9  10         33.91         25.98        68.24 o
   1   9  10        120.91        147.67        28.92 o
   2   9  10         67.56        114.31        28.71 o
   3   9  10        134.07        160.18        25.41 o
   4   9  10         21.71        -24.40        21.24 o
   5   9  10         92.88         79.89        19.98 o
   6   9  10        123.59        110.74        14.99 o
   7   9  10         13.62         -4.84        20.52 o
   8   9  10          0.43          7.55        18.81 o
   9   9  10          5.39         -3.19        18.66 o
  10   9  10         54.66         73.48        33.65 o
  -1  10  10          0.22         64.68        39.21 o
   0  10  10          1.31        -30.58        24.88 o
   1  10  10         11.19         21.55        24.94 o
   2  10  10         97.41         68.01        29.46 o
   3  10  10         10.23         14.74        32.19 o
   4  10  10         10.10         -0.70        23.91 o
   5  10  10         42.69         22.38        23.78 o
   6  10  10          7.31         12.45        26.27 o
   7  10  10          0.72         -3.02        33.09 o
   8  10  10         15.74          2.00        34.15 o
   9  10  10         30.56         15.15        32.77 o
  10  10  10        100.89         26.55        41.48 o
   0  11  10         15.13        -19.94        44.40 o
   1  11  10         22.98        -13.98        48.32 o
   2  11  10         63.28         36.03        37.26 o
   3  11  10         11.46         -2.11        32.52 o
   4  11  10         18.03         29.99        55.56 o
   5  11  10         41.31        131.06        41.62 o
   6  11  10        227.95        250.30        36.04 o
   7  11  10        316.63        301.55        29.33 o
   8  11  10         14.67          8.99        30.18 o
   9  11  10         20.24         16.24        39.03 o
   3  12  10          0.12        -18.93        35.62 o
   4  12  10          1.12        -35.80        33.51 o
   5  12  10          3.29          8.60        29.61 o
   6  12  10         55.15        164.41        61.11 o
   7  12  10         17.14         36.76        30.37 o
  -2 -11  11          0.09        -52.73        35.15 o
  -1 -11  11          0.31        -24.96        39.22 o
   0 -11  11          6.35          7.91        37.98 o
   1 -11  11          3.17        -49.42        56.57 o
  -4 -10  11          2.62         -9.20        29.29 o
  -3 -10  11         50.74         22.27        18.36 o
  -2 -10  11          5.36         -0.69        18.47 o
  -1 -10  11         29.31         -4.89        32.50 o
   0 -10  11         17.32         -2.40        34.45 o
   2 -10  11         11.46         23.59        16.91 o
   3 -10  11          1.61          5.18        15.13 o
   4 -10  11        252.53        295.69        48.79 o
  -5  -9  11          0.00         23.96        30.32 o
  -4  -9  11          3.69        -20.57        13.71 o
  -3  -9  11          2.18        -19.65        16.73 o
  -2  -9  11          2.51         -2.18        19.14 o
  -1  -9  11          4.43          7.17        15.54 o
   0  -9  11        182.13        206.59        18.18 o
   1  -9  11         18.93         62.79        35.88 o
   2  -9  11         18.75         77.92        36.15 o
   3  -9  11          8.70         28.51        14.67 o
   5  -9  11         62.72         36.04        19.68 o
  -6  -8  11          0.83          6.22        71.12 o
  -5  -8  11        111.37        142.78        17.63 o
  -4  -8  11         11.93         -5.86        16.31 o
  -3  -8  11          0.47          4.17        15.16 o
  -2  -8  11          0.00         -4.69        13.48 o
  -1  -8  11         73.11         83.55        13.84 o
   0  -8  11         28.59         22.81        12.26 o
   1  -8  11         54.28         97.70        33.21 o
   2  -8  11          1.53          5.82        29.28 o
   3  -8  11         16.82          3.33        33.38 o
   4  -8  11          2.76         24.91        29.80 o
   5  -8  11         60.49         54.23        17.98 o
   6  -8  11         75.22         88.27        29.82 o
  -6  -7  11         11.25        -19.63        23.34 o
  -5  -7  11         56.61         34.77        14.27 o
  -4  -7  11          4.72          6.01        14.50 o
  -3  -7  11        251.15        248.57        12.78 o
  -2  -7  11         20.74         33.24        11.52 o
  -1  -7  11          0.66          0.93        10.42 o
   0  -7  11         21.65         25.76        14.17 o
   1  -7  11         95.77         58.86        22.00 o
   2  -7  11         23.78         74.72        33.91 o
   3  -7  11         35.69        -17.69        30.29 o
   4  -7  11        121.97        128.48        16.50 o
   5  -7  11         34.87         30.94        16.79 o
   6  -7  11         42.07         14.73        11.92 o
   7  -7  11          6.77         -8.24        30.18 o
  -6  -6  11         10.76         12.11        21.60 o
  -5  -6  11         23.34         73.14        24.65 o
  -4  -6  11        133.37        100.63        12.46 o
  -3  -6  11          0.13         -1.43         9.27 o
  -2  -6  11         38.33         63.91        12.02 o
  -1  -6  11        128.67        141.00        10.78 o
   0  -6  11        352.73        365.21        16.91 o
   1  -6  11        244.38        291.56        25.28 o
   2  -6  11        139.32         94.33        31.83 o
   3  -6  11        164.57         74.74        62.17 o
   5  -6  11        268.12        245.43        29.96 o
   6  -6  11         25.23         41.88        13.95 o
   7  -6  11         47.24         19.91        22.51 o
   8  -6  11          0.54        -11.29        17.27 o
  -7  -5  11         63.55         29.65        51.75 o
  -6  -5  11         14.89         12.71        26.33 o
  -5  -5  11          9.68         40.26        12.77 o
  -4  -5  11         57.62         47.14        12.60 o
  -3  -5  11        231.51        258.39        13.93 o
  -2  -5  11         55.32         32.06        10.29 o
  -1  -5  11        126.50        144.34        14.45 o
   0  -5  11        299.38        338.55        18.39 o
   1  -5  11        114.12        119.78        17.14 o
   2  -5  11        124.30        111.65        16.37 o
   3  -5  11         18.44         36.21        25.08 o
   4  -5  11         29.74         31.71        13.05 o
   5  -5  11        331.59        273.37        20.67 o
   6  -5  11         40.40         43.50        20.44 o
   7  -5  11          0.86        -15.34        26.06 o
   8  -5  11          4.85        -11.57        27.43 o
   9  -5  11          0.01        -30.09        37.99 o
  -7  -4  11          0.25         -7.82        46.58 o
  -6  -4  11          5.21         17.90        25.13 o
  -5  -4  11         67.78         63.33        15.04 o
  -4  -4  11          0.02         12.97        19.83 o
  -3  -4  11          7.07         -6.60         8.91 o
  -2  -4  11          3.05         18.02         9.88 o
  -1  -4  11         14.31         32.33        15.96 o
   0  -4  11        229.24        227.90        12.78 o
   1  -4  11          1.45         42.47        22.38 o
   2  -4  11        665.68        641.99        47.06 o
   3  -4  11          3.31         -1.55        27.35 o
   4  -4  11         69.20         63.75         8.44 o
   5  -4  11         13.53         15.90        13.34 o
   7  -4  11          0.87         43.18        70.46 o
   8  -4  11         34.71         82.91        48.09 o
  -7  -3  11          5.75          7.68        43.72 o
  -6  -3  11         60.05         67.82        20.79 o
  -5  -3  11        187.94        188.27        22.23 o
  -4  -3  11        404.24        430.55        22.37 o
  -3  -3  11          0.09         16.22        15.71 o
  -2  -3  11         69.73         86.38        11.13 o
  -1  -3  11        507.25        468.40        45.28 o
   0  -3  11       1316.79       1266.55        45.89 o
   1  -3  11         57.55         67.70        17.32 o
   2  -3  11        835.73        879.15        38.40 o
   3  -3  11         10.96         16.63        21.13 o
   4  -3  11          5.53         -5.40        15.38 o
   5  -3  11        113.15         63.10        23.66 o
   6  -3  11          1.27          3.70        17.42 o
   7  -3  11        371.91        330.70        27.09 o
   8  -3  11        230.53        245.51        24.36 o
   9  -3  11          1.95         -8.14        31.51 o
  10  -3  11          3.54         -1.88        60.41 o
  -7  -2  11          1.70         56.44        42.39 o
  -6  -2  11         48.95        131.09        56.42 o
  -5  -2  11         30.83         29.82        14.00 o
  -4  -2  11          3.44         -9.34        11.96 o
  -3  -2  11        140.87        149.49        16.42 o
  -2  -2  11         19.10         24.37        10.50 o
  -1  -2  11         28.99         35.47         8.46 o
   0  -2  11         41.63         23.21        10.18 o
   1  -2  11          1.78          1.76         6.01 o
   2  -2  11        106.74         99.92        18.07 o
   3  -2  11         80.58         32.46        18.46 o
   4  -2  11         31.92         27.89        10.94 o
   5  -2  11          6.97         -5.75        13.67 o
   6  -2  11        585.70        622.43        24.34 o
   7  -2  11         34.26         64.86        27.75 o
   8  -2  11          0.76          9.73        19.87 o
   9  -2  11          0.50         -1.92        26.91 o
  10  -2  11         69.62        423.24        98.09 o
  -7  -1  11          0.80        -16.88        59.47 o
  -6  -1  11          4.96         -2.93        22.16 o
  -5  -1  11        148.86        149.23        25.57 o
  -4  -1  11         13.41         41.50        12.71 o
  -3  -1  11         32.29         33.21         9.68 o
  -2  -1  11         18.20         39.74         8.82 o
  -1  -1  11          9.54          7.77         8.39 o
   0  -1  11        135.97        152.33        11.22 o
   1  -1  11          0.62         -0.89         8.97 o
   2  -1  11        385.88        401.15        24.08 o
   3  -1  11          5.50         13.79        10.46 o
   4  -1  11         21.29         22.96        12.68 o
   5  -1  11         34.98         46.02        10.11 o
   6  -1  11         36.26         -7.13        11.72 o
   7  -1  11         59.74         39.94        18.78 o
   8  -1  11         61.28         85.94        15.01 o
   9  -1  11         62.28         39.75        22.49 o
  10  -1  11         11.65        -23.61        73.89 o
  11  -1  11         99.81         73.25        30.02 o
  -7   0  11          8.19          0.15        20.85 o
  -6   0  11          3.90         28.33        18.87 o
  -5   0  11          0.35        -13.32        10.56 o
  -4   0  11         27.09         31.87        10.43 o
  -3   0  11        188.99        189.11        11.26 o
  -2   0  11          0.17         -2.64         7.74 o
  -1   0  11          0.87         -6.79         9.95 o
   0   0  11        130.62        127.81        10.73 o
   1   0  11        792.55        869.24        28.65 o
   2   0  11        643.03        654.10        23.31 o
   3   0  11          0.47         15.45        25.78 o
   4   0  11        135.83        126.82        12.87 o
   5   0  11          1.67         19.90         9.96 o
   6   0  11          0.10         -4.39         9.58 o
   7   0  11         24.05         19.29        11.63 o
   8   0  11         57.47         19.49        32.85 o
   9   0  11         44.79        149.44        42.60 o
  10   0  11        188.39        157.51        30.40 o
  11   0  11         53.39         70.91        23.83 o
  -6   1  11         45.29         42.05        17.24 o
  -5   1  11          5.95         17.32         9.31 o
  -4   1  11         13.79         12.27         9.67 o
  -3   1  11        227.58        202.69        12.58 o
  -2   1  11        107.24        126.09        11.12 o
  -1   1  11         18.09         20.04         9.25 o
   0   1  11         18.88          1.82        10.00 o
   1   1  11          0.08         -1.03         7.81 o
   2   1  11         24.69         33.22        13.31 o
   3   1  11       1958.09       1917.02        46.62 o
   4   1  11        407.59        367.98        20.30 o
   5   1  11          0.19        -12.26         8.17 o
   6   1  11          0.83        -18.48        12.88 o
   7   1  11        143.08        154.79        16.10 o
   8   1  11        145.69         97.94        18.59 o
   9   1  11         21.74         18.06        15.90 o
  10   1  11        277.61        251.02        28.23 o
  11   1  11          0.22          8.29        23.30 o
  -6   2  11         13.49         11.31        23.24 o
  -5   2  11          0.08          2.22         9.46 o
  -4   2  11          7.24          0.57        11.39 o
  -3   2  11          1.28         -7.87         9.95 o
  -2   2  11         58.00         55.79         9.73 o
  -1   2  11         62.61         84.90        10.71 o
   0   2  11         34.21          6.15        14.01 o
   1   2  11          7.01          9.25        10.31 o
   2   2  11         60.54         50.72        12.65 o
   3   2  11          0.35          8.83         9.97 o
   4   2  11       1355.42       1323.82        34.64 o
   5   2  11        238.97        233.76        14.36 o
   6   2  11        192.24        245.58        14.34 o
   7   2  11        220.95        247.11        13.66 o
   8   2  11          9.52          0.71        13.62 o
   9   2  11         50.14         31.12        17.72 o
  10   2  11        222.50        214.99        23.91 o
  11   2  11         18.06         61.53        44.06 o
  -6   3  11          4.60         -4.59        24.63 o
  -5   3  11         96.09         97.22        22.16 o
  -4   3  11         19.89         22.72        13.46 o
  -3   3  11         32.87          9.45        16.57 o
  -2   3  11         11.65         14.95        20.20 o
  -1   3  11         25.37         35.12        11.28 o
   0   3  11         37.99         29.53        10.72 o
   1   3  11        202.99        162.35        18.45 o
   2   3  11         55.66         56.31         9.52 o
   3   3  11        200.39        198.90        13.40 o
   4   3  11       1714.12       1722.12        43.67 o
   5   3  11         12.14         17.27        12.07 o
   6   3  11        504.98        526.44        22.16 o
   7   3  11       1131.15       1209.91        56.24 o
   8   3  11        324.94        340.67        18.70 o
   9   3  11          0.01         18.15        16.76 o
  10   3  11        234.88        259.96        34.81 o
  11   3  11         96.97        113.96        32.70 o
  -5   4  11         90.27        122.20        20.20 o
  -4   4  11        103.16        158.97        19.59 o
  -3   4  11         53.40         28.94        15.37 o
  -2   4  11        242.39        308.04        20.16 o
  -1   4  11        144.11        111.46        17.06 o
   0   4  11        278.25        281.92        18.37 o
   1   4  11         85.81        105.00        18.67 o
   2   4  11        291.63        320.53        24.10 o
   3   4  11          0.01         -7.68         8.19 o
   4   4  11        307.02        315.95        13.55 o
   5   4  11         26.86         17.33        11.50 o
   6   4  11        552.95        573.86        23.76 o
   7   4  11        915.08        928.91        41.69 o
   8   4  11        353.33        286.49        18.09 o
   9   4  11         15.48          5.35        37.04 o
  10   4  11        192.66        198.77        23.00 o
  11   4  11         27.13         55.88        58.46 o
  -5   5  11          2.84         -5.70        19.65 o
  -4   5  11         21.28         35.01        18.34 o
  -3   5  11         14.09          3.37        31.30 o
  -2   5  11        314.34        275.84        26.05 o
  -1   5  11        105.56         96.36        27.84 o
   0   5  11         40.65         40.77        14.99 o
   1   5  11         32.05         26.58        13.32 o
   2   5  11         78.20         65.31        12.17 o
   3   5  11         30.35         19.60         9.31 o
   4   5  11         19.97         29.99        11.26 o
   5   5  11        367.32        316.18        18.01 o
   6   5  11        317.97        332.74        17.58 o
   7   5  11         17.13          6.81        23.48 o
   8   5  11        211.52        214.60        17.48 o
   9   5  11         59.41         67.16        21.15 o
  10   5  11          0.28         -0.66        59.33 o
  11   5  11         54.51         33.50        35.83 o
  -4   6  11         69.37         45.18        18.13 o
  -3   6  11         49.60         38.85        17.84 o
  -2   6  11         26.94         22.25        17.18 o
  -1   6  11        144.99        130.80        18.93 o
   0   6  11          2.48          7.23        16.26 o
   1   6  11        259.28        269.74        15.16 o
   2   6  11        196.57        206.47        13.03 o
   3   6  11         20.43          5.67        16.52 o
   4   6  11          0.55          3.63        11.80 o
   5   6  11         65.44         61.88        10.46 o
   6   6  11          1.48          5.83        12.11 o
   7   6  11         18.56         19.60        13.90 o
   8   6  11        656.56        648.26        39.70 o
   9   6  11         50.29         31.00        16.08 o
  10   6  11         80.48         63.25        33.95 o
  11   6  11         26.89         57.72        35.56 o
  -3   7  11          8.16         10.52        35.73 o
  -2   7  11          7.83         -6.07        11.93 o
  -1   7  11         98.56         75.42        12.37 o
   0   7  11         11.73         30.51        36.43 o
   1   7  11          3.66          0.23        19.67 o
   2   7  11         11.36         14.70        20.18 o
   3   7  11         11.43          5.50         5.12 o
   4   7  11          0.03          7.69        10.19 o
   5   7  11        270.98        224.59        15.38 o
   6   7  11         76.18        106.07        13.76 o
   7   7  11        300.22        258.55        17.94 o
   8   7  11         64.22         54.18        17.66 o
   9   7  11        309.38        333.68        31.03 o
  10   7  11         11.27         34.41        32.97 o
  11   7  11          7.61        -20.77        31.30 o
  -2   8  11         13.95         22.67        44.12 o
  -1   8  11         53.49        103.48        35.18 o
   0   8  11         11.25         -2.66        31.86 o
   1   8  11        124.05        177.63        35.19 o
   2   8  11        103.24         85.79        36.04 o
   3   8  11        299.41        337.71        35.11 o
   4   8  11          4.87         17.42        19.15 o
   5   8  11        136.76        132.65        12.14 o
   6   8  11         94.11         63.60        12.91 o
   7   8  11        201.42        166.99        18.12 o
   8   8  11        105.34        154.30        31.50 o
   9   8  11         10.17         41.73        26.53 o
  10   8  11         28.79         -8.14        46.41 o
  -1   9  11         83.32         15.49        28.96 o
   0   9  11         41.62         46.03        31.21 o
   1   9  11        121.54        123.14        29.99 o
   2   9  11          1.22         25.25        26.34 o
   3   9  11         18.38        -10.05        23.08 o
   4   9  11        101.37         91.23        34.57 o
   5   9  11        157.88        201.21        35.71 o
   6   9  11        199.26        159.00        25.87 o
   7   9  11          0.03         46.63        22.00 o
   8   9  11          2.43        -11.58        25.47 o
   9   9  11         11.18        -33.31        33.66 o
  10   9  11         85.24         75.15        35.87 o
   0  10  11         32.37         72.17        32.74 o
   1  10  11          7.19         40.51        56.52 o
   2  10  11          0.81         74.23        44.98 o
   3  10  11        104.82        105.18        31.61 o
   4  10  11         26.20         -8.15        29.20 o
   5  10  11          0.95        -18.16        24.79 o
   6  10  11          1.29          4.49        23.31 o
   7  10  11         21.57          3.40        26.73 o
   8  10  11          9.69         -7.77        26.47 o
   9  10  11          1.89         65.11        50.61 o
   2  11  11        104.18        127.66        71.02 o
   3  11  11         10.03        -17.74        30.42 o
   4  11  11         25.18         43.83        37.60 o
   5  11  11         86.89         97.22        33.11 o
   6  11  11         67.02         88.30        26.14 o
   7  11  11         11.69         36.44        31.89 o
   8  11  11        189.44        132.67        35.63 o
  -2 -10  12          9.47         48.03        20.56 o
  -1 -10  12         26.59         47.26        47.54 o
   0 -10  12         34.89        -32.35        29.32 o
   1 -10  12         17.00        -27.54        39.29 o
   2 -10  12         14.65         16.49        34.81 o
  -4  -9  12          3.32        -23.20        31.95 o
  -3  -9  12         13.04         -4.86        28.21 o
  -2  -9  12         78.48         60.23        21.74 o
  -1  -9  12         68.05         68.71        23.22 o
   0  -9  12         32.99         25.50        26.30 o
   1  -9  12         43.12         -6.16        34.64 o
   2  -9  12         33.33         52.32        31.04 o
   3  -9  12         49.86        167.86        39.11 o
   4  -9  12        166.30        205.05        48.01 o
  -5  -8  12         22.08         40.83        23.38 o
  -4  -8  12          3.17         34.66        26.70 o
  -3  -8  12         32.10         27.80        15.48 o
  -2  -8  12         10.38        -12.48        25.54 o
  -1  -8  12          6.85         27.47        19.86 o
   0  -8  12          3.39          1.07         9.04 o
   1  -8  12        107.31         98.77        27.22 o
   2  -8  12         22.56         38.37        27.24 o
   3  -8  12          3.50        -26.49        28.01 o
   4  -8  12         14.56         14.93        22.68 o
   5  -8  12          1.53         -2.82        20.91 o
   6  -8  12        295.73        288.18        27.25 o
  -5  -7  12          9.86         10.07        30.86 o
  -4  -7  12        123.07         87.92        13.97 o
  -3  -7  12         43.73         50.90        14.72 o
  -2  -7  12         55.96         62.02        15.37 o
  -1  -7  12         72.58        112.91        12.35 o
   0  -7  12         18.89         -2.85        20.01 o
   1  -7  12         98.90        188.46        27.93 o
   2  -7  12        281.08        271.99        37.90 o
   3  -7  12         39.94        132.47        36.12 o
   4  -7  12          3.07         10.65         6.88 o
   5  -7  12         50.22         16.70        46.34 o
   7  -7  12          0.03         -2.65        30.42 o
  -6  -6  12         60.86         21.85        50.93 o
  -5  -6  12         28.88          1.10        14.60 o
  -4  -6  12          0.76          4.31        13.99 o
  -3  -6  12         32.24         13.39        10.93 o
  -2  -6  12        243.58        235.34        16.37 o
  -1  -6  12        397.15        420.60        25.38 o
   0  -6  12        221.52        227.49        27.43 o
   1  -6  12         23.94         21.47        24.76 o
   2  -6  12         55.01         52.69        22.17 o
   3  -6  12         88.02         82.38        30.40 o
   4  -6  12         24.47        142.71        50.08 o
   5  -6  12          4.58         -8.21        14.53 o
   6  -6  12         60.82         67.10        18.71 o
   8  -6  12         32.10         78.09        40.19 o
  -6  -5  12         85.72        380.13        75.44 o
  -5  -5  12         50.59         51.15        15.19 o
  -4  -5  12          1.58         -4.19        26.81 o
  -3  -5  12          0.56         -4.45        15.96 o
  -2  -5  12        144.80        119.99        21.88 o
  -1  -5  12        156.58        145.45        19.59 o
   0  -5  12         22.16         38.27        23.43 o
   1  -5  12         72.46         80.72        21.33 o
   2  -5  12        152.02        112.33        28.35 o
   3  -5  12        275.01        261.53        34.84 o
   5  -5  12         24.19         28.04        10.21 o
   6  -5  12         16.56         11.51        16.79 o
   7  -5  12          4.38         17.87        20.55 o
   8  -5  12          1.61         23.32        38.13 o
  -6  -4  12         10.15         11.67        44.10 o
  -5  -4  12         11.56          9.73        15.49 o
  -4  -4  12          2.81          5.66        17.13 o
  -3  -4  12          7.70         31.00         8.92 o
  -2  -4  12          0.05         -4.38         9.33 o
  -1  -4  12          3.62          3.85        18.70 o
   0  -4  12        555.75        494.65        16.65 o
   1  -4  12         43.01         39.73        17.77 o
   2  -4  12          6.88         25.66        18.65 o
   3  -4  12         33.81         38.75        20.40 o
   4  -4  12          0.67          1.36        75.48 o
   6  -4  12          1.16         10.72        21.11 o
   7  -4  12        105.56         95.68        10.52 o
   8  -4  12         13.34         25.19        17.98 o
   9  -4  12          0.03          4.35        37.83 o
  -6  -3  12          8.36         -0.69        15.44 o
  -5  -3  12          3.90          2.08        15.19 o
  -4  -3  12        109.39        108.88        16.63 o
  -3  -3  12          1.65          8.56        10.84 o
  -2  -3  12          8.25          8.43        11.28 o
  -1  -3  12        198.23        218.13        14.71 o
   0  -3  12         13.01          6.53        15.78 o
   1  -3  12        107.55        102.24        25.43 o
   2  -3  12        159.50        160.36        25.70 o
   3  -3  12          0.02         -1.94        18.92 o
   4  -3  12         30.31         23.69        19.83 o
   5  -3  12         41.38         -7.10        25.73 o
   6  -3  12        383.28        324.82        58.29 o
   7  -3  12         17.29         -3.07        18.78 o
   8  -3  12        118.76         98.32        11.79 o
   9  -3  12          4.55         60.13        23.45 o
  10  -3  12         47.10        -26.23        97.03 o
  -6  -2  12          3.74         -8.98        23.53 o
  -5  -2  12        186.83        206.33        20.73 o
  -4  -2  12          0.06          1.89        11.78 o
  -3  -2  12         24.78         42.93        10.44 o
  -2  -2  12          5.57          0.26        10.73 o
  -1  -2  12        113.22        119.56         9.84 o
   0  -2  12          7.55          0.56        19.92 o
   1  -2  12         20.59         14.58         9.19 o
   2  -2  12        368.46        468.54        27.87 o
   3  -2  12        128.18        133.13        22.90 o
   4  -2  12         22.42         26.95         9.68 o
   5  -2  12        199.31        267.02        17.63 o
   6  -2  12          0.08          3.05         5.41 o
   7  -2  12          6.44         23.31        11.07 o
   8  -2  12         73.99         73.15        14.06 o
   9  -2  12        124.79        137.02        27.78 o
  10  -2  12          3.91        -67.95        78.28 o
  -6  -1  12          0.83         21.00        17.08 o
  -5  -1  12         11.95          1.10         9.00 o
  -4  -1  12          9.15         -3.94        10.21 o
  -3  -1  12         26.93         17.73         8.91 o
  -2  -1  12        240.34        237.61        18.98 o
  -1  -1  12        200.59        182.88        11.28 o
   0  -1  12         29.06         28.10         8.25 o
   1  -1  12        141.94        123.69        11.48 o
   2  -1  12          0.01        -20.34        14.99 o
   3  -1  12        131.98        125.18        19.13 o
   4  -1  12          0.43        -15.38        11.65 o
   5  -1  12         68.63         80.77        14.26 o
   6  -1  12         33.42         31.84        11.25 o
   7  -1  12         76.90         61.94        20.96 o
   8  -1  12          0.11         30.61        24.33 o
   9  -1  12        329.49        323.08        26.63 o
  10  -1  12          1.05         36.40        32.88 o
  -6   0  12        178.81        173.48        22.24 o
  -5   0  12         72.14         55.43        15.11 o
  -4   0  12         36.58         33.08         9.63 o
  -3   0  12         36.21         45.31         9.83 o
  -2   0  12         43.20         56.61         9.77 o
  -1   0  12        311.16        347.09        14.78 o
   0   0  12         42.10         20.56         9.59 o
   1   0  12        100.48         92.51        12.81 o
   2   0  12        154.94        141.94        15.82 o
   3   0  12         39.70         41.18        11.16 o
   4   0  12         72.67         93.35        12.57 o
   5   0  12         60.96         76.98         9.59 o
   6   0  12        386.05        369.39        15.88 o
   7   0  12         24.61         38.68        16.03 o
   8   0  12          1.70          4.90        31.78 o
   9   0  12         37.18         58.14        25.27 o
  10   0  12        145.33        121.37        28.67 o
  11   0  12         32.91         39.04        31.50 o
  -6   1  12          2.80         37.79        20.83 o
  -5   1  12          0.50         45.79        41.70 o
  -4   1  12          3.72         25.96        11.66 o
  -3   1  12          2.36          8.78        10.98 o
  -2   1  12          9.19          8.61         9.22 o
  -1   1  12         91.53         89.35         9.51 o
   0   1  12          4.99         10.93        12.86 o
   1   1  12        104.35        122.16        11.42 o
   2   1  12         16.23         29.71         9.71 o
   3   1  12         84.50         82.38         9.25 o
   4   1  12         18.40         16.99        11.33 o
   5   1  12        455.80        465.30        16.68 o
   6   1  12          0.47        -14.75        11.49 o
   7   1  12         22.78         50.14        12.50 o
   8   1  12        220.39        225.90        19.07 o
   9   1  12         50.27         29.53        22.12 o
  10   1  12          2.03         36.90        28.31 o
  11   1  12         26.52         38.70        23.36 o
  -5   2  12         10.68          8.10        17.76 o
  -4   2  12         75.30         54.12        11.00 o
  -3   2  12        129.25        114.93        11.66 o
  -2   2  12         65.96         66.15        12.16 o
  -1   2  12        180.49        166.49        11.82 o
   0   2  12          0.12         -5.92        14.44 o
   1   2  12        475.00        521.25        26.94 o
   2   2  12       1850.85       1889.12        68.50 o
   3   2  12        153.46        179.51        21.45 o
   4   2  12         38.69         31.94         8.39 o
   5   2  12        351.94        320.36        15.13 o
   6   2  12         81.72        106.52        13.35 o
   7   2  12         75.31         88.16        12.53 o
   8   2  12        236.43        202.90        21.46 o
   9   2  12        189.69        234.13        19.56 o
  10   2  12          0.04        -21.45        19.14 o
  11   2  12          4.48          1.13        26.60 o
  -5   3  12         54.91        130.37        30.52 o
  -4   3  12          0.00         10.75        13.22 o
  -3   3  12          7.76         11.90        14.37 o
  -2   3  12         95.97         94.76        15.71 o
  -1   3  12        205.74        268.72        20.78 o
   0   3  12          3.81          8.05        13.00 o
   1   3  12         15.90          8.63        11.73 o
   2   3  12        741.12        698.73        22.72 o
   3   3  12        367.28        406.21        15.65 o
   4   3  12       1750.79       1748.72        44.14 o
   5   3  12       1104.46       1107.01        33.12 o
   6   3  12        156.25        147.56        14.19 o
   7   3  12         20.15         13.41        12.84 o
   8   3  12          0.20         10.21        15.36 o
   9   3  12         50.14         52.75        44.02 o
  10   3  12        361.50        400.85        40.44 o
  11   3  12         54.81         82.89        20.82 o
  -4   4  12         51.62         56.65        18.52 o
  -3   4  12          5.18         13.94        19.09 o
  -2   4  12          0.61        -26.84        18.87 o
  -1   4  12          1.50          1.16        15.34 o
   0   4  12        119.56        141.77        13.98 o
   1   4  12        192.53        217.04        20.34 o
   2   4  12        224.34        262.06        18.30 o
   3   4  12        147.42        148.03        11.25 o
   4   4  12          3.19          9.76         8.71 o
   5   4  12        516.39        517.69        23.16 o
   6   4  12        110.36         80.06        14.44 o
   7   4  12         38.87         31.20        13.80 o
   8   4  12         31.57         37.63        14.74 o
   9   4  12          0.22        -10.61        20.52 o
  10   4  12         98.78         44.80        48.87 o
  11   4  12        199.68        119.56        41.87 o
  -4   5  12         28.94          8.87        15.04 o
  -3   5  12        146.23        158.46        25.56 o
  -2   5  12         12.29         24.97        19.68 o
  -1   5  12        156.34        117.98        14.69 o
   0   5  12         59.37         69.82        14.11 o
   1   5  12        116.33         93.77        15.23 o
   2   5  12          0.25         -1.92        16.96 o
   3   5  12        268.89        263.03        14.79 o
   4   5  12         55.46         46.33        10.97 o
   5   5  12         50.12         43.25        13.13 o
   6   5  12        831.64        825.81        26.98 o
   7   5  12        140.09        144.72        15.96 o
   8   5  12         36.83         48.82        15.37 o
   9   5  12          1.92          2.94        48.60 o
  10   5  12          0.15        -29.75        31.57 o
  11   5  12         10.64        -15.37        31.75 o
  -3   6  12          0.00         -9.53        29.33 o
  -2   6  12          1.52          4.60        15.83 o
  -1   6  12         51.09         64.70        15.39 o
   0   6  12         14.08         22.13        15.24 o
   1   6  12         25.32         26.55        16.91 o
   2   6  12          2.03          7.31         7.55 o
   3   6  12         10.97         36.88        10.16 o
   4   6  12          0.91        -10.48        12.21 o
   5   6  12         18.82         15.23        11.30 o
   6   6  12        114.35        105.37        12.92 o
   7   6  12         25.73          1.32        12.57 o
   8   6  12          0.01         -1.42        18.87 o
   9   6  12         15.14         -0.29        15.95 o
  10   6  12         18.15        134.31        53.18 o
  11   6  12          0.82        -11.82        51.31 o
  -2   7  12          1.11          5.84        27.46 o
  -1   7  12          0.90        -41.26        27.51 o
   0   7  12          0.41         12.30        49.08 o
   1   7  12          9.70          0.94         7.75 o
   2   7  12          0.65         15.19        16.18 o
   3   7  12          4.05          2.10         6.52 o
   4   7  12        311.69        271.88        16.34 o
   5   7  12         85.99         98.69        20.74 o
   6   7  12         42.51         17.68        17.07 o
   7   7  12         12.17         19.77        19.46 o
   8   7  12        119.64        151.54        19.65 o
   9   7  12         41.72         62.50        25.18 o
  10   7  12          4.00        -38.78        35.66 o
  -1   8  12         18.64         35.29        61.04 o
   0   8  12          8.97        -11.60        23.14 o
   1   8  12         84.35        123.95        24.88 o
   2   8  12         66.26         42.28        26.59 o
   3   8  12         12.33         54.43        46.98 o
   4   8  12        153.59        185.25        22.19 o
   5   8  12        433.31        413.63        24.28 o
   6   8  12        119.10        122.06        25.26 o
   7   8  12         16.56        -18.09        15.62 o
   8   8  12        128.82        129.49        20.22 o
   9   8  12         14.39        -13.94        49.24 o
  10   8  12          1.97         63.37        35.22 o
   0   9  12         99.00         98.42        29.83 o
   1   9  12         14.13         21.10        35.04 o
   2   9  12          0.18          0.87        24.33 o
   3   9  12          1.44        -13.98        28.18 o
   4   9  12         22.40         11.42        24.23 o
   5   9  12         11.82         14.66        31.01 o
   6   9  12          7.47         32.62        24.72 o
   7   9  12          5.65        -10.69        20.51 o
   8   9  12         59.74         67.69        31.35 o
   9   9  12          0.31         18.85        38.25 o
   1  10  12          1.34         40.41        31.83 o
   2  10  12          0.01         17.02        30.30 o
   3  10  12          2.57        -14.26        28.69 o
   4  10  12          0.44         -4.29        25.57 o
   5  10  12          0.26         -9.49        21.32 o
   6  10  12         20.46         16.29        27.52 o
   7  10  12         39.30         49.28        21.89 o
   8  10  12         72.88         99.97        29.73 o
   4  11  12         41.68         53.14        33.18 o
   5  11  12          6.88         30.68        27.78 o
   6  11  12          1.34        -38.19        25.46 o
  -2  -9  13         23.55         31.63        23.23 o
  -1  -9  13         72.58         89.62        27.50 o
   0  -9  13         64.97         77.60        29.34 o
   1  -9  13        130.63         63.71        37.86 o
   2  -9  13         44.30         47.52        33.57 o
   3  -9  13          2.86         -4.38        44.98 o
  -3  -8  13         30.47         -4.99        25.91 o
  -2  -8  13          8.78         22.62        19.56 o
  -1  -8  13         80.98         97.79        31.11 o
   0  -8  13         15.14        -25.63        67.48 o
   1  -8  13          0.42          5.01        27.09 o
   2  -8  13        234.02        146.18        36.30 o
   3  -8  13         10.67        114.77        54.69 o
   4  -8  13          6.96        -31.19        30.63 o
   5  -8  13          6.71         53.45        36.26 o
  -4  -7  13         97.94        112.24        36.40 o
  -3  -7  13        232.00        216.00        32.96 o
  -2  -7  13          9.67         -1.66        21.61 o
  -1  -7  13          6.74          0.13        17.28 o
   0  -7  13         41.58         66.84        29.50 o
   1  -7  13          2.24         16.05        31.41 o
   2  -7  13          0.82         12.65        26.10 o
   3  -7  13          2.39         13.19        30.15 o
   4  -7  13         18.54        -48.26        32.17 o
   5  -7  13          5.37          8.08         8.40 o
   6  -7  13         31.09         35.61        43.98 o
  -5  -6  13          7.62         34.50        27.06 o
  -4  -6  13         98.22         83.93        19.47 o
  -3  -6  13         64.97         13.06        22.23 o
  -2  -6  13         10.89         30.26        14.21 o
  -1  -6  13         55.09         68.18        15.09 o
   0  -6  13        117.69        167.05        30.31 o
   1  -6  13        140.17        217.29        37.59 o
   2  -6  13          5.52         11.03        25.31 o
   3  -6  13          8.32         24.79        45.96 o
   4  -6  13         16.52         -5.14        27.02 o
   5  -6  13         21.46         -2.79        18.38 o
   6  -6  13        160.03        168.35        19.59 o
   7  -6  13         47.21         46.43        20.32 o
  -5  -5  13         18.58          7.63        46.26 o
  -4  -5  13         78.02         32.86        22.93 o
  -3  -5  13        176.20        198.08        34.53 o
  -2  -5  13        150.89        149.57        17.75 o
  -1  -5  13         22.78         39.85        11.29 o
   0  -5  13        110.75         77.92        23.38 o
   1  -5  13        250.23        228.98        27.30 o
   2  -5  13          3.41        -25.38        26.23 o
   3  -5  13         42.53          4.76        24.17 o
   4  -5  13          6.69         33.78        25.82 o
   5  -5  13        220.02        199.90        11.26 o
   6  -5  13          6.39          0.63        10.92 o
   7  -5  13         61.36        148.62        41.14 o
   8  -5  13         16.35        -41.01        35.27 o
  -5  -4  13          0.56         -4.55        21.92 o
  -4  -4  13         20.62         21.73        11.95 o
  -3  -4  13         37.13         13.38        25.13 o
  -2  -4  13         19.01         22.61        14.13 o
  -1  -4  13         41.20         16.60        18.46 o
   0  -4  13        115.97         88.42        13.03 o
   1  -4  13        200.09        220.26        27.77 o
   2  -4  13         91.99         87.41        21.78 o
   3  -4  13         24.32         33.60        37.73 o
   4  -4  13          1.53        -51.86        34.57 o
   5  -4  13          0.53          3.38        12.01 o
   6  -4  13         24.16         10.30        14.03 o
   7  -4  13          0.37        -33.93        24.86 o
   8  -4  13         46.31        109.36        36.40 o
  -5  -3  13          3.13          6.92        14.75 o
  -4  -3  13         22.58         23.84        10.09 o
  -3  -3  13         26.56         57.46        12.18 o
  -2  -3  13          9.26          5.52         6.12 o
  -1  -3  13         70.21         55.49        13.85 o
   0  -3  13          4.36         39.61        25.44 o
   1  -3  13        476.07        433.50        39.76 o
   2  -3  13        217.13        162.25        32.38 o
   3  -3  13        346.41        318.88        26.73 o
   4  -3  13         65.02         53.37        26.79 o
   5  -3  13        250.72        229.26        25.36 o
   6  -3  13          0.10         73.28        39.21 o
   7  -3  13         77.00         40.26        18.46 o
   8  -3  13          5.23        -16.45        25.24 o
   9  -3  13         72.64        101.14        19.75 o
  -5  -2  13          4.37        -15.69        12.86 o
  -4  -2  13         84.58         91.83        15.41 o
  -3  -2  13         23.19         19.73         9.71 o
  -2  -2  13          1.63         10.22         9.65 o
  -1  -2  13          0.02         17.96        12.38 o
   0  -2  13          8.79         20.55        10.49 o
   1  -2  13          1.33         -6.34        17.26 o
   2  -2  13         16.71         -4.76        18.04 o
   3  -2  13        242.53        225.51        36.66 o
   4  -2  13         80.07          3.40        36.49 o
   5  -2  13          4.87         16.65        13.30 o
   6  -2  13        109.16         34.56        26.56 o
   7  -2  13         98.30         68.13        16.37 o
   8  -2  13          2.25          6.73        21.62 o
   9  -2  13          0.05         50.44        33.54 o
  10  -2  13          5.76        -59.84        43.61 o
  -5  -1  13          0.06        -13.27        28.72 o
  -4  -1  13         71.50         71.00        11.52 o
  -3  -1  13         79.35         81.64        11.93 o
  -2  -1  13        435.19        465.99        21.68 o
  -1  -1  13         69.46         79.36        15.53 o
   0  -1  13         70.75         48.15         9.27 o
   1  -1  13        505.86        507.44        24.37 o
   2  -1  13         73.90         64.56        19.98 o
   3  -1  13          0.00          4.02        35.20 o
   4  -1  13         36.46         86.48        19.05 o
   5  -1  13         73.98         95.25        15.24 o
   6  -1  13        117.34        112.97        14.98 o
   7  -1  13         37.04         12.47        28.96 o
   8  -1  13        116.79         91.82        18.84 o
   9  -1  13          0.97         88.91        22.19 o
  10  -1  13         69.74         27.43        46.00 o
  -5   0  13        149.31        158.58        18.30 o
  -4   0  13         68.40         72.63        12.61 o
  -3   0  13        120.13        118.84        14.29 o
  -2   0  13        149.58        176.96        13.60 o
  -1   0  13         30.29         29.99         9.82 o
   0   0  13          6.77         13.56         7.95 o
   1   0  13        142.18        163.48        11.30 o
   2   0  13          8.85         16.12        10.82 o
   3   0  13        197.96        154.49        22.84 o
   4   0  13         34.50         48.23        13.86 o
   5   0  13        122.71        125.49        15.50 o
   6   0  13        232.54        240.64        18.68 o
   7   0  13          5.31        -20.05        13.37 o
   8   0  13         40.87         39.94        14.52 o
   9   0  13         46.89         16.53        17.21 o
  10   0  13        248.30        214.59        38.65 o
  -5   1  13         89.73        100.91        16.81 o
  -4   1  13          0.37         35.91        12.87 o
  -3   1  13         75.52        112.77        13.57 o
  -2   1  13         25.44         13.01        10.44 o
  -1   1  13        129.91        120.71        10.44 o
   0   1  13         50.54         55.14        10.99 o
   1   1  13        172.54        221.52        13.69 o
   2   1  13        519.71        573.15        26.97 o
   3   1  13        135.36        114.46        12.27 o
   4   1  13        509.03        465.50        22.71 o
   5   1  13          2.26         -5.22        17.24 o
   6   1  13         12.33         17.38        11.66 o
   7   1  13         16.27        -11.50        15.35 o
   8   1  13        220.25        234.49        24.69 o
   9   1  13          0.04         36.13        21.34 o
  10   1  13        208.90        297.89        48.22 o
  -4   2  13          3.47         14.05        25.63 o
  -3   2  13         86.04         79.08        13.79 o
  -2   2  13          7.53        -10.56        11.60 o
  -1   2  13        130.13        185.22        16.07 o
   0   2  13        355.18        401.23        23.87 o
   1   2  13        182.19        214.16        15.16 o
   2   2  13        245.19        266.86        15.86 o
   3   2  13        289.43        295.54        12.98 o
   4   2  13         23.37         19.93         8.33 o
   5   2  13          7.29          8.85        10.99 o
   6   2  13          0.07          1.03        13.13 o
   7   2  13        399.01        404.27        19.95 o
   8   2  13         93.00         71.63        22.31 o
   9   2  13         50.42         40.25        18.64 o
  10   2  13         12.54         48.77        59.77 o
  11   2  13          6.49         48.16        36.33 o
  -4   3  13         39.51         68.80        17.14 o
  -3   3  13          4.22         -8.84        12.53 o
  -2   3  13         27.04         28.21        11.98 o
  -1   3  13        178.39        186.39        15.57 o
   0   3  13         91.07         61.78        17.35 o
   1   3  13          0.47         18.38        13.44 o
   2   3  13         63.49         50.60        13.65 o
   3   3  13        109.96        154.14        11.48 o
   4   3  13          7.55         17.50         9.66 o
   5   3  13          3.38          0.11        12.25 o
   6   3  13        187.46        174.59        22.06 o
   7   3  13        125.55        147.51        17.00 o
   8   3  13         46.72         84.39        17.18 o
   9   3  13         39.30         23.76        23.75 o
  10   3  13          8.64        -33.96        33.75 o
  11   3  13          2.42        -16.43        29.38 o
  -4   4  13         18.69          2.03        17.64 o
  -3   4  13        152.33        167.34        14.02 o
  -2   4  13         18.50          8.03        21.25 o
  -1   4  13        106.98        124.83        17.66 o
   0   4  13        371.87        342.74        18.52 o
   1   4  13          4.27         19.92        13.00 o
   2   4  13        139.51        127.89        16.07 o
   3   4  13        511.84        442.30        20.02 o
   4   4  13        565.67        544.94        22.21 o
   5   4  13         22.10         50.30        10.74 o
   6   4  13         66.44         41.53        15.99 o
   7   4  13          0.99         -9.41        12.74 o
   8   4  13         25.55         26.08        14.49 o
   9   4  13         24.70         16.34        21.38 o
  10   4  13         26.42         38.00        22.11 o
  11   4  13         97.85         92.71        39.67 o
  -3   5  13          8.62         -0.82        17.76 o
  -2   5  13         14.42          0.84        19.43 o
  -1   5  13          0.70          1.76        17.62 o
   0   5  13          4.29         20.01        15.97 o
   1   5  13        184.95        163.15        15.77 o
   2   5  13          0.71        -14.17        14.72 o
   3   5  13          4.84         -1.36        11.60 o
   4   5  13        345.64        357.59        20.98 o
   5   5  13         31.95         27.84        11.28 o
   6   5  13         99.75        102.55        11.41 o
   7   5  13          6.44         11.90        14.26 o
   8   5  13          9.31         30.80        16.70 o
   9   5  13         15.48         12.86        30.68 o
  10   5  13        245.62        230.30        27.13 o
  -2   6  13         47.63         63.37        25.08 o
  -1   6  13         70.00        147.23        28.52 o
   0   6  13        120.86        111.58        15.58 o
   1   6  13        155.63        147.08        13.73 o
   2   6  13        120.40        140.80        13.10 o
   3   6  13          3.33         -8.22        12.24 o
   4   6  13          0.26         -1.41        10.80 o
   5   6  13         73.44         73.70        11.46 o
   6   6  13         85.25         79.28        11.92 o
   7   6  13        137.08        145.12        15.65 o
   8   6  13        208.32        230.46        34.64 o
   9   6  13         30.77         27.04        22.40 o
  10   6  13         12.09         67.73        54.65 o
  -1   7  13         27.87         12.79        35.77 o
   0   7  13         30.68         56.54        64.69 o
   1   7  13         61.63         23.47        24.67 o
   2   7  13         47.03         50.96        10.21 o
   3   7  13        396.34        415.50        31.37 o
   4   7  13          0.49         -2.28        10.77 o
   5   7  13          2.56         -8.64        12.96 o
   6   7  13        236.88        170.76        19.36 o
   7   7  13          2.67         -5.47        14.51 o
   8   7  13         47.29         70.96        17.64 o
   9   7  13         14.51         21.12        37.46 o
  10   7  13          9.72         20.87        37.28 o
   0   8  13          1.51         21.52        28.14 o
   1   8  13          1.54          2.01        26.43 o
   2   8  13          9.52         51.08        31.74 o
   3   8  13         16.01         26.44        19.16 o
   4   8  13        233.23        147.25        37.52 o
   5   8  13        219.89        258.19        25.52 o
   6   8  13          9.88          7.55        26.87 o
   7   8  13          0.42         25.46        24.96 o
   8   8  13         44.28         74.29        43.69 o
   9   8  13         26.30        -41.53        38.07 o
   1   9  13          4.94        -30.82        25.87 o
   2   9  13          0.08         11.06        27.29 o
   3   9  13          1.98         21.34        27.43 o
   4   9  13          0.28        -11.25        23.79 o
   5   9  13        118.91        134.76        22.34 o
   6   9  13          2.82         21.93        22.27 o
   7   9  13          2.63         -1.39        22.88 o
   8   9  13          9.00         48.73        28.26 o
   3  10  13          0.30         -8.50        26.20 o
   4  10  13          1.81        -10.09        26.20 o
   5  10  13          6.03          4.54        24.53 o
   6  10  13         46.72         27.75        26.12 o
   7  10  13          1.66          7.52        24.66 o
  -2  -8  14         41.79         38.19        24.30 o
  -1  -8  14          1.86          5.80        30.55 o
   0  -8  14          1.60         21.48        55.87 o
   1  -8  14         10.92        -52.80        35.20 o
   2  -8  14         53.16         92.81        34.40 o
   3  -8  14         10.54          7.21        52.36 o
  -3  -7  14         38.72         62.82        32.49 o
  -2  -7  14         61.68         42.92        23.23 o
  -1  -7  14        105.70        163.97        32.26 o
   0  -7  14          2.41        -40.77        31.28 o
   1  -7  14          0.01         -1.53        32.57 o
   2  -7  14         15.10         91.05        39.08 o
   3  -7  14         18.66        205.91        72.68 o
   4  -7  14         66.25        300.47        81.68 o
   5  -7  14         67.34         91.22        33.04 o
  -3  -6  14          7.14         10.72        22.74 o
  -2  -6  14          3.09         19.45        26.43 o
  -1  -6  14         20.62          1.95        20.33 o
   0  -6  14         22.42         86.21        42.03 o
   1  -6  14          0.43         75.19        30.99 o
   2  -6  14          3.26         22.96        25.59 o
   3  -6  14          0.02         -0.72        23.94 o
   4  -6  14         65.08         26.38        62.19 o
   5  -6  14         36.83          6.46        28.30 o
   6  -6  14        129.39        147.84        33.55 o
  -4  -5  14         72.70         44.88        19.96 o
  -3  -5  14          6.74          7.00        20.78 o
  -2  -5  14         87.92         94.17        17.32 o
  -1  -5  14        293.68        237.91        27.91 o
   0  -5  14         27.70         17.68        20.00 o
   1  -5  14          1.14        -19.64        23.80 o
   2  -5  14         78.42         94.64        33.25 o
   3  -5  14          1.31         20.07        34.76 o
   4  -5  14         26.96         44.57        52.22 o
   5  -5  14          4.17          6.48        39.19 o
   6  -5  14          1.05          4.99        15.50 o
   7  -5  14          3.84        -21.95        40.82 o
  -4  -4  14         49.62         59.64        16.49 o
  -3  -4  14         31.62         33.95        12.16 o
  -2  -4  14          3.95         -3.15        13.77 o
  -1  -4  14          7.28          4.33         9.52 o
   0  -4  14        348.29        383.98        32.24 o
   1  -4  14        186.91        168.70        26.99 o
   2  -4  14         22.14         23.22        26.74 o
   3  -4  14        137.12        122.39        29.43 o
   4  -4  14          0.37         26.30        28.68 o
   5  -4  14          9.18          5.32        30.85 o
   6  -4  14         92.27         74.65        15.24 o
   7  -4  14          0.05        129.39        84.57 o
   8  -4  14         37.75          4.56        35.37 o
  -4  -3  14         13.92         23.36        18.99 o
  -3  -3  14        144.87        178.32        13.06 o
  -2  -3  14         12.58         18.53         8.04 o
  -1  -3  14         34.29         22.16        14.01 o
   0  -3  14          1.95          1.51        10.59 o
   1  -3  14        141.96        196.80        27.74 o
   2  -3  14         26.65        114.57        51.64 o
   3  -3  14         28.30        -15.58        50.13 o
   4  -3  14          0.46          7.79        30.83 o
   5  -3  14         54.36          8.94        37.58 o
   6  -3  14         90.60         85.21        21.64 o
   7  -3  14          0.25         39.49        40.27 o
   8  -3  14         26.62         14.50        54.16 o
  -4  -2  14        104.80         75.58        15.00 o
  -3  -2  14          5.48         10.70        12.70 o
  -2  -2  14          0.42          0.54        13.11 o
  -1  -2  14         39.93         30.44         7.52 o
   0  -2  14         22.74         64.12        22.34 o
   1  -2  14          0.37         44.37        23.56 o
   2  -2  14        312.67        264.18        26.77 o
   3  -2  14          6.60         84.90        27.59 o
   4  -2  14         17.01         27.75        27.58 o
   5  -2  14         93.54         64.77        11.96 o
   6  -2  14          4.94          3.15        19.05 o
   7  -2  14          6.61        -22.68        17.14 o
   8  -2  14         18.40          9.51        25.84 o
   9  -2  14         12.20        -14.87        34.09 o
  -4  -1  14         46.87         52.17        13.68 o
  -3  -1  14          1.21          3.07        11.07 o
  -2  -1  14         55.20         55.12        10.45 o
  -1  -1  14        197.58        195.28        19.78 o
   0  -1  14         78.12         45.99         8.68 o
   1  -1  14         17.48          0.86        20.36 o
   2  -1  14          7.51         -0.53        23.31 o
   3  -1  14          0.31          0.23        21.62 o
   4  -1  14          0.55         52.67        23.29 o
   5  -1  14          7.89          6.92        22.98 o
   6  -1  14         41.27         66.07        24.60 o
   7  -1  14        184.53        159.54        23.99 o
   8  -1  14         60.12         53.50        11.61 o
   9  -1  14          4.73         24.03        24.14 o
  -4   0  14         36.76         26.75        16.47 o
  -3   0  14         13.39         24.41        10.62 o
  -2   0  14          0.04          8.78        10.80 o
  -1   0  14          3.28         -9.08        10.29 o
   0   0  14         31.19         45.59        21.60 o
   1   0  14        144.18        142.17        10.98 o
   2   0  14        205.86        217.45        12.12 o
   3   0  14        197.20        208.36        46.12 o
   4   0  14          2.14         18.05        14.91 o
   5   0  14         54.79         40.70        18.14 o
   6   0  14         87.60        112.61        21.11 o
   7   0  14         25.64         27.97        14.84 o
   8   0  14         42.97         44.41        13.85 o
   9   0  14        192.38        248.91        39.71 o
  10   0  14         35.59         13.80        35.13 o
  -4   1  14          1.00         16.15        17.67 o
  -3   1  14         47.74         51.31        10.90 o
  -2   1  14          0.39        -16.72        11.15 o
  -1   1  14          0.73         14.35        13.21 o
   0   1  14         67.02         71.07        10.64 o
   1   1  14        122.44         96.60        12.71 o
   2   1  14        128.66        104.25        14.82 o
   3   1  14         22.12         20.15         9.93 o
   4   1  14         21.17         21.18        15.19 o
   5   1  14          7.23          9.72         9.57 o
   6   1  14          1.84         24.61        18.58 o
   7   1  14          2.61         -4.70        12.56 o
   8   1  14          0.20        -23.87        16.10 o
   9   1  14         48.33         66.69        20.58 o
  10   1  14         65.23        100.84        33.56 o
  -3   2  14         22.65         33.18        13.14 o
  -2   2  14         74.05         80.21        13.28 o
  -1   2  14         11.64         10.36        12.89 o
   0   2  14         17.21          0.39        10.39 o
   1   2  14          1.94         -5.68        12.28 o
   2   2  14         50.89         84.74        12.58 o
   3   2  14          0.02         20.41        11.60 o
   4   2  14        408.96        409.68        17.14 o
   5   2  14          5.25         -7.41         9.96 o
   6   2  14         18.90          3.20        11.53 o
   7   2  14          1.59          7.94        13.93 o
   8   2  14         20.54         33.23        25.03 o
   9   2  14         16.12         33.26        17.40 o
  10   2  14         15.67         16.25        33.46 o
  -3   3  14          1.92         14.64        19.14 o
  -2   3  14         88.04        129.98        23.85 o
  -1   3  14          5.93         16.53        11.81 o
   0   3  14         40.41         49.72        12.08 o
   1   3  14          0.93         -3.13        18.28 o
   2   3  14        412.49        412.10        24.25 o
   3   3  14          2.93          5.27        20.92 o
   4   3  14        326.60        339.50        13.79 o
   5   3  14         84.65         95.08        14.42 o
   6   3  14         15.98         28.22        14.33 o
   7   3  14          6.48         -1.63        11.87 o
   8   3  14          0.65         12.01        13.41 o
   9   3  14          5.04         -8.33        22.90 o
  10   3  14         54.37         28.32        18.32 o
  -3   4  14          1.00         26.30        17.37 o
  -2   4  14        109.28         95.16        13.73 o
  -1   4  14         33.94         44.71        13.97 o
   0   4  14        129.87        124.77        15.52 o
   1   4  14        104.73        136.55        14.10 o
   2   4  14         43.16         19.96        24.30 o
   3   4  14          2.72         16.17        17.41 o
   4   4  14         55.20         57.19         9.88 o
   5   4  14         10.22         23.68        10.47 o
   6   4  14          2.30         17.57        12.64 o
   7   4  14        108.86        111.59        15.07 o
   8   4  14         41.10         21.19        17.69 o
   9   4  14          0.60         17.87        22.19 o
  10   4  14          6.96         60.10        70.68 o
  -2   5  14         22.66         23.16        16.66 o
  -1   5  14        180.64        183.64        21.89 o
   0   5  14         21.81         42.29        14.95 o
   1   5  14         44.22         53.05        18.31 o
   2   5  14        236.85        182.99        19.85 o
   3   5  14        439.13        431.62        17.77 o
   4   5  14        317.27        329.42        16.65 o
   5   5  14          3.43          1.32        10.51 o
   6   5  14         97.68         98.41        11.49 o
   7   5  14         80.11         82.03        17.60 o
   8   5  14        118.39         79.10        20.39 o
   9   5  14         30.14         12.80        55.72 o
  10   5  14         24.13         35.90        22.37 o
  -1   6  14        298.12        313.55        31.47 o
   0   6  14         58.81         35.05        36.67 o
   1   6  14         31.57         42.93        13.25 o
   2   6  14         46.40         12.90        17.77 o
   3   6  14          4.34         22.17        11.57 o
   4   6  14         10.97         23.12        11.07 o
   5   6  14         16.86         22.50        12.16 o
   6   6  14        111.83        127.68        18.45 o
   7   6  14         11.19         17.57        13.75 o
   8   6  14          4.59         31.56        18.76 o
   9   6  14         72.73         60.31        36.77 o
   0   7  14         42.18         89.05        69.65 o
   1   7  14        128.60        133.03        33.36 o
   2   7  14         65.26         39.88        21.22 o
   3   7  14          0.72          5.05         9.32 o
   4   7  14         31.75         20.78        23.62 o
   5   7  14        333.67        362.64        26.80 o
   6   7  14          4.58         24.54        18.51 o
   7   7  14         26.07         39.13        24.98 o
   8   7  14         12.65        -37.05        24.70 o
   9   7  14         54.52         70.80        60.10 o
   1   8  14         17.02        -14.61        23.19 o
   2   8  14         48.23         61.24        22.95 o
   3   8  14          6.98         55.87        26.05 o
   4   8  14         39.96         46.92        22.71 o
   5   8  14         83.08        106.34        24.90 o
   6   8  14         11.52         45.39        24.84 o
   7   8  14          9.29         56.79        29.39 o
   8   8  14         26.61         44.36        56.51 o
   3   9  14          1.30         23.00        24.26 o
   4   9  14         33.78          5.73        28.28 o
   5   9  14         38.25         97.17        30.85 o
   6   9  14          1.23        -15.03        21.33 o
   7   9  14         12.65        -23.25        29.84 o
  -1  -7  15         12.47        -13.57        30.11 o
   0  -7  15          7.59         -4.46        33.21 o
   1  -7  15          1.60         20.08        30.10 o
   2  -7  15         44.17         52.84        31.07 o
   3  -7  15          7.30        -43.42        28.95 o
  -2  -6  15         26.03         18.94        24.02 o
  -1  -6  15         17.04         41.25        24.61 o
   0  -6  15         17.45         48.40        26.50 o
   1  -6  15          0.01        -18.20        33.39 o
   2  -6  15         14.43         33.67        66.35 o
   3  -6  15          0.81         13.92        28.85 o
   4  -6  15         47.67         42.53        31.99 o
   5  -6  15         33.08         15.92        39.32 o
  -2  -5  15          0.72        -33.94        22.63 o
  -1  -5  15         47.20         76.65        31.64 o
   0  -5  15         46.85         59.44        29.89 o
   1  -5  15         10.51         47.35        35.65 o
   2  -5  15         23.06         21.69        48.08 o
   3  -5  15         62.60        141.64        61.40 o
   4  -5  15         27.44        -15.55        32.15 o
   5  -5  15         24.90         43.14        34.57 o
   6  -5  15         35.30         -6.69        41.87 o
  -3  -4  15         16.26         -0.90        17.38 o
  -2  -4  15         15.39         50.40        22.54 o
  -1  -4  15         34.75         11.27        19.20 o
   0  -4  15          5.97         48.01        29.04 o
   1  -4  15        206.73        123.52        43.78 o
   2  -4  15          0.07        -19.65        27.55 o
   3  -4  15         14.24         57.97        26.23 o
   4  -4  15         12.70          4.04        27.28 o
   5  -4  15         16.99        -26.03        33.63 o
   6  -4  15         77.80        324.45        84.87 o
   7  -4  15          9.32          3.30        33.76 o
  -3  -3  15         17.02          9.34        15.83 o
  -2  -3  15         31.98         28.91        20.49 o
  -1  -3  15        108.34         99.59        15.43 o
   0  -3  15         90.52         60.85         9.48 o
   1  -3  15         69.21         50.78        25.05 o
   2  -3  15         23.69        -41.74        38.47 o
   3  -3  15         47.31         45.12        28.03 o
   4  -3  15          0.48         24.55        33.01 o
   5  -3  15         13.63        -23.93        28.79 o
   6  -3  15         29.42         13.01        32.26 o
   7  -3  15         11.39         83.92        43.50 o
   8  -3  15          0.10        -11.14        86.43 o
  -3  -2  15         54.89         43.18        13.00 o
  -2  -2  15          8.79         20.88        15.13 o
  -1  -2  15          1.68         15.55        17.18 o
   0  -2  15         55.51         55.02        13.68 o
   1  -2  15        149.74        137.12        34.76 o
   2  -2  15         35.67          3.86        21.49 o
   3  -2  15         95.59         76.32        28.67 o
   4  -2  15         10.27         53.01        36.47 o
   5  -2  15         12.49        -13.12        32.63 o
   6  -2  15         32.72         44.78        12.59 o
   7  -2  15         57.75         93.75        32.96 o
   8  -2  15          2.21        -21.54        47.02 o
  -3  -1  15          0.58         27.34        21.58 o
  -2  -1  15          0.66          5.67        12.09 o
  -1  -1  15         43.19         38.37        13.04 o
   0  -1  15         31.44         22.30         9.25 o
   1  -1  15          5.29          6.52        13.31 o
   2  -1  15          8.31          0.88        22.02 o
   3  -1  15          8.07         28.99        27.48 o
   4  -1  15         12.26        -35.32        23.54 o
   5  -1  15        251.79        290.21        22.07 o
   6  -1  15         44.45         31.74        17.54 o
   7  -1  15          0.12          4.52        16.84 o
   8  -1  15         30.99         31.37        67.33 o
   9  -1  15         30.71         52.46        37.08 o
  -3   0  15         27.35         32.36        13.29 o
  -2   0  15          7.21         10.92        10.98 o
  -1   0  15        109.51        113.42        12.75 o
   0   0  15         31.95         49.45        11.36 o
   1   0  15          2.52          1.84        14.65 o
   2   0  15          0.18         -2.60        11.10 o
   3   0  15         68.56         92.94        25.42 o
   4   0  15        126.55        230.27        29.20 o
   5   0  15         13.35         -1.24        17.81 o
   6   0  15        242.77        244.18        32.92 o
   7   0  15          4.74          6.54        85.50 o
   8   0  15         56.18         48.61        29.44 o
   9   0  15        133.45        255.88        43.36 o
  -3   1  15          0.61         -5.06        11.05 o
  -2   1  15         25.12         25.51        11.41 o
  -1   1  15        274.29        318.41        18.38 o
   0   1  15         51.95         76.56        11.20 o
   1   1  15         10.02         -1.77        10.12 o
   2   1  15        140.67        142.35        12.51 o
   3   1  15          1.42         -2.36        11.23 o
   4   1  15        149.97        214.58        28.42 o
   5   1  15         63.44         58.03        19.38 o
   6   1  15         27.75         23.12        12.32 o
   7   1  15          0.15         17.68        11.45 o
   8   1  15        112.83        124.53        22.86 o
   9   1  15          4.43         33.12        65.12 o
  -2   2  15         10.78          2.39        11.05 o
  -1   2  15         13.27         24.40        11.92 o
   0   2  15          9.57         18.60        11.76 o
   1   2  15          3.62         -5.83        10.29 o
   2   2  15        162.31        168.25        14.23 o
   3   2  15         12.10          5.21         9.58 o
   4   2  15          9.15          7.04         9.18 o
   5   2  15         69.36         60.48        13.36 o
   6   2  15         66.68         44.15        14.25 o
   7   2  15          1.59          4.53        15.17 o
   8   2  15          0.00        -12.13        22.54 o
   9   2  15          0.00          1.75        29.10 o
  -2   3  15         35.56         85.11        17.46 o
  -1   3  15          7.11         10.53        17.67 o
   0   3  15        134.64        147.93        13.32 o
   1   3  15         83.77        103.91        14.64 o
   2   3  15         73.93         98.50        21.46 o
   3   3  15         14.33         40.97        12.48 o
   4   3  15        103.97        104.17        11.82 o
   5   3  15          3.14        -19.41        12.94 o
   6   3  15         20.50         -0.87        11.26 o
   7   3  15          0.19         -3.64        15.34 o
   8   3  15          0.77         17.53        15.63 o
   9   3  15          0.21        -32.05        43.80 o
  -1   4  15          7.17         48.11        14.21 o
   0   4  15        152.12        159.68        25.18 o
   1   4  15         23.72         -0.13        13.82 o
   2   4  15         72.87         43.72        29.82 o
   3   4  15         26.36         25.04        14.72 o
   4   4  15         40.88         46.29        11.81 o
   5   4  15         98.25        105.20        10.60 o
   6   4  15        106.07        109.04        14.87 o
   7   4  15          8.57         26.21        14.72 o
   8   4  15          0.58          7.76        27.15 o
   9   4  15          1.09         -7.57        21.56 o
  -1   5  15          0.48          0.60        21.51 o
   0   5  15        140.83        118.24        15.63 o
   1   5  15        231.51        233.12        17.26 o
   2   5  15        115.27        120.47        17.67 o
   3   5  15          2.25          0.18        16.50 o
   4   5  15         67.09         76.57        12.52 o
   5   5  15         44.34         28.79         9.65 o
   6   5  15         23.19         37.05        12.62 o
   7   5  15         30.82         30.48        17.98 o
   8   5  15         21.51        165.66        60.27 o
   9   5  15         10.84          9.62        19.20 o
   0   6  15         13.25         21.77        18.75 o
   1   6  15         33.88         48.18        30.84 o
   2   6  15         13.23         11.93        18.41 o
   3   6  15         25.02         16.02        16.55 o
   4   6  15          9.67         31.68        15.42 o
   5   6  15        152.25        160.71        16.93 o
   6   6  15         33.72         64.57        18.75 o
   7   6  15          6.96         20.38        22.11 o
   8   6  15         37.46         14.08        27.11 o
   9   6  15        118.22         71.94        25.33 o
   1   7  15         35.65         21.96        25.78 o
   2   7  15         16.08         11.39        22.91 o
   3   7  15         16.91          0.24        21.54 o
   4   7  15        284.59        295.23        24.42 o
   5   7  15         18.32         -3.95        15.44 o
   6   7  15         33.43         55.40        24.46 o
   7   7  15          0.01         26.83        28.72 o
   8   7  15         80.92        101.71        63.89 o
   3   8  15         11.34         -0.36        21.17 o
   4   8  15         54.56         84.42        26.87 o
   5   8  15         11.21         32.29        23.46 o
   6   8  15          2.26         17.87        27.14 o
   7   8  15         37.83         92.33        40.41 o
   1  -6  16          0.12         38.51        34.25 o
   2  -6  16          9.83         17.51        26.97 o
   3  -6  16         39.03         91.07        42.14 o
  -1  -5  16          0.03         -9.75        20.77 o
   0  -5  16          6.53         18.07        32.00 o
   1  -5  16        247.60        272.00        30.71 o
   2  -5  16         17.18         41.33        70.22 o
   3  -5  16          0.65         33.47        41.28 o
   4  -5  16          1.06        -14.21        57.98 o
   5  -5  16         54.50         54.43        76.56 o
  -1  -4  16         34.12         34.48        29.45 o
   0  -4  16        162.33        179.60        45.78 o
   1  -4  16          7.90        -32.37        26.88 o
   2  -4  16          0.82         13.82        25.56 o
   3  -4  16        119.86        113.56        36.15 o
   4  -4  16         10.08         24.76        31.08 o
   5  -4  16          0.56          0.43        32.50 o
   6  -4  16          7.01         42.70        38.14 o
  -2  -3  16          2.87         -9.21        18.63 o
  -1  -3  16         17.10         48.99        52.62 o
   0  -3  16         29.75         33.76        24.97 o
   1  -3  16         33.21         28.77        24.34 o
   2  -3  16          5.78         -3.81        33.15 o
   3  -3  16         48.98        107.37        38.86 o
   4  -3  16          0.34         -8.75        30.23 o
   5  -3  16         30.28        108.16        33.04 o
   6  -3  16          1.18         26.94        78.62 o
   7  -3  16          2.06         54.39        68.07 o
  -2  -2  16         76.14         39.78        18.97 o
  -1  -2  16         15.59          7.45        25.71 o
   0  -2  16         14.74         -1.04        25.44 o
   1  -2  16         51.34         30.35        43.22 o
   2  -2  16         37.91        110.91        54.71 o
   3  -2  16          0.72        -16.68        68.83 o
   4  -2  16         71.25         45.67        38.40 o
   5  -2  16          4.12         17.49        33.76 o
   6  -2  16          3.49        -15.38        34.44 o
   7  -2  16         29.58         73.49        46.98 o
  -2  -1  16         55.89         81.76        21.85 o
  -1  -1  16          3.55         10.22        16.73 o
   0  -1  16          0.43         -2.27        13.60 o
   1  -1  16          9.99         -5.12        26.05 o
   2  -1  16         85.04         85.41        28.21 o
   3  -1  16        126.48        173.49        28.40 o
   4  -1  16        189.93        248.25        55.68 o
   5  -1  16          4.80        -13.74        39.84 o
   6  -1  16         10.20         17.77        34.19 o
   7  -1  16          5.54          3.41        44.30 o
   8  -1  16        125.80        151.85        39.88 o
  -2   0  16          0.85          1.58        12.58 o
  -1   0  16         25.08         16.76        13.76 o
   0   0  16          0.02          9.87        14.67 o
   1   0  16          0.12         19.56        12.20 o
   2   0  16         25.69          9.92        12.87 o
   3   0  16        103.53        142.77        26.52 o
   4   0  16         17.81        -18.73        43.79 o
   5   0  16          0.70         22.61        26.62 o
   6   0  16         27.76          8.63        38.96 o
   7   0  16         17.99        -23.54        67.43 o
   8   0  16          1.32         23.29        53.08 o
  -1   1  16          0.04         -7.45        12.29 o
   0   1  16         33.43         14.65        10.85 o
   1   1  16          0.37         -5.24        10.39 o
   2   1  16          2.51         20.03        12.18 o
   3   1  16         77.80         59.20        13.54 o
   4   1  16         96.65         51.46        28.63 o
   5   1  16          3.26          9.31        17.34 o
   6   1  16         82.90         91.22        17.95 o
   7   1  16          6.01         12.94        58.68 o
   8   1  16         23.70         20.51        36.41 o
  -1   2  16         55.08         80.75        13.36 o
   0   2  16         23.51         22.32        11.46 o
   1   2  16         59.04         46.96        14.11 o
   2   2  16         71.08         35.59        12.32 o
   3   2  16         59.01         69.05        12.93 o
   4   2  16        112.86         94.34        29.22 o
   5   2  16         60.22        735.24       205.40 o
   6   2  16          0.74         -7.86        23.60 o
   7   2  16         23.54         29.01        17.71 o
   8   2  16          6.04        -20.12        34.10 o
  -1   3  16          2.25          1.90        15.01 o
   0   3  16         63.45         70.17        13.81 o
   1   3  16          5.98          5.66        12.57 o
   2   3  16          3.05         -7.58        14.24 o
   3   3  16          0.00         10.41        19.10 o
   4   3  16         14.85         24.58        10.44 o
   5   3  16          0.06         25.64        16.16 o
   6   3  16         22.46         37.62        15.19 o
   7   3  16         26.28         36.40        12.71 o
   8   3  16         24.27          3.92        29.89 o
   0   4  16         33.74         11.97        15.06 o
   1   4  16         34.33         27.54        15.36 o
   2   4  16          0.08        -25.20        16.80 o
   3   4  16         15.35          8.47        16.53 o
   4   4  16          2.02          7.66        10.96 o
   5   4  16         21.58         26.74        10.04 o
   6   4  16          9.66        559.17       252.34 o
   7   4  16         31.70         20.37        16.44 o
   8   4  16          2.63         46.24        43.28 o
   1   5  16         45.86         33.22        20.10 o
   2   5  16         79.56         98.61        16.10 o
   3   5  16        222.71        220.22        19.96 o
   4   5  16         95.50         98.08        22.15 o
   5   5  16          3.91         -8.48        14.75 o
   6   5  16         17.52         16.36        22.62 o
   7   5  16         22.86          6.59        24.82 o
   8   5  16          0.35        -17.07        59.54 o
   2   6  16         94.45         88.32        27.15 o
   3   6  16          5.66          3.69        20.00 o
   4   6  16         33.47         15.95        14.22 o
   5   6  16          1.37          7.66        15.37 o
   6   6  16        101.74        106.89        16.41 o
   7   6  16         30.98         27.87        18.97 o
   4   7  16          6.71          3.55        28.98 o
   5   7  16         41.68         57.27        30.74 o
   2  -4  17         43.85         79.32        40.46 o
   3  -4  17         26.64        102.86        30.97 o
   1  -3  17         17.78        -42.11        29.98 o
   2  -3  17        129.99        160.56        58.69 o
   3  -3  17         58.97         81.06        30.60 o
   4  -3  17          2.99        -14.46        42.74 o
   5  -3  17         23.12        101.60        83.41 o
   0  -2  17         85.56         99.86        31.05 o
   1  -2  17         30.61         64.64        25.69 o
   2  -2  17          0.91          2.90        49.28 o
   3  -2  17         40.49        211.58        70.96 o
   4  -2  17          0.89         -8.74        36.70 o
   5  -2  17          5.14         69.39        39.81 o
   6  -2  17          5.66         24.24        48.68 o
   0  -1  17         34.26         29.67        28.96 o
   1  -1  17         33.99         52.69        25.85 o
   2  -1  17         15.64         18.89        35.32 o
   3  -1  17         47.48        103.05        31.28 o
   4  -1  17          5.40         74.99        53.16 o
   5  -1  17         34.30         77.69        70.53 o
   6  -1  17          5.41          5.93        47.40 o
   0   0  17         47.61         70.04        20.80 o
   1   0  17         91.17        112.00        73.66 o
   2   0  17         34.49         52.57        35.91 o
   3   0  17          9.98         11.92        30.68 o
   4   0  17         31.82         -4.40        33.06 o
   5   0  17          6.61         18.88        35.27 o
   6   0  17         20.61         -6.04        47.84 o
   7   0  17         52.66        152.45        37.12 o
   0   1  17          0.29         41.06        23.47 o
   1   1  17         53.46         97.45        52.03 o
   2   1  17         20.62        -40.65        35.45 o
   3   1  17         81.79        168.57        32.95 o
   4   1  17         33.63        -42.29        41.13 o
   5   1  17         63.03          2.80        57.04 o
   6   1  17         52.65         57.78        35.50 o
   7   1  17          0.11        -15.72        33.69 o
   1   2  17         40.91         33.80        15.66 o
   2   2  17          4.54        -26.27        30.56 o
   3   2  17         21.50          6.81        25.89 o
   4   2  17         32.04         31.62        26.78 o
   5   2  17         31.93         32.04        58.65 o
   6   2  17         36.45         33.69        30.44 o
   7   2  17         36.50         34.22        35.77 o
   1   3  17         27.91         36.14        13.68 o
   2   3  17         36.77         29.61        17.58 o
   3   3  17         27.79         32.31        12.88 o
   4   3  17          0.80        -10.87        18.57 o
   5   3  17          0.32          2.60        32.48 o
   6   3  17          0.04        -12.94        29.78 o
   7   3  17          0.15         -4.45        38.30 o
   2   4  17         24.64         20.32        15.55 o
   3   4  17         49.62         57.29        18.91 o
   4   4  17         35.96         34.40        16.37 o
   5   4  17         12.66        -13.50        13.01 o
   6   4  17          3.65         33.55        42.77 o
   4   5  17         96.97         83.33        25.32 o
   5   5  17         24.26         34.51        24.16 o
                                                
