# Supplementary material for: N-[2-(2,2-Di­methyl­propanamido)­pyrimidin-4-yl]-2,2-di­methyl­propanamide n-hexane 0.25-solvate hemihydrate
Source: Acta Crystallogr Sect E Struct Rep Online. 2013 Oct 5;69(Pt 11):o1617–8. doi: 10.1107/S160053681302713X (PMC3884292; doi:10.1107/S160053681302713X)
Supplement: Supplementary file 3 [file e-69-o1617-Isup3.cml]

<?xml version="1.0" encoding="UTF-8"?>
<cml convention="cmlDict:cmllite" xmlns="http://www.xml-cml.org/schema" xmlns:cmlDict="http://www.xml-cml.org/dictionary/cml/" xmlns:nameDict="http://www.xml-cml.org/dictionary/cml/name/">
  <molecule id="m1">
    <name dictRef="nameDict:unknown">tetrakis(N-[2-(2,2-Dimethylpropanamido)pyrimidin-4-yl]-2,2-dimethylpropanamide) n-hexane dihydrate</name>
    <atomArray>
      <atom id="a1" elementType="C">
        <label value="1" dictRef="cmlDict:locant"/>
        <label value="C" dictRef="cmlDict:locant"/>
      </atom>
      <atom id="a91" elementType="H"/>
      <atom id="a92" elementType="H"/>
      <atom id="a93" elementType="H"/>
      <atom id="a2" elementType="C" hydrogenCount="0">
        <label value="1" dictRef="cmlDict:locant"/>
      </atom>
      <atom id="a3" elementType="C" hydrogenCount="0">
        <label value="2" dictRef="cmlDict:locant"/>
      </atom>
      <atom id="a4" elementType="C">
        <label value="3" dictRef="cmlDict:locant"/>
      </atom>
      <atom id="a16" elementType="O" hydrogenCount="0">
        <label value="O" dictRef="cmlDict:locant"/>
      </atom>
      <atom id="a17" elementType="N">
        <label value="N" dictRef="cmlDict:locant"/>
      </atom>
      <atom id="a94" elementType="H"/>
      <atom id="a95" elementType="H"/>
      <atom id="a96" elementType="H"/>
      <atom id="a97" elementType="H"/>
      <atom id="a5" elementType="N" hydrogenCount="0">
        <label value="1" dictRef="cmlDict:locant"/>
        <label value="N" dictRef="cmlDict:locant"/>
      </atom>
      <atom id="a6" elementType="C" hydrogenCount="0">
        <label value="2" dictRef="cmlDict:locant"/>
      </atom>
      <atom id="a7" elementType="N" hydrogenCount="0">
        <label value="3" dictRef="cmlDict:locant"/>
        <label value="N'" dictRef="cmlDict:locant"/>
      </atom>
      <atom id="a8" elementType="C" hydrogenCount="0">
        <label value="4" dictRef="cmlDict:locant"/>
      </atom>
      <atom id="a9" elementType="C">
        <label value="5" dictRef="cmlDict:locant"/>
      </atom>
      <atom id="a10" elementType="C">
        <label value="6" dictRef="cmlDict:locant"/>
      </atom>
      <atom id="a98" elementType="H"/>
      <atom id="a99" elementType="H"/>
      <atom id="a11" elementType="C">
        <label value="1" dictRef="cmlDict:locant"/>
        <label value="C" dictRef="cmlDict:locant"/>
      </atom>
      <atom id="a100" elementType="H"/>
      <atom id="a101" elementType="H"/>
      <atom id="a102" elementType="H"/>
      <atom id="a12" elementType="C" hydrogenCount="0">
        <label value="1" dictRef="cmlDict:locant"/>
      </atom>
      <atom id="a13" elementType="C" hydrogenCount="0">
        <label value="2" dictRef="cmlDict:locant"/>
      </atom>
      <atom id="a14" elementType="C">
        <label value="3" dictRef="cmlDict:locant"/>
      </atom>
      <atom id="a19" elementType="O" hydrogenCount="0">
        <label value="O" dictRef="cmlDict:locant"/>
      </atom>
      <atom id="a20" elementType="N">
        <label value="N" dictRef="cmlDict:locant"/>
      </atom>
      <atom id="a103" elementType="H"/>
      <atom id="a104" elementType="H"/>
      <atom id="a105" elementType="H"/>
      <atom id="a106" elementType="H"/>
      <atom id="a21" elementType="C">
        <label value="1" dictRef="cmlDict:locant"/>
        <label value="C" dictRef="cmlDict:locant"/>
      </atom>
      <atom id="a107" elementType="H"/>
      <atom id="a108" elementType="H"/>
      <atom id="a109" elementType="H"/>
      <atom id="a22" elementType="C" hydrogenCount="0">
        <label value="1" dictRef="cmlDict:locant"/>
      </atom>
      <atom id="a23" elementType="C" hydrogenCount="0">
        <label value="2" dictRef="cmlDict:locant"/>
      </atom>
      <atom id="a24" elementType="C">
        <label value="3" dictRef="cmlDict:locant"/>
      </atom>
      <atom id="a25" elementType="O" hydrogenCount="0">
        <label value="O" dictRef="cmlDict:locant"/>
      </atom>
      <atom id="a26" elementType="N">
        <label value="N" dictRef="cmlDict:locant"/>
      </atom>
      <atom id="a110" elementType="H"/>
      <atom id="a111" elementType="H"/>
      <atom id="a112" elementType="H"/>
      <atom id="a113" elementType="H"/>
      <atom id="a27" elementType="N" hydrogenCount="0">
        <label value="1" dictRef="cmlDict:locant"/>
        <label value="N" dictRef="cmlDict:locant"/>
      </atom>
      <atom id="a28" elementType="C" hydrogenCount="0">
        <label value="2" dictRef="cmlDict:locant"/>
      </atom>
      <atom id="a29" elementType="N" hydrogenCount="0">
        <label value="3" dictRef="cmlDict:locant"/>
        <label value="N'" dictRef="cmlDict:locant"/>
      </atom>
      <atom id="a30" elementType="C" hydrogenCount="0">
        <label value="4" dictRef="cmlDict:locant"/>
      </atom>
      <atom id="a31" elementType="C">
        <label value="5" dictRef="cmlDict:locant"/>
      </atom>
      <atom id="a32" elementType="C">
        <label value="6" dictRef="cmlDict:locant"/>
      </atom>
      <atom id="a114" elementType="H"/>
      <atom id="a115" elementType="H"/>
      <atom id="a33" elementType="C">
        <label value="1" dictRef="cmlDict:locant"/>
        <label value="C" dictRef="cmlDict:locant"/>
      </atom>
      <atom id="a116" elementType="H"/>
      <atom id="a117" elementType="H"/>
      <atom id="a118" elementType="H"/>
      <atom id="a34" elementType="C" hydrogenCount="0">
        <label value="1" dictRef="cmlDict:locant"/>
      </atom>
      <atom id="a35" elementType="C" hydrogenCount="0">
        <label value="2" dictRef="cmlDict:locant"/>
      </atom>
      <atom id="a36" elementType="C">
        <label value="3" dictRef="cmlDict:locant"/>
      </atom>
      <atom id="a37" elementType="O" hydrogenCount="0">
        <label value="O" dictRef="cmlDict:locant"/>
      </atom>
      <atom id="a38" elementType="N">
        <label value="N" dictRef="cmlDict:locant"/>
      </atom>
      <atom id="a119" elementType="H"/>
      <atom id="a120" elementType="H"/>
      <atom id="a121" elementType="H"/>
      <atom id="a122" elementType="H"/>
      <atom id="a39" elementType="C">
        <label value="1" dictRef="cmlDict:locant"/>
        <label value="C" dictRef="cmlDict:locant"/>
      </atom>
      <atom id="a123" elementType="H"/>
      <atom id="a124" elementType="H"/>
      <atom id="a125" elementType="H"/>
      <atom id="a40" elementType="C" hydrogenCount="0">
        <label value="1" dictRef="cmlDict:locant"/>
      </atom>
      <atom id="a41" elementType="C" hydrogenCount="0">
        <label value="2" dictRef="cmlDict:locant"/>
      </atom>
      <atom id="a42" elementType="C">
        <label value="3" dictRef="cmlDict:locant"/>
      </atom>
      <atom id="a43" elementType="O" hydrogenCount="0">
        <label value="O" dictRef="cmlDict:locant"/>
      </atom>
      <atom id="a44" elementType="N">
        <label value="N" dictRef="cmlDict:locant"/>
      </atom>
      <atom id="a126" elementType="H"/>
      <atom id="a127" elementType="H"/>
      <atom id="a128" elementType="H"/>
      <atom id="a129" elementType="H"/>
      <atom id="a45" elementType="N" hydrogenCount="0">
        <label value="1" dictRef="cmlDict:locant"/>
        <label value="N" dictRef="cmlDict:locant"/>
      </atom>
      <atom id="a46" elementType="C" hydrogenCount="0">
        <label value="2" dictRef="cmlDict:locant"/>
      </atom>
      <atom id="a47" elementType="N" hydrogenCount="0">
        <label value="3" dictRef="cmlDict:locant"/>
        <label value="N'" dictRef="cmlDict:locant"/>
      </atom>
      <atom id="a48" elementType="C" hydrogenCount="0">
        <label value="4" dictRef="cmlDict:locant"/>
      </atom>
      <atom id="a49" elementType="C">
        <label value="5" dictRef="cmlDict:locant"/>
      </atom>
      <atom id="a50" elementType="C">
        <label value="6" dictRef="cmlDict:locant"/>
      </atom>
      <atom id="a130" elementType="H"/>
      <atom id="a131" elementType="H"/>
      <atom id="a51" elementType="C">
        <label value="1" dictRef="cmlDict:locant"/>
        <label value="C" dictRef="cmlDict:locant"/>
      </atom>
      <atom id="a132" elementType="H"/>
      <atom id="a133" elementType="H"/>
      <atom id="a134" elementType="H"/>
      <atom id="a52" elementType="C" hydrogenCount="0">
        <label value="1" dictRef="cmlDict:locant"/>
      </atom>
      <atom id="a53" elementType="C" hydrogenCount="0">
        <label value="2" dictRef="cmlDict:locant"/>
      </atom>
      <atom id="a54" elementType="C">
        <label value="3" dictRef="cmlDict:locant"/>
      </atom>
      <atom id="a55" elementType="O" hydrogenCount="0">
        <label value="O" dictRef="cmlDict:locant"/>
      </atom>
      <atom id="a56" elementType="N">
        <label value="N" dictRef="cmlDict:locant"/>
      </atom>
      <atom id="a135" elementType="H"/>
      <atom id="a136" elementType="H"/>
      <atom id="a137" elementType="H"/>
      <atom id="a138" elementType="H"/>
      <atom id="a57" elementType="C">
        <label value="1" dictRef="cmlDict:locant"/>
        <label value="C" dictRef="cmlDict:locant"/>
      </atom>
      <atom id="a139" elementType="H"/>
      <atom id="a140" elementType="H"/>
      <atom id="a141" elementType="H"/>
      <atom id="a58" elementType="C" hydrogenCount="0">
        <label value="1" dictRef="cmlDict:locant"/>
      </atom>
      <atom id="a59" elementType="C" hydrogenCount="0">
        <label value="2" dictRef="cmlDict:locant"/>
      </atom>
      <atom id="a60" elementType="C">
        <label value="3" dictRef="cmlDict:locant"/>
      </atom>
      <atom id="a61" elementType="O" hydrogenCount="0">
        <label value="O" dictRef="cmlDict:locant"/>
      </atom>
      <atom id="a62" elementType="N">
        <label value="N" dictRef="cmlDict:locant"/>
      </atom>
      <atom id="a142" elementType="H"/>
      <atom id="a143" elementType="H"/>
      <atom id="a144" elementType="H"/>
      <atom id="a145" elementType="H"/>
      <atom id="a63" elementType="N" hydrogenCount="0">
        <label value="1" dictRef="cmlDict:locant"/>
        <label value="N" dictRef="cmlDict:locant"/>
      </atom>
      <atom id="a64" elementType="C" hydrogenCount="0">
        <label value="2" dictRef="cmlDict:locant"/>
      </atom>
      <atom id="a65" elementType="N" hydrogenCount="0">
        <label value="3" dictRef="cmlDict:locant"/>
        <label value="N'" dictRef="cmlDict:locant"/>
      </atom>
      <atom id="a66" elementType="C" hydrogenCount="0">
        <label value="4" dictRef="cmlDict:locant"/>
      </atom>
      <atom id="a67" elementType="C">
        <label value="5" dictRef="cmlDict:locant"/>
      </atom>
      <atom id="a68" elementType="C">
        <label value="6" dictRef="cmlDict:locant"/>
      </atom>
      <atom id="a146" elementType="H"/>
      <atom id="a147" elementType="H"/>
      <atom id="a69" elementType="C">
        <label value="1" dictRef="cmlDict:locant"/>
        <label value="C" dictRef="cmlDict:locant"/>
      </atom>
      <atom id="a148" elementType="H"/>
      <atom id="a149" elementType="H"/>
      <atom id="a150" elementType="H"/>
      <atom id="a70" elementType="C" hydrogenCount="0">
        <label value="1" dictRef="cmlDict:locant"/>
      </atom>
      <atom id="a71" elementType="C" hydrogenCount="0">
        <label value="2" dictRef="cmlDict:locant"/>
      </atom>
      <atom id="a72" elementType="C">
        <label value="3" dictRef="cmlDict:locant"/>
      </atom>
      <atom id="a73" elementType="O" hydrogenCount="0">
        <label value="O" dictRef="cmlDict:locant"/>
      </atom>
      <atom id="a74" elementType="N">
        <label value="N" dictRef="cmlDict:locant"/>
      </atom>
      <atom id="a151" elementType="H"/>
      <atom id="a152" elementType="H"/>
      <atom id="a153" elementType="H"/>
      <atom id="a154" elementType="H"/>
      <atom id="a75" elementType="C">
        <label value="1" dictRef="cmlDict:locant"/>
      </atom>
      <atom id="a76" elementType="C">
        <label value="2" dictRef="cmlDict:locant"/>
      </atom>
      <atom id="a77" elementType="C">
        <label value="3" dictRef="cmlDict:locant"/>
      </atom>
      <atom id="a78" elementType="C">
        <label value="4" dictRef="cmlDict:locant"/>
      </atom>
      <atom id="a79" elementType="C">
        <label value="5" dictRef="cmlDict:locant"/>
      </atom>
      <atom id="a80" elementType="C">
        <label value="6" dictRef="cmlDict:locant"/>
      </atom>
      <atom id="a155" elementType="H"/>
      <atom id="a156" elementType="H"/>
      <atom id="a157" elementType="H"/>
      <atom id="a158" elementType="H"/>
      <atom id="a159" elementType="H"/>
      <atom id="a160" elementType="H"/>
      <atom id="a161" elementType="H"/>
      <atom id="a162" elementType="H"/>
      <atom id="a163" elementType="H"/>
      <atom id="a164" elementType="H"/>
      <atom id="a165" elementType="H"/>
      <atom id="a166" elementType="H"/>
      <atom id="a167" elementType="H"/>
      <atom id="a168" elementType="H"/>
      <atom id="a81" elementType="O">
        <label value="O" dictRef="cmlDict:locant"/>
      </atom>
      <atom id="a169" elementType="H"/>
      <atom id="a170" elementType="H"/>
      <atom id="a82" elementType="O">
        <label value="O" dictRef="cmlDict:locant"/>
      </atom>
      <atom id="a171" elementType="H"/>
      <atom id="a172" elementType="H"/>
      <atom id="a83" elementType="C">
        <label value="1'" dictRef="cmlDict:locant"/>
        <label value="C'" dictRef="cmlDict:locant"/>
      </atom>
      <atom id="a173" elementType="H"/>
      <atom id="a174" elementType="H"/>
      <atom id="a175" elementType="H"/>
      <atom id="a84" elementType="C">
        <label value="1'" dictRef="cmlDict:locant"/>
        <label value="C'" dictRef="cmlDict:locant"/>
      </atom>
      <atom id="a176" elementType="H"/>
      <atom id="a177" elementType="H"/>
      <atom id="a178" elementType="H"/>
      <atom id="a85" elementType="C">
        <label value="1'" dictRef="cmlDict:locant"/>
        <label value="C'" dictRef="cmlDict:locant"/>
      </atom>
      <atom id="a179" elementType="H"/>
      <atom id="a180" elementType="H"/>
      <atom id="a181" elementType="H"/>
      <atom id="a86" elementType="C">
        <label value="1'" dictRef="cmlDict:locant"/>
        <label value="C'" dictRef="cmlDict:locant"/>
      </atom>
      <atom id="a182" elementType="H"/>
      <atom id="a183" elementType="H"/>
      <atom id="a184" elementType="H"/>
      <atom id="a87" elementType="C">
        <label value="1'" dictRef="cmlDict:locant"/>
        <label value="C'" dictRef="cmlDict:locant"/>
      </atom>
      <atom id="a185" elementType="H"/>
      <atom id="a186" elementType="H"/>
      <atom id="a187" elementType="H"/>
      <atom id="a88" elementType="C">
        <label value="1'" dictRef="cmlDict:locant"/>
        <label value="C'" dictRef="cmlDict:locant"/>
      </atom>
      <atom id="a188" elementType="H"/>
      <atom id="a189" elementType="H"/>
      <atom id="a190" elementType="H"/>
      <atom id="a89" elementType="C">
        <label value="1'" dictRef="cmlDict:locant"/>
        <label value="C'" dictRef="cmlDict:locant"/>
      </atom>
      <atom id="a191" elementType="H"/>
      <atom id="a192" elementType="H"/>
      <atom id="a193" elementType="H"/>
      <atom id="a90" elementType="C">
        <label value="1'" dictRef="cmlDict:locant"/>
        <label value="C'" dictRef="cmlDict:locant"/>
      </atom>
      <atom id="a194" elementType="H"/>
      <atom id="a195" elementType="H"/>
      <atom id="a196" elementType="H"/>
    </atomArray>
    <bondArray>
      <bond id="a1_a91" atomRefs2="a1 a91" order="S"/>
      <bond id="a1_a92" atomRefs2="a1 a92" order="S"/>
      <bond id="a1_a93" atomRefs2="a1 a93" order="S"/>
      <bond id="a2_a3" atomRefs2="a2 a3" order="S"/>
      <bond id="a3_a4" atomRefs2="a3 a4" order="S"/>
      <bond id="a2_a16" atomRefs2="a2 a16" order="D"/>
      <bond id="a2_a17" atomRefs2="a2 a17" order="S"/>
      <bond id="a4_a94" atomRefs2="a4 a94" order="S"/>
      <bond id="a4_a95" atomRefs2="a4 a95" order="S"/>
      <bond id="a4_a96" atomRefs2="a4 a96" order="S"/>
      <bond id="a17_a97" atomRefs2="a17 a97" order="S"/>
      <bond id="a1_a3" atomRefs2="a1 a3" order="S"/>
      <bond id="a5_a6" atomRefs2="a5 a6" order="D"/>
      <bond id="a6_a7" atomRefs2="a6 a7" order="S"/>
      <bond id="a7_a8" atomRefs2="a7 a8" order="D"/>
      <bond id="a8_a9" atomRefs2="a8 a9" order="S"/>
      <bond id="a9_a10" atomRefs2="a9 a10" order="D"/>
      <bond id="a10_a5" atomRefs2="a10 a5" order="S"/>
      <bond id="a9_a98" atomRefs2="a9 a98" order="S"/>
      <bond id="a10_a99" atomRefs2="a10 a99" order="S"/>
      <bond id="a17_a6" atomRefs2="a17 a6" order="S"/>
      <bond id="a11_a100" atomRefs2="a11 a100" order="S"/>
      <bond id="a11_a101" atomRefs2="a11 a101" order="S"/>
      <bond id="a11_a102" atomRefs2="a11 a102" order="S"/>
      <bond id="a12_a13" atomRefs2="a12 a13" order="S"/>
      <bond id="a13_a14" atomRefs2="a13 a14" order="S"/>
      <bond id="a12_a19" atomRefs2="a12 a19" order="D"/>
      <bond id="a12_a20" atomRefs2="a12 a20" order="S"/>
      <bond id="a14_a103" atomRefs2="a14 a103" order="S"/>
      <bond id="a14_a104" atomRefs2="a14 a104" order="S"/>
      <bond id="a14_a105" atomRefs2="a14 a105" order="S"/>
      <bond id="a20_a106" atomRefs2="a20 a106" order="S"/>
      <bond id="a11_a13" atomRefs2="a11 a13" order="S"/>
      <bond id="a8_a20" atomRefs2="a8 a20" order="S"/>
      <bond id="a21_a107" atomRefs2="a21 a107" order="S"/>
      <bond id="a21_a108" atomRefs2="a21 a108" order="S"/>
      <bond id="a21_a109" atomRefs2="a21 a109" order="S"/>
      <bond id="a22_a23" atomRefs2="a22 a23" order="S"/>
      <bond id="a23_a24" atomRefs2="a23 a24" order="S"/>
      <bond id="a22_a25" atomRefs2="a22 a25" order="D"/>
      <bond id="a22_a26" atomRefs2="a22 a26" order="S"/>
      <bond id="a24_a110" atomRefs2="a24 a110" order="S"/>
      <bond id="a24_a111" atomRefs2="a24 a111" order="S"/>
      <bond id="a24_a112" atomRefs2="a24 a112" order="S"/>
      <bond id="a26_a113" atomRefs2="a26 a113" order="S"/>
      <bond id="a21_a23" atomRefs2="a21 a23" order="S"/>
      <bond id="a27_a28" atomRefs2="a27 a28" order="D"/>
      <bond id="a28_a29" atomRefs2="a28 a29" order="S"/>
      <bond id="a29_a30" atomRefs2="a29 a30" order="D"/>
      <bond id="a30_a31" atomRefs2="a30 a31" order="S"/>
      <bond id="a31_a32" atomRefs2="a31 a32" order="D"/>
      <bond id="a32_a27" atomRefs2="a32 a27" order="S"/>
      <bond id="a31_a114" atomRefs2="a31 a114" order="S"/>
      <bond id="a32_a115" atomRefs2="a32 a115" order="S"/>
      <bond id="a26_a28" atomRefs2="a26 a28" order="S"/>
      <bond id="a33_a116" atomRefs2="a33 a116" order="S"/>
      <bond id="a33_a117" atomRefs2="a33 a117" order="S"/>
      <bond id="a33_a118" atomRefs2="a33 a118" order="S"/>
      <bond id="a34_a35" atomRefs2="a34 a35" order="S"/>
      <bond id="a35_a36" atomRefs2="a35 a36" order="S"/>
      <bond id="a34_a37" atomRefs2="a34 a37" order="D"/>
      <bond id="a34_a38" atomRefs2="a34 a38" order="S"/>
      <bond id="a36_a119" atomRefs2="a36 a119" order="S"/>
      <bond id="a36_a120" atomRefs2="a36 a120" order="S"/>
      <bond id="a36_a121" atomRefs2="a36 a121" order="S"/>
      <bond id="a38_a122" atomRefs2="a38 a122" order="S"/>
      <bond id="a33_a35" atomRefs2="a33 a35" order="S"/>
      <bond id="a30_a38" atomRefs2="a30 a38" order="S"/>
      <bond id="a39_a123" atomRefs2="a39 a123" order="S"/>
      <bond id="a39_a124" atomRefs2="a39 a124" order="S"/>
      <bond id="a39_a125" atomRefs2="a39 a125" order="S"/>
      <bond id="a40_a41" atomRefs2="a40 a41" order="S"/>
      <bond id="a41_a42" atomRefs2="a41 a42" order="S"/>
      <bond id="a40_a43" atomRefs2="a40 a43" order="D"/>
      <bond id="a40_a44" atomRefs2="a40 a44" order="S"/>
      <bond id="a42_a126" atomRefs2="a42 a126" order="S"/>
      <bond id="a42_a127" atomRefs2="a42 a127" order="S"/>
      <bond id="a42_a128" atomRefs2="a42 a128" order="S"/>
      <bond id="a44_a129" atomRefs2="a44 a129" order="S"/>
      <bond id="a39_a41" atomRefs2="a39 a41" order="S"/>
      <bond id="a45_a46" atomRefs2="a45 a46" order="D"/>
      <bond id="a46_a47" atomRefs2="a46 a47" order="S"/>
      <bond id="a47_a48" atomRefs2="a47 a48" order="D"/>
      <bond id="a48_a49" atomRefs2="a48 a49" order="S"/>
      <bond id="a49_a50" atomRefs2="a49 a50" order="D"/>
      <bond id="a50_a45" atomRefs2="a50 a45" order="S"/>
      <bond id="a49_a130" atomRefs2="a49 a130" order="S"/>
      <bond id="a50_a131" atomRefs2="a50 a131" order="S"/>
      <bond id="a44_a46" atomRefs2="a44 a46" order="S"/>
      <bond id="a51_a132" atomRefs2="a51 a132" order="S"/>
      <bond id="a51_a133" atomRefs2="a51 a133" order="S"/>
      <bond id="a51_a134" atomRefs2="a51 a134" order="S"/>
      <bond id="a52_a53" atomRefs2="a52 a53" order="S"/>
      <bond id="a53_a54" atomRefs2="a53 a54" order="S"/>
      <bond id="a52_a55" atomRefs2="a52 a55" order="D"/>
      <bond id="a52_a56" atomRefs2="a52 a56" order="S"/>
      <bond id="a54_a135" atomRefs2="a54 a135" order="S"/>
      <bond id="a54_a136" atomRefs2="a54 a136" order="S"/>
      <bond id="a54_a137" atomRefs2="a54 a137" order="S"/>
      <bond id="a56_a138" atomRefs2="a56 a138" order="S"/>
      <bond id="a51_a53" atomRefs2="a51 a53" order="S"/>
      <bond id="a48_a56" atomRefs2="a48 a56" order="S"/>
      <bond id="a57_a139" atomRefs2="a57 a139" order="S"/>
      <bond id="a57_a140" atomRefs2="a57 a140" order="S"/>
      <bond id="a57_a141" atomRefs2="a57 a141" order="S"/>
      <bond id="a58_a59" atomRefs2="a58 a59" order="S"/>
      <bond id="a59_a60" atomRefs2="a59 a60" order="S"/>
      <bond id="a58_a61" atomRefs2="a58 a61" order="D"/>
      <bond id="a58_a62" atomRefs2="a58 a62" order="S"/>
      <bond id="a60_a142" atomRefs2="a60 a142" order="S"/>
      <bond id="a60_a143" atomRefs2="a60 a143" order="S"/>
      <bond id="a60_a144" atomRefs2="a60 a144" order="S"/>
      <bond id="a62_a145" atomRefs2="a62 a145" order="S"/>
      <bond id="a57_a59" atomRefs2="a57 a59" order="S"/>
      <bond id="a63_a64" atomRefs2="a63 a64" order="D"/>
      <bond id="a64_a65" atomRefs2="a64 a65" order="S"/>
      <bond id="a65_a66" atomRefs2="a65 a66" order="D"/>
      <bond id="a66_a67" atomRefs2="a66 a67" order="S"/>
      <bond id="a67_a68" atomRefs2="a67 a68" order="D"/>
      <bond id="a68_a63" atomRefs2="a68 a63" order="S"/>
      <bond id="a67_a146" atomRefs2="a67 a146" order="S"/>
      <bond id="a68_a147" atomRefs2="a68 a147" order="S"/>
      <bond id="a62_a64" atomRefs2="a62 a64" order="S"/>
      <bond id="a69_a148" atomRefs2="a69 a148" order="S"/>
      <bond id="a69_a149" atomRefs2="a69 a149" order="S"/>
      <bond id="a69_a150" atomRefs2="a69 a150" order="S"/>
      <bond id="a70_a71" atomRefs2="a70 a71" order="S"/>
      <bond id="a71_a72" atomRefs2="a71 a72" order="S"/>
      <bond id="a70_a73" atomRefs2="a70 a73" order="D"/>
      <bond id="a70_a74" atomRefs2="a70 a74" order="S"/>
      <bond id="a72_a151" atomRefs2="a72 a151" order="S"/>
      <bond id="a72_a152" atomRefs2="a72 a152" order="S"/>
      <bond id="a72_a153" atomRefs2="a72 a153" order="S"/>
      <bond id="a74_a154" atomRefs2="a74 a154" order="S"/>
      <bond id="a69_a71" atomRefs2="a69 a71" order="S"/>
      <bond id="a66_a74" atomRefs2="a66 a74" order="S"/>
      <bond id="a75_a76" atomRefs2="a75 a76" order="S"/>
      <bond id="a76_a77" atomRefs2="a76 a77" order="S"/>
      <bond id="a77_a78" atomRefs2="a77 a78" order="S"/>
      <bond id="a78_a79" atomRefs2="a78 a79" order="S"/>
      <bond id="a79_a80" atomRefs2="a79 a80" order="S"/>
      <bond id="a75_a155" atomRefs2="a75 a155" order="S"/>
      <bond id="a75_a156" atomRefs2="a75 a156" order="S"/>
      <bond id="a75_a157" atomRefs2="a75 a157" order="S"/>
      <bond id="a76_a158" atomRefs2="a76 a158" order="S"/>
      <bond id="a76_a159" atomRefs2="a76 a159" order="S"/>
      <bond id="a77_a160" atomRefs2="a77 a160" order="S"/>
      <bond id="a77_a161" atomRefs2="a77 a161" order="S"/>
      <bond id="a78_a162" atomRefs2="a78 a162" order="S"/>
      <bond id="a78_a163" atomRefs2="a78 a163" order="S"/>
      <bond id="a79_a164" atomRefs2="a79 a164" order="S"/>
      <bond id="a79_a165" atomRefs2="a79 a165" order="S"/>
      <bond id="a80_a166" atomRefs2="a80 a166" order="S"/>
      <bond id="a80_a167" atomRefs2="a80 a167" order="S"/>
      <bond id="a80_a168" atomRefs2="a80 a168" order="S"/>
      <bond id="a81_a169" atomRefs2="a81 a169" order="S"/>
      <bond id="a81_a170" atomRefs2="a81 a170" order="S"/>
      <bond id="a82_a171" atomRefs2="a82 a171" order="S"/>
      <bond id="a82_a172" atomRefs2="a82 a172" order="S"/>
      <bond id="a83_a173" atomRefs2="a83 a173" order="S"/>
      <bond id="a83_a174" atomRefs2="a83 a174" order="S"/>
      <bond id="a83_a175" atomRefs2="a83 a175" order="S"/>
      <bond id="a83_a13" atomRefs2="a83 a13" order="S"/>
      <bond id="a84_a176" atomRefs2="a84 a176" order="S"/>
      <bond id="a84_a177" atomRefs2="a84 a177" order="S"/>
      <bond id="a84_a178" atomRefs2="a84 a178" order="S"/>
      <bond id="a84_a3" atomRefs2="a84 a3" order="S"/>
      <bond id="a85_a179" atomRefs2="a85 a179" order="S"/>
      <bond id="a85_a180" atomRefs2="a85 a180" order="S"/>
      <bond id="a85_a181" atomRefs2="a85 a181" order="S"/>
      <bond id="a85_a71" atomRefs2="a85 a71" order="S"/>
      <bond id="a86_a182" atomRefs2="a86 a182" order="S"/>
      <bond id="a86_a183" atomRefs2="a86 a183" order="S"/>
      <bond id="a86_a184" atomRefs2="a86 a184" order="S"/>
      <bond id="a86_a59" atomRefs2="a86 a59" order="S"/>
      <bond id="a87_a185" atomRefs2="a87 a185" order="S"/>
      <bond id="a87_a186" atomRefs2="a87 a186" order="S"/>
      <bond id="a87_a187" atomRefs2="a87 a187" order="S"/>
      <bond id="a87_a53" atomRefs2="a87 a53" order="S"/>
      <bond id="a88_a188" atomRefs2="a88 a188" order="S"/>
      <bond id="a88_a189" atomRefs2="a88 a189" order="S"/>
      <bond id="a88_a190" atomRefs2="a88 a190" order="S"/>
      <bond id="a88_a41" atomRefs2="a88 a41" order="S"/>
      <bond id="a89_a191" atomRefs2="a89 a191" order="S"/>
      <bond id="a89_a192" atomRefs2="a89 a192" order="S"/>
      <bond id="a89_a193" atomRefs2="a89 a193" order="S"/>
      <bond id="a89_a35" atomRefs2="a89 a35" order="S"/>
      <bond id="a90_a194" atomRefs2="a90 a194" order="S"/>
      <bond id="a90_a195" atomRefs2="a90 a195" order="S"/>
      <bond id="a90_a196" atomRefs2="a90 a196" order="S"/>
      <bond id="a90_a23" atomRefs2="a90 a23" order="S"/>
    </bondArray>
  </molecule>
</cml>
